# Supplementary material for: Transcriptome and secretome analysis of Aspergillus fumigatus in the presence of sugarcane bagasse
Source: BMC Genomics. 2018 Apr 3;19:232. doi: 10.1186/s12864-018-4627-8 (PMC5883313; doi:10.1186/s12864-018-4627-8)
Supplement: Supplementary file 2 — Table S1. Raw Count matrix of genes found in RNA-seq. (XLSX 585 kb) [file 12864_2018_4627_MOESM2_ESM.xlsx]

## Sheet: Plan1
Additional file 2: Table S1. Raw count matrix of genes found in RNA-sequencing.
Genes	Fructose_1	Fructose_2	Fructose_3	SEB_1	SEB_2	SEB_3	Length
Afu1g00110	8	5	3	3	5	4	492
Afu1g00150	392	277	265	190	220	126	1488
Afu1g00160	1	0	0	0	3	0	384
Afu1g00170	0	1	3	0	0	1	369
Afu1g00200	0	2	0	0	0	0	1197
Afu1g00240	5	6	12	5	2	3	297
Afu1g00300	12	14	1	1	0	0	990
Afu1g00350	7	14	7	7	3	5	1464
Afu1g00410	0	1	0	1	0	0	2550
Afu1g00420	27	19	32	45	22	23	1614
Afu1g00450	40	66	18	58	132	35	1293
Afu1g00470	1	0	0	0	1	0	1500
Afu1g00480	46	122	32	92	232	97	1092
Afu1g00500	3841	4215	1540	131	8	263	1720
Afu1g00510	6099	5917	862	201	17	179	1740
Afu1g00520	189	121	39	7	2	16	2409
Afu1g00530	476	525	486	400	677	515	1476
Afu1g00540	30	25	18	24	24	18	2430
Afu1g00550	93	69	98	71	92	30	2001
Afu1g00560	1039	806	992	1030	1187	916	1479
Afu1g00570	94	76	90	47	81	26	978
Afu1g00590	0	0	3	0	0	0	3789
Afu1g00610	0	0	0	0	1	0	1812
Afu1g00750	232	163	208	179	98	123	1617
Afu1g00760	37	13	56	21	22	51	357
Afu1g00770	1	2	1	1	2	1	561
Afu1g00920	7	4	14	8	8	21	1089
Afu1g00940	1	0	0	0	0	0	1065
Afu1g00960	60	172	21	15	24	17	3864
Afu1g01100	3	1	0	5	5	3	723
Afu1g01110	0	0	0	0	0	1	633
Afu1g01120	1	0	0	3	20	7	705
Afu1g01130	1	4	3	7	11	6	780
Afu1g01140	36	33	31	25	29	26	759
Afu1g01160	25	8	16	4	3	7	1761
Afu1g01180	0	2	1	8	2	3	3284
Afu1g01190	1	0	4	12	31	5	2307
Afu1g01210	0	0	0	2	1	3	456
Afu1g01220	0	0	0	2	6	1	1200
Afu1g01230	2	3	0	0	0	0	1596
Afu1g01240	63	38	81	97	127	56	2439
Afu1g01250	1	0	0	3	0	2	1692
Afu1g01260	0	0	0	17	15	8	1581
Afu1g01265	0	1	3	2	3	2	489
Afu1g01280	1	0	0	0	0	0	1023
Afu1g01290	0	0	0	4	1	0	1002
Afu1g01300	5	13	17	57	69	71	1207
Afu1g01310	0	0	0	0	0	2	1482
Afu1g01320	0	0	0	8	5	4	1467
Afu1g01330	43	26	63	46	27	61	1008
Afu1g01340	48	17	56	53	53	29	1500
Afu1g01350	439	165	534	120	50	128	621
Afu1g01360	489	202	332	114	75	126	726
Afu1g01370	130	98	102	72	40	57	669
Afu1g01380	171	137	145	257	227	205	915
Afu1g01390	25	10	21	86	44	74	1185
Afu1g01400	31	11	26	12	9	10	201
Afu1g01410	119	70	117	68	47	54	1545
Afu1g01420	1	5	0	1	0	0	1494
Afu1g01430	53	125	64	234	185	137	1733
Afu1g01440	11	16	4	7	9	2	195
Afu1g01450	42	73	95	152	142	106	1266
Afu1g01460	21	16	20	8	8	4	1463
Afu1g01480	0	2	0	1	0	1	3151
Afu1g01490	6	10	13	16	33	12	7072
Afu1g01500	0	1	0	0	0	0	740
Afu1g01520	2	5	6	2	2	2	1197
Afu1g01530	150	143	175	98	140	127	585
Afu1g01540	10	14	23	150	261	120	1320
Afu1g01550	95	276	116	164	113	90	1891
Afu1g01560	123	84	178	144	175	105	2162
Afu1g01570	26	25	44	401	101	280	1303
Afu1g01590	92	64	175	203	225	138	2723
Afu1g01600	2332	1400	1368	894	466	1130	2019
Afu1g01610	397	142	191	278	298	291	1014
Afu1g01620	7	5	11	16	6	4	2319
Afu1g01630	35	15	89	38	42	21	1080
Afu1g01640	352	212	413	171	166	168	1374
Afu1g01650	27	19	27	16	21	19	1239
Afu1g01660	2	5	5	8	14	1	2031
Afu1g01670	0	0	1	1	2	2	1401
Afu1g01680	206	149	217	184	146	140	1140
Afu1g01690	209	71	223	351	498	291	2385
Afu1g01700	27	20	30	43	54	24	3135
Afu1g01710	1	0	1	1	1	0	153
Afu1g01720	1513	1149	1805	1850	1760	1247	3498
Afu1g01730	42	43	38	295	222	215	2038
Afu1g01740	946	788	723	1115	1527	1136	1854
Afu1g01750	126	85	104	176	257	115	1887
Afu1g01760	1088	804	1407	852	567	604	1424
Afu1g01770	74	34	82	58	28	75	855
Afu1g01780	1	0	0	0	0	1	1026
Afu1g01790	349	258	109	113	102	110	666
Afu1g01812	1060	723	3145	315	396	173	1696
Afu1g01820	0	0	0	1	0	0	1278
Afu1g01830	30	35	33	97	84	60	1013
Afu1g01850	545	408	630	825	467	886	3024
Afu1g01860	222	155	206	230	152	225	1150
Afu1g01870	419	300	328	303	421	296	799
Afu1g01890	183	55	252	52	90	37	1197
Afu1g01900	60	41	71	33	35	33	747
Afu1g01910	192	146	214	195	174	197	1281
Afu1g01920	210	107	188	141	144	114	1161
Afu1g01930	49	12	28	26	49	30	1572
Afu1g01940	232	97	245	143	77	139	1341
Afu1g01950	135	113	178	647	917	679	405
Afu1g01960	696	386	623	97	192	54	4170
Afu1g01970	637	528	657	341	367	245	2621
Afu1g01980	4	6	9	9	5	8	1121
Afu1g01990	154	179	90	572	603	494	1607
Afu1g02000	88	28	95	53	129	43	2550
Afu1g02010	403	310	343	569	627	431	2658
Afu1g02020	389	240	478	300	225	203	1578
Afu1g02030	1056	1019	629	2202	2474	2172	2569
Afu1g02040	324	129	372	98	46	84	789
Afu1g02050	343	190	293	301	346	234	2661
Afu1g02060	25	12	15	17	22	14	1368
Afu1g02070	1238	1084	1092	1819	2046	1520	960
Afu1g02080	416	550	448	277	305	173	1170
Afu1g02090	670	407	633	377	363	286	1246
Afu1g02100	36	29	45	86	150	73	3606
Afu1g02110	575	504	235	1243	1251	1080	1131
Afu1g02120	308	299	176	432	428	281	2127
Afu1g02130	841	668	531	573	237	294	2508
Afu1g02140	3162	1268	2656	1091	441	743	4839
Afu1g02150	620	497	417	796	970	658	1716
Afu1g02160	140	144	129	274	364	263	702
Afu1g02170	636	421	772	407	368	278	1917
Afu1g02180	139	73	159	88	96	73	3684
Afu1g02190	1759	1254	1775	1860	1815	1744	1363
Afu1g02200	501	248	328	372	531	303	1553
Afu1g02210	260	290	152	645	599	714	1425
Afu1g02220	0	1	0	2	0	1	312
Afu1g02230	4	4	1	4	3	9	480
Afu1g02240	1	0	0	1	0	2	759
Afu1g02255	0	0	0	1	3	2	567
Afu1g02260	0	0	0	1	0	1	471
Afu1g02270	482	407	325	841	217	336	2943
Afu1g02280	143	103	130	222	198	176	2115
Afu1g02290	21036	17506	15089	4613	1878	5290	321
Afu1g02300	1	1	4	4	10	10	330
Afu1g02310	38	11	48	89	114	59	889
Afu1g02320	31	20	34	63	45	33	690
Afu1g02330	1094	843	575	756	523	531	1660
Afu1g02340	1189	886	692	1580	1255	1113	1335
Afu1g02350	85	57	84	178	109	124	2317
Afu1g02360	201	113	264	226	304	139	2478
Afu1g02370	65	52	48	83	51	93	1111
Afu1g02380	52	45	38	114	79	144	581
Afu1g02390	191	179	159	169	187	138	1746
Afu1g02400	232	164	158	379	302	291	2622
Afu1g02410	811	582	550	612	680	525	1410
Afu1g02420	198	123	171	178	186	137	1368
Afu1g02430	683	339	631	402	336	320	1155
Afu1g02440	38	31	48	76	56	49	861
Afu1g02450	74	62	55	123	122	124	1767
Afu1g02460	278	195	201	448	484	362	3772
Afu1g02480	114	45	107	134	127	88	3934
Afu1g02490	345	203	337	394	241	325	1720
Afu1g02500	126	68	125	103	139	66	1726
Afu1g02510	1721	1186	2175	2270	2197	1408	4311
Afu1g02520	1	0	1	0	1	0	252
Afu1g02530	35	49	45	113	110	109	1776
Afu1g02540	1172	722	1743	915	1097	416	3777
Afu1g02550	2792	2389	2158	5329	5846	4212	1347
Afu1g02560	110	75	79	119	137	92	897
Afu1g02570	5181	3917	5865	10706	2410	7643	3157
Afu1g02580	1203	1060	1310	1947	770	1492	1913
Afu1g02590	365	414	304	1398	859	792	3056
Afu1g02600	1449	1082	984	1194	1399	1005	2389
Afu1g02610	275	233	113	474	461	393	1201
Afu1g02620	129	92	68	74	92	73	468
Afu1g02630	282	305	124	713	717	648	1805
Afu1g02640	200	113	209	252	244	201	1131
Afu1g02650	2	0	2	4	1	2	1548
Afu1g02660	2	2	5	11	4	17	1110
Afu1g02670	2293	1491	1668	987	995	807	1733
Afu1g02680	370	358	176	627	638	482	3651
Afu1g02700	504	339	681	524	436	262	1684
Afu1g02710	379	249	433	472	348	392	1690
Afu1g02720	158	123	174	346	478	328	1023
Afu1g02730	78	70	21	211	114	276	1253
Afu1g02740	0	0	0	1	0	1	1188
Afu1g02750	0	0	0	2	0	0	531
Afu1g02760	494	349	508	489	899	287	2271
Afu1g02770	1935	1304	6063	2367	2959	1820	987
Afu1g02780	43	30	28	50	39	25	1856
Afu1g02800	535	389	670	1166	1471	1109	3356
Afu1g02810	153	65	91	210	168	147	1099
Afu1g02820	1264	223	684	3713	3944	3663	1377
Afu1g02830	752	510	757	646	674	496	2588
Afu1g02840	443	330	462	647	577	357	3111
Afu1g02850	434	298	321	564	519	430	979
Afu1g02860	24	9	14	55	35	27	1474
Afu1g02870	881	532	841	1043	1012	609	3514
Afu1g02880	465	294	538	144	193	125	1601
Afu1g02890	222	197	101	249	584	264	753
Afu1g02900	99	85	82	197	147	157	1111
Afu1g02910	722	568	366	294	191	195	1182
Afu1g02920	204	176	162	206	199	125	2961
Afu1g02930	399	262	225	241	180	177	1242
Afu1g02940	101	70	114	183	195	151	1760
Afu1g02950	999	525	564	1088	1230	757	1278
Afu1g02960	246	105	90	131	168	75	246
Afu1g02970	977	582	1036	385	313	320	2609
Afu1g02980	2920	2699	1699	1260	1254	1159	4311
Afu1g02985	199	141	189	154	224	103	1827
Afu1g02990	1077	731	979	809	1004	507	3366
Afu1g03000	67	72	36	166	155	155	1674
Afu1g03010	395	245	422	638	552	324	2646
Afu1g03020	226	210	192	181	204	208	240
Afu1g03030	1064	594	1191	1599	1165	549	3894
Afu1g03035	43	51	55	71	63	40	732
Afu1g03040	16812	18077	14389	12538	11575	10637	549
Afu1g03050	1095	801	861	1319	993	661	3306
Afu1g03060	801	617	820	620	713	555	969
Afu1g03070	448	326	383	467	553	420	2343
Afu1g03080	205	122	164	106	109	108	1544
Afu1g03090	3441	1927	4249	955	397	684	3083
Afu1g03100	1069	1053	951	1322	1363	1480	498
Afu1g03110	3089	2262	1204	2152	2430	3035	662
Afu1g03120	214	154	180	127	119	121	1521
Afu1g03130	334	229	327	404	405	315	1793
Afu1g03140	242	147	279	163	156	112	3446
Afu1g03150	220	313	87	423	70	814	2055
Afu1g03160	26	24	19	48	33	42	1966
Afu1g03170	33	29	37	70	142	46	3884
Afu1g03180	47	29	28	61	35	139	407
Afu1g03190	3	2	2	11	5	3	762
Afu1g03200	134	83	45	8	0	26	1557
Afu1g03210	37	55	101	57	92	39	1351
Afu1g03215	1	0	3	1	3	1	116
Afu1g03220	1	1	0	0	1	0	264
Afu1g03230	6	2	8	19	33	14	420
Afu1g03270	1	0	0	0	0	0	429
Afu1g03280	48	59	17	60	10	49	1049
Afu1g03290	11	14	6	13	3	13	351
Afu1g03300	48	54	12	96	20	82	1785
Afu1g03310	2	2	1	5	0	4	222
Afu1g03320	58	40	7	7	1	4	999
Afu1g03336	1	0	0	1	0	0	116
Afu1g03352	8	51	8	12	38	11	3290
Afu1g03360	15	15	18	9	9	7	837
Afu1g03370	305	213	357	548	449	427	1962
Afu1g03380	1793	1415	1682	1399	1276	710	6523
Afu1g03390	2087	2222	1082	4690	4993	6222	1183
Afu1g03400	1373	975	1096	1054	1262	893	2768
Afu1g03405	37	24	20	35	37	43	164
Afu1g03410	247	228	149	250	304	281	1976
Afu1g03420	252	154	288	237	285	206	744
Afu1g03430	168	109	150	146	208	139	891
Afu1g03440	369	249	393	326	238	260	1549
Afu1g03450	423	257	417	268	251	226	3234
Afu1g03460	445	259	425	234	230	220	1658
Afu1g03480	3	3	3	1	5	2	852
Afu1g03490	280	214	264	370	332	207	2712
Afu1g03500	1754	1272	1241	1521	1555	910	2997
Afu1g03510	2271	2062	1849	2664	2754	2799	1380
Afu1g03520	10	6	9	65	15	21	1701
Afu1g03530	131	96	129	1218	1695	1213	2477
Afu1g03540	198	200	169	452	345	299	3226
Afu1g03550	1283	1069	939	438	316	347	2168
Afu1g03560	192	124	273	188	180	159	1943
Afu1g03570	43	9	27	71	58	57	1690
Afu1g03580	63	47	34	42	22	49	715
Afu1g03590	312	185	314	242	265	165	3462
Afu1g03600	41	34	35	89	59	89	1251
Afu1g03610	10640	15133	2585	2692	336	5191	3455
Afu1g03620	383	497	309	490	542	576	1452
Afu1g03630	1725	2798	2397	4304	4863	3138	753
Afu1g03640	67	72	37	161	190	192	608
Afu1g03650	423	414	168	404	305	338	3493
Afu1g03660	545	547	411	1384	1278	1717	1803
Afu1g03670	5	2	3	22	3	7	255
Afu1g03680	952	723	1004	497	558	428	2081
Afu1g03690	239	202	64	81	39	118	1234
Afu1g03700	63	34	67	96	87	62	3171
Afu1g03710	453	328	370	442	502	285	1302
Afu1g03720	1692	1326	942	335	393	357	477
Afu1g03730	312	144	431	693	977	474	1362
Afu1g03740	1302	923	1360	696	757	447	2325
Afu1g03750	138	89	97	126	143	153	2355
Afu1g03760	428	273	434	480	528	287	4046
Afu1g03775	95	53	76	99	95	78	2780
Afu1g03790	475	259	244	138	64	105	1948
Afu1g03800	410	878	318	611	262	337	3603
Afu1g03810	219	137	172	107	168	106	570
Afu1g03820	130	91	155	269	200	193	2748
Afu1g03830	448	377	357	297	264	367	1599
Afu1g03840	966	747	720	1025	649	656	1341
Afu1g03860	151	86	196	86	130	89	2319
Afu1g03870	172	82	136	68	91	67	1747
Afu1g03880	268	168	343	147	170	122	1224
Afu1g03890	788	513	824	976	790	731	1725
Afu1g03910	349	240	300	380	400	243	1404
Afu1g03920	439	387	218	482	634	426	2679
Afu1g03930	244	281	201	543	478	409	3888
Afu1g03940	912	714	575	738	598	759	2197
Afu1g03950	1226	1309	536	2136	2191	1689	2520
Afu1g03960	328	240	343	240	215	188	983
Afu1g03970	1222	1136	1014	1608	1734	1441	3901
Afu1g03992	398	375	433	361	240	265	4721
Afu1g04010	305	161	291	257	187	214	1631
Afu1g04020	555	358	520	349	325	308	1114
Afu1g04040	4455	4236	2592	5069	5562	6274	612
Afu1g04062	736	596	488	737	551	668	1795
Afu1g04070	14030	13778	10301	10094	11085	12691	943
Afu1g04080	682	399	518	423	508	365	2430
Afu1g04090	24	19	13	31	26	21	1455
Afu1g04100	13	10	6	1	2	2	615
Afu1g04110	175	92	195	219	234	120	2776
Afu1g04120	150	162	251	2403	2827	3050	1826
Afu1g04130	511	559	862	127	215	116	1865
Afu1g04140	152	102	58	70	65	37	1323
Afu1g04150	573	536	184	20	21	28	1095
Afu1g04160	498	136	828	206	106	150	1335
Afu1g04170	61	55	74	86	134	63	2055
Afu1g04190	828	739	644	2594	2883	2336	2582
Afu1g04210	814	488	754	579	565	419	4094
Afu1g04220	1	0	0	0	3	2	387
Afu1g04230	175	151	139	229	220	216	465
Afu1g04240	172	224	127	517	632	457	3216
Afu1g04250	112	81	94	96	97	47	429
Afu1g04260	662	349	662	932	1441	706	3250
Afu1g04270	2176	1725	1897	1332	1196	1005	1486
Afu1g04280	452	340	436	448	668	433	1065
Afu1g04290	727	408	751	743	804	445	3204
Afu1g04300	195	24	254	36	3	40	804
Afu1g04310	281	54	278	83	84	113	720
Afu1g04315	515	467	287	94	120	84	672
Afu1g04320	1632	1512	1129	3336	4568	3741	606
Afu1g04330	50	29	71	43	34	27	1119
Afu1g04340	454	305	488	402	650	254	6828
Afu1g04350	48	27	33	91	83	95	1044
Afu1g04360	449	293	457	456	601	286	5022
Afu1g04370	144	229	88	846	913	718	1583
Afu1g04380	248	214	213	442	237	385	2446
Afu1g04390	574	270	384	130	117	93	2113
Afu1g04400	369	299	221	344	380	395	739
Afu1g04410	261	199	213	243	259	170	1560
Afu1g04420	7	13	12	27	20	16	774
Afu1g04430	693	568	899	990	1406	756	1275
Afu1g04440	430	330	457	594	497	317	2108
Afu1g04450	903	652	427	301	215	236	2123
Afu1g04455	11	17	5	14	6	4	384
Afu1g04460	110	119	66	224	313	209	1924
Afu1g04470	421	309	262	395	372	371	401
Afu1g04480	326	218	244	364	201	287	2556
Afu1g04485	0	0	0	0	1	0	160
Afu1g04490	1118	664	931	505	516	449	2295
Afu1g04510	13	19	21	69	105	43	991
Afu1g04520	337	197	282	191	178	144	1541
Afu1g04530	1724	1807	1119	3721	4410	4387	447
Afu1g04540	770	611	587	759	678	607	972
Afu1g04550	688	568	617	357	550	408	930
Afu1g04560	1046	653	892	531	570	272	2727
Afu1g04570	166	128	105	270	151	136	2363
Afu1g04575	2111	1664	506	1997	495	1351	912
Afu1g04580	132	81	109	72	85	38	1755
Afu1g04590	322	199	322	386	254	179	2236
Afu1g04600	301	164	234	552	530	554	1329
Afu1g04610	103	73	103	133	103	95	1319
Afu1g04620	8719	7485	8850	16924	28047	18785	1047
Afu1g04630	89	69	20	15	5	17	330
Afu1g04640	430	248	356	492	358	370	3606
Afu1g04660	3007	3205	1750	4656	5721	5577	1470
Afu1g04670	1779	1331	1847	1179	1112	998	5098
Afu1g04680	1680	1061	1473	1269	1014	1311	1390
Afu1g04690	181	143	152	172	226	210	2032
Afu1g04700	776	841	928	1355	1355	946	2897
Afu1g04710	128	83	120	152	191	118	2157
Afu1g04720	172	109	138	241	241	254	999
Afu1g04730	81	35	67	87	65	81	2220
Afu1g04740	6	3	3	11	5	5	318
Afu1g04750	749	1221	391	783	655	477	1284
Afu1g04760	220	206	263	304	347	224	1161
Afu1g04770	167	87	141	113	126	130	2458
Afu1g04780	1085	715	2048	943	942	529	2619
Afu1g04790	756	577	951	1048	1114	576	3477
Afu1g04800	487	357	441	339	441	359	1304
Afu1g04810	149	104	101	92	86	64	747
Afu1g04820	595	631	429	3826	5212	3347	1446
Afu1g04830	79	23	45	223	378	126	2394
Afu1g04840	537	535	260	1035	1104	1022	2478
Afu1g04845	4	5	2	4	1	5	97
Afu1g04850	1147	919	851	1181	803	1284	808
Afu1g04860	603	428	455	204	338	172	491
Afu1g04870	469	375	35	166	94	55	2519
Afu1g04880	1342	754	1095	1287	920	963	2212
Afu1g04890	575	458	457	623	712	759	1392
Afu1g04900	1273	1250	625	901	1081	957	1975
Afu1g04910	377	225	302	330	294	221	3829
Afu1g04920	245	142	137	141	132	108	7878
Afu1g04930	1760	1697	1277	1618	1030	830	3865
Afu1g04940	1743	1330	1456	1270	1340	1172	738
Afu1g04950	1521	914	1067	1846	1702	1530	1873
Afu1g04960	1441	1099	1088	1562	2351	1060	4554
Afu1g04970	1023	736	959	745	257	492	2508
Afu1g04980	177	135	170	293	312	217	3411
Afu1g04990	951	645	881	1087	1384	865	2201
Afu1g05000	279	219	213	173	219	161	420
Afu1g05010	47	49	45	94	87	97	2053
Afu1g05020	722	638	165	211	116	193	3684
Afu1g05040	5668	5663	4399	4822	9620	2940	1242
Afu1g05050	359	280	241	219	282	160	447
Afu1g05060	589	479	618	748	581	663	1095
Afu1g05070	207	140	129	286	178	221	1752
Afu1g05080	1971	2115	778	3534	3829	3397	942
Afu1g05090	0	1	1	2	0	0	450
Afu1g05095	9	14	4	19	16	25	93
Afu1g05100	341	209	419	227	306	145	2800
Afu1g05110	465	298	460	633	705	434	2269
Afu1g05120	137	94	104	200	464	224	1897
Afu1g05130	4457	3076	3660	4306	3254	2228	5091
Afu1g05140	34	15	22	21	38	14	1371
Afu1g05150	99	86	61	273	380	220	2042
Afu1g05160	498	452	328	802	739	854	486
Afu1g05170	159	239	127	654	213	482	1311
Afu1g05180	80	78	53	72	98	70	657
Afu1g05190	482	319	569	472	668	325	1670
Afu1g05200	789	754	781	2158	2377	1366	3477
Afu1g05210	1087	835	747	937	1006	886	2267
Afu1g05220	355	186	230	205	216	245	477
Afu1g05230	343	241	301	683	732	570	3000
Afu1g05240	1546	1230	1108	1366	1489	737	6525
Afu1g05260	467	210	550	417	441	233	2820
Afu1g05270	10	8	18	131	254	81	930
Afu1g05280	397	319	385	278	305	181	4767
Afu1g05290	69	59	76	421	456	283	1071
Afu1g05300	172	120	144	307	313	196	3745
Afu1g05310	280	330	191	1007	1052	768	3401
Afu1g05320	456	262	473	197	656	134	1607
Afu1g05330	148	97	105	64	114	89	2240
Afu1g05340	1238	1118	759	1930	2284	2183	666
Afu1g05350	120	78	87	88	55	58	378
Afu1g05360	65	37	85	80	103	27	1719
Afu1g05370	1015	948	1039	1286	1003	753	1977
Afu1g05380	199	112	274	387	375	218	789
Afu1g05390	8682	10421	5067	16704	18205	20034	927
Afu1g05400	0	0	0	0	0	1	264
Afu1g05410	345	328	196	726	1010	662	2310
Afu1g05420	524	339	494	419	505	275	4382
Afu1g05430	27	21	13	57	100	87	657
Afu1g05440	65	46	24	145	236	141	1302
Afu1g05450	673	427	604	421	435	426	558
Afu1g05460	153	64	140	99	106	65	735
Afu1g05470	219	155	210	128	112	115	936
Afu1g05480	0	1	0	0	0	0	1221
Afu1g05490	2233	1624	2167	1671	2025	1167	3771
Afu1g05500	1407	1386	792	2432	3038	3261	703
Afu1g05510	587	406	402	452	487	313	2475
Afu1g05520	436	356	652	180	240	133	1705
Afu1g05530	250	186	204	196	175	114	1221
Afu1g05540	548	500	566	342	334	342	2296
Afu1g05550	1565	1463	2236	800	1193	388	2172
Afu1g05560	705	494	522	608	694	581	2051
Afu1g05570	77	37	48	32	30	27	886
Afu1g05580	804	497	922	420	426	251	3050
Afu1g05590	439	292	443	219	128	190	1949
Afu1g05595	824	396	399	1135	920	581	2627
Afu1g05600	2	3	2	6	4	4	204
Afu1g05610	2208	1743	1795	1409	1427	1261	2473
Afu1g05620	901	736	463	1039	1133	835	2025
Afu1g05630	2346	2356	1263	3997	5221	4694	936
Afu1g05640	690	392	482	470	444	403	2755
Afu1g05650	148	94	126	231	228	174	2660
Afu1g05655	223	143	249	259	282	208	1238
Afu1g05660	125	73	86	115	174	78	564
Afu1g05670	133	82	180	292	262	157	3758
Afu1g05680	1262	1389	1744	1263	1335	778	1035
Afu1g05690	773	323	880	496	128	326	2850
Afu1g05700	54	30	49	49	62	62	270
Afu1g05710	56	39	44	67	73	49	1662
Afu1g05720	242	304	132	672	298	1036	1494
Afu1g05730	502	427	618	374	395	371	1393
Afu1g05735	1	1	1	2	4	1	100
Afu1g05740	238	122	204	240	282	134	3015
Afu1g05745	274	133	210	147	143	191	1511
Afu1g05750	135	73	103	106	106	58	1350
Afu1g05760	0	5	4	18	6	18	1149
Afu1g05770	1507	919	1705	1307	1392	935	3245
Afu1g05780	14	6	9	22	34	16	1514
Afu1g05790	3812	6455	3662	5811	8015	4765	1243
Afu1g05800	2278	1647	1853	1898	1610	1438	2879
Afu1g05810	451	248	427	525	457	237	3204
Afu1g05820	488	417	381	380	421	451	868
Afu1g05830	2109	2368	1435	1149	1480	626	6462
Afu1g05840	487	341	286	429	558	232	2413
Afu1g05850	2	2	4	1	4	2	1392
Afu1g05860	1	1	1	2	6	0	1215
Afu1g05870	401	209	329	214	174	194	969
Afu1g05880	0	0	0	1	0	0	438
Afu1g05890	1	0	0	0	0	1	186
Afu1g05900	1186	976	1136	1532	1819	800	2082
Afu1g05910	239	128	240	165	179	93	1446
Afu1g05920	482	276	391	410	392	214	3234
Afu1g05930	475	354	572	646	725	337	3403
Afu1g05940	72	76	36	78	108	108	797
Afu1g05950	471	334	632	796	542	346	1197
Afu1g05960	128	79	158	142	197	88	2898
Afu1g05970	874	534	821	663	660	414	1761
Afu1g05980	666	369	790	361	434	281	1728
Afu1g05990	2678	2426	1495	4308	4556	4625	609
Afu1g06000	80	80	28	101	120	143	1113
Afu1g06010	0	0	2	0	0	1	1089
Afu1g06020	6879	7738	3784	3959	3043	1833	5125
Afu1g06030	799	550	770	697	776	449	3147
Afu1g06040	1388	887	1628	1640	539	1082	1988
Afu1g06050	1087	763	1055	743	595	521	1619
Afu1g06060	2634	2103	1470	1911	1914	1211	5906
Afu1g06071	601	371	391	554	301	382	2654
Afu1g06080	441	335	445	482	388	499	1817
Afu1g06090	612	467	624	719	838	432	3219
Afu1g06100	205	104	97	446	581	798	309
Afu1g06110	336	282	269	212	254	149	1290
Afu1g06130	5	10	10	117	28	80	2428
Afu1g06140	2	8	3	37	16	29	1251
Afu1g06150	114	191	239	312	181	212	2223
Afu1g06160	52	56	61	157	110	106	3154
Afu1g06170	3132	2563	2580	1634	2003	1515	1395
Afu1g06180	953	715	891	786	849	712	873
Afu1g06190	502	580	304	1725	1250	1867	1912
Afu1g06200	331	207	253	245	247	226	1311
Afu1g06210	1210	938	813	994	1181	778	1902
Afu1g06220	130	152	69	337	407	332	1419
Afu1g06230	153	218	85	456	436	425	1621
Afu1g06240	1657	1166	1345	683	776	735	1147
Afu1g06250	321	251	325	152	191	114	1724
Afu1g06260	167	90	134	144	138	109	1866
Afu1g06270	33	20	35	48	36	39	1200
Afu1g06280	375	229	263	358	320	299	1384
Afu1g06290	256	186	178	441	451	294	1485
Afu1g06300	1329	935	952	772	744	728	1640
Afu1g06310	671	475	606	679	765	565	1635
Afu1g06320	672	503	540	858	952	766	1405
Afu1g06330	2206	1986	1854	1920	2153	1099	7244
Afu1g06340	4530	3695	1571	3735	4356	5207	1156
Afu1g06350	1890	1532	1237	104	63	72	1381
Afu1g06360	59	44	41	44	39	43	1261
Afu1g06370	250	199	164	203	219	205	732
Afu1g06380	151	133	115	282	224	253	640
Afu1g06390	33900	34788	19915	34116	41622	32993	1840
Afu1g06400	1764	2164	1599	2624	1168	1452	3622
Afu1g06410	416	311	251	509	408	306	2816
Afu1g06420	808	576	1082	679	738	431	991
Afu1g06430	149	66	130	91	124	90	510
Afu1g06440	207	483	163	370	151	178	1695
Afu1g06450	157	237	131	348	244	136	2259
Afu1g06460	89	74	115	142	174	93	1425
Afu1g06470	156	94	209	525	706	289	2295
Afu1g06480	72	110	59	84	112	46	1821
Afu1g06490	459	298	397	588	597	362	2664
Afu1g06500	339	151	377	203	144	206	822
Afu1g06510	112	54	115	118	144	93	843
Afu1g06520	413	380	424	871	525	606	2967
Afu1g06530	669	597	393	620	430	623	967
Afu1g06540	199	104	216	222	261	201	2163
Afu1g06550	126	126	148	157	123	138	2235
Afu1g06560	7	4	5	12	16	5	2554
Afu1g06570	509	370	409	536	607	494	1035
Afu1g06580	30832	25538	37144	19085	11413	20650	1554
Afu1g06590	2987	1559	3164	2387	766	1729	2070
Afu1g06600	275	286	211	735	744	573	1761
Afu1g06610	549	475	393	646	648	541	852
Afu1g06620	903	808	773	1161	1268	1203	630
Afu1g06630	331	230	217	329	374	304	1195
Afu1g06640	1	1	5	22	15	7	1173
Afu1g06650	86	39	109	1128	1335	743	2330
Afu1g06660	910	607	970	678	647	405	2640
Afu1g06670	45	132	26	137	196	288	2852
Afu1g06680	992	671	1134	663	590	421	2529
Afu1g06690	292	175	244	205	145	185	1125
Afu1g06700	2062	1433	2501	1672	1533	1449	1500
Afu1g06710	1309	1072	939	918	1374	960	2100
Afu1g06720	346	181	288	308	328	229	1901
Afu1g06730	47	29	62	63	50	49	1946
Afu1g06740	433	205	322	226	199	196	810
Afu1g06762	363	271	361	405	319	327	3435
Afu1g06770	3155	3105	1831	3725	3905	4889	709
Afu1g06780	1424	1039	854	1055	1043	715	2560
Afu1g06790	1195	977	903	1390	2088	1054	3696
Afu1g06800	12	8	14	27	48	16	1215
Afu1g06810	218	280	72	428	610	367	2739
Afu1g06820	1677	945	1402	538	574	434	1828
Afu1g06830	2088	1919	1027	2479	3293	3361	468
Afu1g06840	92	66	80	211	168	198	1527
Afu1g06850	333	213	255	257	180	208	2187
Afu1g06860	760	518	791	837	854	619	2340
Afu1g06870	0	0	0	1	0	1	591
Afu1g06880	44	52	31	134	138	75	1029
Afu1g06890	192	130	157	377	396	267	1683
Afu1g06900	480	458	592	542	739	294	2951
Afu1g06910	45	31	57	67	124	61	1146
Afu1g06920	1683	1492	1134	1078	985	642	3693
Afu1g06930	286	103	268	116	123	53	2799
Afu1g06940	710	518	201	542	554	420	1603
Afu1g06950	319	244	122	262	238	301	1362
Afu1g06960	1050	971	683	1575	1850	1682	1113
Afu1g06970	92	39	86	79	90	66	1812
Afu1g06980	464	444	443	802	846	753	1880
Afu1g07000	294	208	274	333	245	252	2327
Afu1g07010	724	494	712	665	566	556	1299
Afu1g07020	123	92	135	213	224	149	1317
Afu1g07030	35	16	25	15	3	14	570
Afu1g07040	317	176	251	103	71	116	1062
Afu1g07050	383	232	415	292	411	199	2982
Afu1g07070	663	628	550	1210	673	1056	2156
Afu1g07080	32	23	20	67	54	44	1959
Afu1g07090	1524	1023	1432	1952	2122	1491	5235
Afu1g07100	436	297	307	376	435	445	1105
Afu1g07110	2152	1464	1695	1956	1196	1503	2178
Afu1g07130	981	655	795	338	294	300	1306
Afu1g07140	224	199	85	246	365	198	2260
Afu1g07150	629	421	499	507	558	418	2587
Afu1g07160	557	523	490	817	712	425	2911
Afu1g07170	497	276	406	372	322	303	1665
Afu1g07180	567	305	447	249	294	182	1233
Afu1g07190	1	1	0	3	8	6	660
Afu1g07195	182	136	124	142	143	124	1134
Afu1g07200	2829	2060	2392	1032	1002	657	2088
Afu1g07210	217	195	154	212	185	125	411
Afu1g07220	14460	14065	4945	4809	3879	3185	2127
Afu1g07230	106	38	43	58	122	77	1018
Afu1g07240	719	550	706	702	498	434	2313
Afu1g07250	869	710	724	698	471	472	3719
Afu1g07260	510	313	349	413	260	364	1371
Afu1g07270	471	365	376	419	377	397	755
Afu1g07280	812	887	754	1142	1254	636	2399
Afu1g07300	271	226	346	229	155	246	1541
Afu1g07310	183	119	180	254	183	178	1240
Afu1g07320	277	261	169	304	404	300	2824
Afu1g07330	7	7	4	8	6	0	1830
Afu1g07340	70	41	38	69	84	70	2273
Afu1g07350	1287	593	1303	494	229	415	2840
Afu1g07360	140	82	113	158	228	212	1010
Afu1g07370	4	3	3	2	3	5	665
Afu1g07380	23581	21066	9065	15201	15447	8620	7033
Afu1g07400	1066	954	267	341	309	358	3595
Afu1g07420	304	240	253	318	319	194	510
Afu1g07430	1420	883	899	1249	2034	1211	366
Afu1g07440	37986	56546	30826	29090	63979	19723	1917
Afu1g07450	693	589	257	1217	1058	1409	930
Afu1g07470	11242	7981	10128	6068	6434	5298	357
Afu1g07480	6404	7275	1924	1554	904	2028	1323
Afu1g07490	370	283	265	460	475	277	2550
Afu1g07500	1320	649	811	394	476	413	688
Afu1g07510	555	389	499	440	479	245	3058
Afu1g07520	659	316	482	855	1114	800	1161
Afu1g07530	884	777	463	1104	1192	1178	774
Afu1g07540	1359	1082	1154	888	969	883	1364
Afu1g07550	20	11	21	25	26	21	906
Afu1g07555	0	1	0	1	1	1	1164
Afu1g07560	23	23	22	45	34	36	684
Afu1g07570	96	103	54	116	74	138	1023
Afu1g07580	132	117	94	161	194	158	1235
Afu1g07590	313	256	214	302	350	292	2199
Afu1g07600	55	50	56	80	73	77	1092
Afu1g07610	392	267	477	403	350	327	1149
Afu1g07620	114	69	85	106	114	81	2244
Afu1g07625	429	267	400	407	271	307	1993
Afu1g07630	845	939	616	2217	1712	2850	1775
Afu1g07640	448	352	272	594	609	517	2103
Afu1g07650	584	337	450	274	353	224	1264
Afu1g07660	350	168	298	333	338	216	3278
Afu1g07670	884	557	592	754	725	523	2292
Afu1g07680	608	449	502	676	882	583	1367
Afu1g07690	983	811	689	1028	856	883	2530
Afu1g07700	1143	748	1564	2181	1632	1149	3860
Afu1g07710	213	136	148	422	229	328	1791
Afu1g07720	1655	1441	1350	1504	1778	1430	3297
Afu1g07730	101	99	108	250	214	259	1278
Afu1g07740	692	484	608	625	714	449	1491
Afu1g07750	1699	1950	1332	1625	1413	1144	1134
Afu1g08760	1134	1003	924	1141	1164	1111	1122
Afu1g08767	1053	693	914	664	833	431	3333
Afu1g08790	3315	2311	2509	1888	2183	1427	4156
Afu1g08795	365	231	222	440	509	360	3625
Afu1g08800	233	172	223	291	274	225	2975
Afu1g08810	731	779	580	1416	1147	1301	2657
Afu1g08820	700	586	400	391	392	330	1485
Afu1g08830	861	633	519	670	641	571	1584
Afu1g08840	1976	1472	1353	756	813	759	687
Afu1g08850	2021	1383	1426	1527	1454	1161	1041
Afu1g08860	259	169	138	148	169	120	630
Afu1g08870	468	339	312	534	499	422	3353
Afu1g08880	2714	2036	2021	1233	1085	1031	346
Afu1g08890	797	593	632	499	430	265	2305
Afu1g08900	1256	929	935	1378	1143	700	2955
Afu1g08910	284	204	286	252	191	221	2439
Afu1g08920	822	405	723	1496	794	631	3664
Afu1g08930	410	311	342	229	315	230	1383
Afu1g08940	467	356	360	591	537	425	2318
Afu1g08950	175	137	97	118	140	139	963
Afu1g08960	1923	1241	1977	1808	1732	1582	1864
Afu1g08970	226	166	217	498	407	398	2851
Afu1g08980	576	438	473	655	557	573	1254
Afu1g08990	157	94	138	174	89	157	1236
Afu1g09000	152	115	129	173	120	102	708
Afu1g09010	2549	1885	1871	1495	1771	1337	2238
Afu1g09020	558	476	461	582	699	529	3376
Afu1g09030	10692	8665	13430	4536	5238	3281	435
Afu1g09040	413	272	389	386	438	272	4017
Afu1g09050	336	298	297	146	132	115	588
Afu1g09060	398	236	464	486	423	365	1539
Afu1g09070	467	258	416	367	488	205	4150
Afu1g09080	261	152	149	419	395	249	3733
Afu1g09090	209	122	148	141	98	124	1475
Afu1g09100	3992	4113	2086	5306	6622	7069	982
Afu1g09110	131	67	94	89	84	67	2304
Afu1g09120	34	24	34	56	52	29	2158
Afu1g09130	466	331	522	359	308	253	2887
Afu1g09140	8	2	3	18	4	13	3673
Afu1g09150	249	150	216	224	268	216	2148
Afu1g09160	36	23	35	40	37	45	453
Afu1g09170	395	255	315	496	496	390	1176
Afu1g09180	279	175	310	309	371	223	1413
Afu1g09190	293	155	256	227	224	196	1362
Afu1g09200	438	455	282	925	992	720	2388
Afu1g09210	224	194	161	544	642	454	2355
Afu1g09220	241	168	253	229	240	194	654
Afu1g09230	142	114	100	100	144	96	546
Afu1g09240	330	181	259	241	180	193	2555
Afu1g09250	1176	574	1154	545	603	456	1546
Afu1g09260	9	8	12	16	17	2	699
Afu1g09270	157	47	79	335	324	243	2673
Afu1g09280	1578	1119	1262	1640	1518	1363	1290
Afu1g09290	875	710	680	1025	1047	714	2318
Afu1g09300	58	85	66	127	37	91	1153
Afu1g09310	337	279	290	378	333	297	1925
Afu1g09320	169	149	76	340	410	304	2447
Afu1g09330	844	640	480	1179	1146	1392	1703
Afu1g09340	23	17	16	10	14	23	1591
Afu1g09350	269	202	289	344	383	377	1298
Afu1g09360	397	238	266	191	200	185	365
Afu1g09370	215	206	191	423	354	396	2493
Afu1g09380	161	82	98	132	138	132	609
Afu1g09390	260	204	224	258	290	291	1086
Afu1g09400	702	465	587	1385	967	862	3281
Afu1g09410	439	401	262	466	515	419	585
Afu1g09420	300	178	116	103	91	93	649
Afu1g09430	30	19	14	63	35	44	759
Afu1g09440	3770	3431	1874	4863	5537	6376	438
Afu1g09450	336	267	217	518	487	411	1320
Afu1g09460	307	240	354	343	337	240	2324
Afu1g09470	3737	4335	1505	1130	694	968	1888
Afu1g09480	634	543	451	429	339	414	1303
Afu1g09490	917	598	789	679	663	654	1858
Afu1g09500	1774	1243	1973	1345	1412	921	3521
Afu1g09510	950	466	652	1747	4013	1502	1107
Afu1g09520	89	48	65	102	112	103	1173
Afu1g09530	258	174	229	507	340	383	2175
Afu1g09540	220	177	177	214	200	228	2236
Afu1g09550	490	494	322	434	429	413	819
Afu1g09560	306	177	298	245	277	161	1399
Afu1g09570	134	101	144	409	221	254	1929
Afu1g09580	2141	1261	1773	1140	223	759	1516
Afu1g09590	3396	1818	2806	1614	479	1076	1790
Afu1g09600	637	463	378	317	413	289	765
Afu1g09610	872	658	789	722	432	373	2127
Afu1g09620	388	247	430	343	350	267	2825
Afu1g09630	1693	1204	1630	1607	2236	1152	5373
Afu1g09640	634	431	547	569	597	374	3985
Afu1g09650	129	102	89	144	178	109	1586
Afu1g09660	597	477	410	522	569	484	1069
Afu1g09670	1215	866	1635	2106	2563	1073	1509
Afu1g09680	647	325	1075	685	481	392	654
Afu1g09690	165	111	115	264	159	237	2505
Afu1g09700	172	162	143	310	344	362	660
Afu1g09710	5	0	2	4	2	3	228
Afu1g09720	246	168	222	108	139	86	888
Afu1g09730	277	204	319	485	290	448	1062
Afu1g09750	61	15	71	23	4	47	933
Afu1g09751	12	5	3	13	18	15	92
Afu1g09752	52	37	33	46	47	76	28
Afu1g09753	75	56	45	135	104	258	92
Afu1g09754	351	147	255	172	204	196	492
Afu1g09755	79	55	39	131	126	243	83
Afu1g09757	210	153	126	186	211	198	297
Afu1g09760	164	93	115	95	124	77	2532
Afu1g09770	952	919	589	1995	2072	1580	5278
Afu1g09780	473	343	362	359	400	310	1320
Afu1g09790	179	126	178	202	270	160	3132
Afu1g09800	1671	1717	1057	2832	3439	3097	1185
Afu1g09805	8	9	2	20	10	21	106
Afu1g09810	731	606	723	412	461	384	549
Afu1g09820	311	237	277	240	274	145	3388
Afu1g09830	1001	709	1004	841	1017	640	1372
Afu1g09840	349	385	237	710	613	644	2224
Afu1g09850	188	163	136	327	270	349	597
Afu1g09870	449	341	438	279	393	213	4153
Afu1g09880	247	136	289	289	112	199	1188
Afu1g09890	10507	4817	9355	3369	822	3750	246
Afu1g09900	207	99	146	308	249	301	1503
Afu1g09910	129	94	177	274	240	298	2006
Afu1g09920	126	87	93	125	151	84	954
Afu1g09930	1606	1356	1344	1007	495	761	1893
Afu1g09940	7546	7348	7797	3465	3276	2939	1941
Afu1g09950	719	467	617	727	573	651	885
Afu1g09960	325	186	257	151	180	115	888
Afu1g09970	637	601	477	1431	1445	1352	1098
Afu1g09980	157	60	119	37	20	32	1050
Afu1g10012	772	709	745	825	1123	536	7095
Afu1g10020	4	7	8	8	2	4	1029
Afu1g10030	56	56	67	111	54	101	2865
Afu1g10040	1347	956	1049	848	1007	691	1200
Afu1g10050	1346	957	1324	1146	1367	737	3754
Afu1g10060	63	27	40	39	73	49	462
Afu1g10080	611	404	486	411	345	260	2228
Afu1g10090	277	257	274	162	138	137	594
Afu1g10100	78	47	126	138	209	92	981
Afu1g10110	322	102	407	150	121	126	840
Afu1g10120	85	30	107	38	22	31	1296
Afu1g10130	4189	4549	2974	3191	3581	3024	1341
Afu1g10140	142	38	252	75	140	68	843
Afu1g10150	622	71	830	164	506	198	1247
Afu1g10160	6	1	5	8	14	15	966
Afu1g10170	6	8	13	9	15	4	1055
Afu1g10180	0	1	0	1	1	0	795
Afu1g10190	297	242	233	339	292	252	1560
Afu1g10200	343	240	302	351	427	292	2400
Afu1g10210	261	229	204	184	232	169	2709
Afu1g10220	2481	1396	2256	1138	959	704	2211
Afu1g10230	65	93	44	25	26	19	618
Afu1g10240	1	0	2	1	0	0	261
Afu1g10250	1	0	1	7	0	9	213
Afu1g10260	2	1	1	132	235	131	675
Afu1g10270	322	138	277	87	140	92	1533
Afu1g10275	16	8	3	17	11	33	93
Afu1g10280	249	141	230	277	405	219	1501
Afu1g10295	833	625	813	787	947	486	5543
Afu1g10310	1222	1225	960	2031	1720	1721	2993
Afu1g10320	389	295	319	429	464	355	2541
Afu1g10330	299	184	173	431	383	328	2015
Afu1g10340	1588	870	1253	1044	761	1038	1422
Afu1g10350	6188	6657	3636	2875	2739	3123	1254
Afu1g10355	1241	892	998	765	804	776	252
Afu1g10360	405	387	486	606	423	511	2955
Afu1g10370	289	595	112	220	77	146	1680
Afu1g10375	8	12	5	9	2	18	24
Afu1g10380	6588	8324	3455	3248	4395	1963	19032
Afu1g10390	886	1064	626	204	69	168	4842
Afu1g10400	209	154	166	338	487	220	4369
Afu1g10410	425	402	364	335	385	254	1484
Afu1g10420	62	61	88	77	120	78	2028
Afu1g10430	1190	791	667	751	590	716	1721
Afu1g10440	278	314	178	566	730	548	2628
Afu1g10450	167	107	172	352	309	226	3527
Afu1g10460	221	159	185	158	163	205	630
Afu1g10470	390	318	449	381	641	238	2205
Afu1g10480	95	68	70	112	175	118	2109
Afu1g10490	202	190	133	150	183	147	1083
Afu1g10497	770	488	754	482	445	444	684
Afu1g10510	1518	1656	917	2829	3321	3445	561
Afu1g10525	383	247	382	283	426	164	3885
Afu1g10540	265	193	250	436	405	374	2656
Afu1g10550	71	59	61	98	140	96	1443
Afu1g10560	238	256	179	1128	1350	845	2126
Afu1g10570	159	124	117	129	130	78	1136
Afu1g10580	5104	3191	5852	3783	4444	3384	3042
Afu1g10590	18	18	26	30	58	42	1074
Afu1g10600	515	414	723	1649	1499	1146	6388
Afu1g10610	1784	1575	771	2210	872	2456	525
Afu1g10620	97	102	102	284	280	202	2802
Afu1g10630	5531	6351	2815	3556	4199	3687	1798
Afu1g10640	142	90	110	110	101	84	882
Afu1g10645	185	123	150	124	182	89	723
Afu1g10650	121	86	96	161	208	68	3679
Afu1g10660	325	234	321	302	349	268	1548
Afu1g10670	830	556	831	495	478	388	1440
Afu1g10690	459	233	517	351	242	230	2637
Afu1g10700	574	432	560	421	397	364	732
Afu1g10710	515	336	381	435	521	375	1362
Afu1g10720	101	82	44	186	146	155	2452
Afu1g10730	14	3	18	36	27	19	2200
Afu1g10740	333	238	201	191	232	227	1041
Afu1g10750	168	124	128	224	170	184	2146
Afu1g10760	355	352	228	715	841	625	3588
Afu1g10770	108	120	245	373	155	472	2405
Afu1g10780	146	134	135	111	138	134	1551
Afu1g10790	123	31	79	150	282	101	2511
Afu1g10800	238	147	198	201	224	149	1258
Afu1g10810	793	507	669	362	436	261	1176
Afu1g10820	349	267	140	198	274	191	636
Afu1g10830	131	100	140	78	110	71	2687
Afu1g10840	302	147	272	153	152	154	597
Afu1g10850	723	530	609	369	479	371	282
Afu1g10860	469	359	437	632	734	451	3331
Afu1g10870	32	4	29	16	48	32	866
Afu1g10880	2045	1201	1598	1532	1317	1075	5363
Afu1g10890	2	0	2	240	768	241	1518
Afu1g10900	349	192	396	272	351	178	1311
Afu1g10910	4394	3999	3281	4851	6041	4413	1401
Afu1g10920	601	346	572	289	308	251	1522
Afu1g10930	5927	6292	1602	1977	1208	1198	2443
Afu1g10940	734	489	718	565	532	289	4224
Afu1g10950	1416	863	1597	1233	923	988	1199
Afu1g10960	868	517	629	500	446	594	792
Afu1g10970	1770	1328	1421	1086	1348	852	3469
Afu1g10980	165	111	140	199	124	163	1688
Afu1g10990	129	136	67	291	335	255	1080
Afu1g11000	230	155	212	136	134	117	2840
Afu1g11010	136	59	123	239	166	280	1069
Afu1g11020	1	0	1	9	6	18	1080
Afu1g11030	4	3	3	22	41	20	1429
Afu1g11040	22	21	17	90	126	99	729
Afu1g11050	62	40	82	216	187	208	2172
Afu1g11060	286	193	180	377	263	234	1808
Afu1g11070	705	365	644	676	705	470	2898
Afu1g11080	927	601	918	632	713	475	4764
Afu1g11090	361	282	195	345	135	238	1545
Afu1g11100	77	32	66	77	85	49	958
Afu1g11110	943	565	878	626	630	423	7115
Afu1g11120	1192	908	1127	977	968	744	1597
Afu1g11130	6687	5525	2678	5584	6689	6832	1221
Afu1g11140	282	148	210	169	88	147	1622
Afu1g11150	212	221	127	265	256	259	1429
Afu1g11160	194	206	139	555	642	448	2036
Afu1g11170	162	440	122	45	23	35	2493
Afu1g11180	8686	14958	6379	5080	9472	1647	2394
Afu1g11190	4628	4466	2545	6508	9250	7957	684
Afu1g11200	309	234	238	177	192	185	579
Afu1g11210	21	25	15	44	10	19	718
Afu1g11220	30108	37518	14963	4405	3237	3571	2422
Afu1g11230	14	10	8	6	3	1	3189
Afu1g11240	2	0	1	0	3	0	186
Afu1g11250	251	257	269	295	219	266	1904
Afu1g11260	8	4	1	3	9	9	294
Afu1g11270	2	3	2	12	19	14	2213
Afu1g11280	3	3	5	5	9	3	1342
Afu1g11290	4	16	4	17	38	17	1605
Afu1g11300	1	0	3	5	3	3	868
Afu1g11310	3	1	1	4	5	1	2070
Afu1g11320	0	0	0	0	3	1	1353
Afu1g11330	2	0	1	5	1	4	1329
Afu1g11340	12	16	4	2	1	0	1551
Afu1g11350	32	60	20	1	3	1	1987
Afu1g11360	2	4	5	10	19	9	1059
Afu1g11370	14	7	11	13	16	7	1966
Afu1g11380	393	297	296	326	177	235	2973
Afu1g11390	227	251	227	195	165	141	1656
Afu1g11400	42	65	35	99	110	104	879
Afu1g11410	43	53	31	72	94	61	1284
Afu1g11420	2927	1861	3285	2297	2652	1494	4137
Afu1g11440	185	121	139	224	218	145	2696
Afu1g11450	797	570	802	939	1251	460	7763
Afu1g11460	2576	2346	2334	1705	2096	1969	1576
Afu1g11470	741	580	531	543	783	570	1076
Afu1g11480	4423	3053	3360	2014	1867	2103	1115
Afu1g11490	519	471	407	1065	589	865	2013
Afu1g11500	1001	948	661	899	449	613	2758
Afu1g11510	243	216	136	233	118	183	2140
Afu1g11520	106	87	89	104	95	83	2925
Afu1g11530	251	299	308	68	55	63	846
Afu1g11535	217	193	155	179	358	134	312
Afu1g11540	465	360	399	477	963	329	945
Afu1g11545	84	84	44	89	66	103	29
Afu1g11550	846	600	633	341	397	236	2099
Afu1g11560	5	4	7	22	16	7	1507
Afu1g11570	5	6	16	4	10	12	1454
Afu1g11580	24	19	37	85	106	84	1850
Afu1g11590	7	6	2	17	20	10	1447
Afu1g11600	9	0	11	19	7	22	993
Afu1g11610	0	0	0	2	2	3	453
Afu1g11620	121	68	108	106	117	64	3203
Afu1g11630	139	100	126	126	167	109	3048
Afu1g11640	1	1	4	38	69	27	666
Afu1g11650	8	3	11	14	32	7	1869
Afu1g11660	432	310	274	378	483	281	2858
Afu1g11670	103	87	133	171	188	183	1360
Afu1g11690	382	175	439	245	223	172	1368
Afu1g11700	198	180	237	209	280	173	1278
Afu1g11710	3233	3545	1876	6535	6501	8401	654
Afu1g11715	12	4	7	8	5	8	873
Afu1g11720	24	12	27	71	96	62	1692
Afu1g11730	5885	4725	4653	4030	4421	4142	1038
Afu1g11740	141	107	44	29	23	27	795
Afu1g11760	748	596	692	657	445	420	2159
Afu1g11770	512	301	413	730	1033	575	1529
Afu1g11780	202	108	95	377	523	384	2456
Afu1g11790	107	90	98	121	104	165	1569
Afu1g11800	152	210	155	306	427	198	2260
Afu1g11810	161	73	157	74	106	41	2114
Afu1g11820	52	34	51	60	75	55	1707
Afu1g11830	114	93	136	198	249	155	2432
Afu1g11840	5	2	4	7	7	6	171
Afu1g11850	67	58	45	92	91	87	1869
Afu1g11860	268	251	180	527	572	465	432
Afu1g11870	256	225	247	407	481	282	2050
Afu1g11880	327	342	372	475	244	320	2501
Afu1g11890	528	474	432	976	593	773	3190
Afu1g11900	2412	2120	2826	3800	2572	2377	2131
Afu1g11910	131	128	318	972	1316	885	1460
Afu1g11920	512	343	462	754	506	502	3426
Afu1g11930	1554	1212	881	1304	1223	901	1935
Afu1g11940	1054	1002	728	876	877	855	6317
Afu1g11950	2545	2732	2516	4719	2418	2607	3456
Afu1g11960	835	1251	656	3256	1441	3281	3734
Afu1g11970	1168	859	820	776	736	541	3265
Afu1g11980	227	142	163	290	302	236	1448
Afu1g11990	99	66	92	124	140	78	1140
Afu1g12000	906	667	657	1075	1130	1026	2875
Afu1g12010	204	177	170	263	257	227	1193
Afu1g12020	2698	1293	2995	1893	1440	1384	3573
Afu1g12025	108	58	95	42	33	56	844
Afu1g12030	630	367	475	318	225	270	1428
Afu1g12040	1005	730	642	730	644	606	7424
Afu1g12050	103	64	142	103	93	87	1276
Afu1g12060	164	101	204	228	169	158	1529
Afu1g12065	450	333	281	562	502	709	787
Afu1g12070	881	925	690	510	553	618	618
Afu1g12080	284	182	184	189	174	155	2409
Afu1g12090	159	96	130	101	122	81	1537
Afu1g12100	3	5	9	10	3	5	906
Afu1g12110	861	732	537	593	645	644	949
Afu1g12120	62	25	44	107	105	105	2474
Afu1g12130	440	256	378	262	195	201	1012
Afu1g12140	171	149	153	312	225	381	765
Afu1g12150	783	548	755	1007	936	793	1677
Afu1g12160	311	199	271	189	192	168	1017
Afu1g12170	1495	1441	836	2186	2433	2455	1712
Afu1g12180	1199	814	773	735	671	542	3165
Afu1g12190	62	64	59	69	46	44	1273
Afu1g12200	119	62	140	181	128	197	2000
Afu1g12210	8	4	1	2	0	1	1335
Afu1g12220	151	101	113	76	67	64	681
Afu1g12230	150	102	134	112	98	48	1476
Afu1g12240	70	65	503	371	663	237	2353
Afu1g12250	3953	4642	2711	3129	1438	4786	807
Afu1g12260	418	277	356	759	884	663	1958
Afu1g12270	300	243	203	254	218	311	240
Afu1g12280	347	276	204	363	494	313	1371
Afu1g12290	490	383	406	432	571	458	566
Afu1g12300	123	82	267	224	136	125	1642
Afu1g12310	144	129	230	305	447	318	2263
Afu1g12320	17	7	15	17	15	15	531
Afu1g12332	874	671	856	1016	1416	626	5217
Afu1g12340	933	764	1134	943	759	738	4259
Afu1g12350	230	312	127	310	269	189	1656
Afu1g12370	1073	679	850	664	592	462	3035
Afu1g12380	491	414	368	692	552	661	1330
Afu1g12390	501	406	436	1697	1025	1553	2403
Afu1g12395	11	6	5	5	6	14	100
Afu1g12400	149	99	316	122	159	89	1110
Afu1g12410	50	53	51	15	26	16	1407
Afu1g12420	2	0	0	0	1	1	465
Afu1g12440	28	10	35	48	71	34	933
Afu1g12450	65	42	63	67	64	34	1314
Afu1g12460	125	101	187	188	111	102	1255
Afu1g12475	24	37	15	11	17	24	438
Afu1g12480	147	77	158	186	210	113	2791
Afu1g12490	1431	1174	1573	2391	2643	1563	2250
Afu1g12510	46	50	47	35	57	43	1309
Afu1g12520	110	63	132	159	220	106	2519
Afu1g12530	180	292	158	1405	1116	1461	1410
Afu1g12540	357	312	396	288	378	219	4332
Afu1g12550	1377	934	1314	1598	2001	956	4224
Afu1g12560	92	78	38	92	93	66	1122
Afu1g12570	608	423	502	212	279	165	1959
Afu1g12580	205	161	148	95	133	111	392
Afu1g12590	325	386	185	709	696	797	1422
Afu1g12600	46	38	51	51	49	35	2979
Afu1g12610	4616	5381	3252	5489	10965	3759	2145
Afu1g12620	1694	2591	967	692	668	607	1656
Afu1g12630	565	357	436	444	445	296	2445
Afu1g12640	249	269	393	287	401	196	1026
Afu1g12650	522	362	827	257	355	201	1257
Afu1g12660	2425	1159	2111	882	748	712	843
Afu1g12670	234	172	229	207	208	143	1378
Afu1g12680	554	359	575	538	754	299	3700
Afu1g12690	125	97	81	296	296	152	3993
Afu1g12700	370	295	343	488	551	353	4224
Afu1g12710	2	2	1	2	0	0	213
Afu1g12720	162	137	120	169	174	137	951
Afu1g12730	228	176	188	515	410	383	1092
Afu1g12740	740	577	560	452	458	473	207
Afu1g12750	194	173	148	138	147	118	1188
Afu1g12760	587	394	469	479	590	334	1780
Afu1g12770	1177	1101	604	1369	774	749	1959
Afu1g12780	334	258	215	453	400	393	624
Afu1g12790	643	340	477	516	498	352	3293
Afu1g12800	850	794	496	1241	1457	1518	1360
Afu1g12810	173	112	188	123	184	125	979
Afu1g12820	114	81	112	98	153	74	2904
Afu1g12830	5931	4489	595	4594	1873	5550	2610
Afu1g12840	11734	9564	871	4099	1180	4750	3309
Afu1g12850	2694	2201	211	572	341	261	2916
Afu1g12860	14	7	16	8	13	8	351
Afu1g12870	235	155	234	247	273	212	1556
Afu1g12875	219	170	279	149	170	157	816
Afu1g12880	111	82	96	68	62	52	1165
Afu1g12890	3507	2992	1767	5401	6598	6636	1405
Afu1g12900	1698	1166	1295	1190	1217	813	5102
Afu1g12910	492	326	755	379	443	252	2124
Afu1g12920	4801	2465	5540	566	474	452	2640
Afu1g12930	1433	898	1407	1246	782	900	3412
Afu1g12940	4061	2370	3251	2336	1031	2186	2307
Afu1g12950	464	337	306	337	341	248	2554
Afu1g12960	1971	1580	1708	1492	1323	1125	2713
Afu1g12970	331	114	335	57	7	53	501
Afu1g12980	210	172	181	250	181	172	1266
Afu1g12990	371	278	253	299	220	268	994
Afu1g13000	43	33	54	43	57	31	975
Afu1g13010	287	218	171	223	234	199	3072
Afu1g13020	404	285	452	244	312	190	1333
Afu1g13030	14	14	19	34	18	17	2019
Afu1g13040	67	33	61	57	38	50	984
Afu1g13050	1584	1565	917	782	494	468	798
Afu1g13060	572	440	531	741	949	536	3240
Afu1g13070	121	167	98	525	578	589	1032
Afu1g13080	2	1	5	11	2	5	1107
Afu1g13090	1450	723	1042	1464	1760	1265	2680
Afu1g13100	511	420	508	690	799	481	5749
Afu1g13110	343	168	552	160	169	136	2554
Afu1g13120	293	168	356	192	257	267	432
Afu1g13130	330	232	274	235	291	157	1177
Afu1g13140	1931	1365	1351	1883	2059	1305	1748
Afu1g13150	132	106	114	160	303	169	540
Afu1g13160	822	653	819	1418	1202	1084	2056
Afu1g13170	375	370	250	375	205	374	1688
Afu1g13180	69	69	48	131	140	86	1401
Afu1g13190	320	185	251	441	313	316	2430
Afu1g13195	630	598	363	473	451	625	276
Afu1g13200	343	361	273	802	683	472	4683
Afu1g13210	526	496	261	190	120	123	1674
Afu1g13220	162	117	109	76	92	56	1533
Afu1g13230	58	95	52	176	118	233	2688
Afu1g13240	157	116	181	230	244	183	2178
Afu1g13250	1793	666	1837	2688	3577	1410	6704
Afu1g13260	507	360	353	371	558	374	901
Afu1g13270	268	166	415	282	379	248	1633
Afu1g13280	764	422	514	437	451	308	1702
Afu1g13290	198	114	190	218	220	160	1410
Afu1g13300	983	957	870	879	705	533	2038
Afu1g13310	589	513	676	559	455	452	2511
Afu1g13320	486	725	434	474	361	669	1122
Afu1g13330	1632	1228	1565	797	739	627	1167
Afu1g13340	751	220	623	410	401	267	1326
Afu1g13350	199	50	188	676	871	870	1749
Afu1g13360	138	105	174	183	109	120	1212
Afu1g13370	415	320	507	336	285	232	1053
Afu1g13380	352	194	324	175	149	187	777
Afu1g13390	313	320	249	252	326	239	1729
Afu1g13400	3341	4795	1456	1256	785	1156	219
Afu1g13410	378	169	95	20	30	20	702
Afu1g13420	680	596	527	863	588	665	1269
Afu1g13430	1136	993	669	732	740	721	774
Afu1g13440	73	35	123	116	34	183	2280
Afu1g13450	517	527	527	1166	1485	750	4016
Afu1g13460	105	78	83	113	88	94	1410
Afu1g13470	874	655	803	756	797	807	919
Afu1g13480	2102	2022	1478	1414	1620	1893	792
Afu1g13490	3290	2884	1998	2125	2963	1787	882
Afu1g13500	5695	4240	4434	4034	4088	2546	3114
Afu1g13510	1561	1078	1957	3712	2617	2164	3209
Afu1g13520	413	285	405	158	164	201	1872
Afu1g13530	212	45	262	33	5	45	646
Afu1g13540	380	265	253	300	340	292	1371
Afu1g13550	598	320	714	108	41	178	1391
Afu1g13560	77	56	87	56	52	48	1733
Afu1g13570	516	592	321	1513	1535	1770	1154
Afu1g13580	380	263	244	304	326	247	2523
Afu1g13590	1192	816	912	821	749	551	3155
Afu1g13600	253	150	283	358	292	196	2309
Afu1g13610	227	209	333	199	378	114	2103
Afu1g13620	267	209	264	539	384	264	2532
Afu1g13630	179	153	235	165	131	133	969
Afu1g13640	4	2	9	4	10	2	339
Afu1g13650	12	3	13	11	8	6	312
Afu1g13660	835	627	538	42	65	40	2090
Afu1g13670	118	101	104	263	394	194	2616
Afu1g13680	3	0	0	4	6	7	687
Afu1g13690	554	383	473	585	540	266	4207
Afu1g13700	275	149	252	358	367	256	3911
Afu1g13710	1484	1214	811	1992	2324	1693	3263
Afu1g13720	766	500	563	585	621	385	3438
Afu1g13730	466	352	422	1089	722	796	3654
Afu1g13740	1239	972	897	1860	2228	1272	5690
Afu1g13750	12486	28026	6442	9960	7179	5407	4231
Afu1g13760	209	163	228	144	119	99	1926
Afu1g13770	74	43	47	148	123	151	1326
Afu1g13780	4088	4833	2775	3497	5462	4713	312
Afu1g13790	6895	7530	7155	9977	13801	12185	1062
Afu1g13800	1366	2324	1784	4982	1602	2459	2233
Afu1g13810	24	10	18	5	6	5	183
Afu1g13820	10	15	11	7	1	4	1512
Afu1g13825	0	0	5	0	0	0	116
Afu1g13830	76	60	135	87	76	60	942
Afu1g13840	140	149	161	410	272	294	1417
Afu1g13850	238	132	205	371	257	220	2086
Afu1g13860	43	30	44	63	57	66	1242
Afu1g13870	96	53	70	141	146	121	1899
Afu1g13880	154	161	90	473	426	363	2016
Afu1g13890	440	274	355	468	552	349	1825
Afu1g13900	390	399	223	922	1139	664	5308
Afu1g13910	407	233	503	497	298	353	2617
Afu1g13920	764	436	689	613	657	402	5094
Afu1g13930	568	331	465	185	234	135	1577
Afu1g13940	76	108	85	103	260	90	2945
Afu1g13950	37	28	57	14	25	12	864
Afu1g13960	85	104	140	83	133	54	1307
Afu1g13970	746	564	736	708	390	339	2070
Afu1g13980	766	461	500	191	146	100	2662
Afu1g13990	1445	1030	748	120	133	129	1406
Afu1g14000	8	13	5	3	3	1	309
Afu1g14010	462	277	419	365	322	328	759
Afu1g14020	717	528	527	603	705	559	2367
Afu1g14030	339	193	289	188	256	169	1102
Afu1g14040	172	15	171	7	1	15	703
Afu1g14050	179	72	163	117	48	57	477
Afu1g14060	332	213	253	227	185	126	657
Afu1g14070	283	234	211	350	384	217	2613
Afu1g14080	256	111	460	505	385	336	3382
Afu1g14090	978	624	630	823	931	723	1257
Afu1g14100	627	467	544	848	625	545	1545
Afu1g14110	404	386	232	558	655	609	1459
Afu1g14120	588	578	349	1114	1195	955	1799
Afu1g14130	25	25	36	26	22	24	1080
Afu1g14140	20	5	15	15	11	9	992
Afu1g14150	854	701	1057	598	529	426	354
Afu1g14160	14	9	6	6	6	1	519
Afu1g14170	181	77	129	138	148	72	3075
Afu1g14180	307	299	212	639	745	583	2649
Afu1g14190	9	13	9	46	64	64	763
Afu1g14200	2681	2578	2234	3565	4026	2899	1537
Afu1g14210	63	47	92	90	68	48	1370
Afu1g14220	651	752	362	1839	1642	2049	1501
Afu1g14230	15	13	7	95	72	50	822
Afu1g14240	341	207	296	287	254	225	2541
Afu1g14250	186	90	146	262	139	187	2558
Afu1g14260	380	186	324	266	255	146	3749
Afu1g14270	384	318	459	392	581	353	990
Afu1g14280	648	510	902	1858	1827	926	3287
Afu1g14290	398	334	418	622	728	479	1216
Afu1g14300	1574	566	800	442	244	439	1500
Afu1g14310	508	313	546	478	469	398	1679
Afu1g14320	295	206	311	390	399	315	1965
Afu1g14330	5447	5885	3929	1326	2001	735	4658
Afu1g14340	503	359	300	375	317	281	2428
Afu1g14350	210	122	309	174	96	116	2379
Afu1g14360	128	75	162	104	113	64	2217
Afu1g14380	190	119	205	126	131	80	774
Afu1g14390	63	45	163	46	39	39	1361
Afu1g14400	426	320	422	182	105	114	1177
Afu1g14410	1377	1363	856	2871	3816	2805	878
Afu1g14420	506	384	733	556	445	407	1047
Afu1g14430	30	23	64	120	63	101	873
Afu1g14440	116	125	140	242	243	181	1554
Afu1g14450	52	16	39	339	500	205	3276
Afu1g14460	163	95	206	306	464	244	1998
Afu1g14480	32	15	13	55	63	47	837
Afu1g14490	412	352	454	591	601	389	2040
Afu1g14500	1365	1823	806	1054	572	648	2856
Afu1g14510	79	66	58	119	157	100	3264
Afu1g14520	6	9	10	62	14	67	1638
Afu1g14530	39	24	82	38	42	19	1734
Afu1g14540	77	43	123	79	156	81	867
Afu1g14550	52	23	32	35	27	23	753
Afu1g14560	314	421	952	1117	1858	733	2128
Afu1g14570	1336	879	1095	906	1259	619	3200
Afu1g14580	104	92	70	173	264	183	983
Afu1g14590	96	71	83	104	135	110	447
Afu1g14600	63	37	60	85	132	71	921
Afu1g14610	1098	805	1201	2049	1135	1581	2298
Afu1g14620	761	528	724	941	807	606	3207
Afu1g14630	143	112	86	157	143	184	1119
Afu1g14640	120	109	65	217	333	194	1147
Afu1g14650	141	104	76	135	214	132	1546
Afu1g14660	362	317	322	365	407	197	1122
Afu1g14670	257	171	226	317	304	227	1440
Afu1g14680	2187	1751	2091	2626	2758	1331	5754
Afu1g14690	543	381	381	428	511	335	2888
Afu1g14695	62	41	38	64	49	58	1130
Afu1g14700	0	1	2	8	12	5	1542
Afu1g14710	431	240	662	5026	7261	3208	1920
Afu1g14720	430	277	342	810	522	554	2650
Afu1g14730	789	608	504	1341	1771	918	1860
Afu1g14740	446	361	467	462	378	377	1179
Afu1g14750	1008	786	915	1414	1254	1018	3117
Afu1g14760	5	7	5	12	7	8	1815
Afu1g14770	231	193	139	572	452	459	2465
Afu1g14780	3655	2234	3368	1793	1323	1970	1397
Afu1g14790	227	127	237	269	182	194	3594
Afu1g14800	3461	1190	2144	537	1210	484	438
Afu1g14810	920	635	1049	937	1193	359	3408
Afu1g14820	74	73	91	63	88	17	255
Afu1g14830	1085	805	1196	907	893	596	2191
Afu1g14840	49	42	36	61	54	52	901
Afu1g14850	1523	844	2524	783	898	524	1907
Afu1g14860	57	87	48	94	99	66	897
Afu1g14870	99	67	89	400	248	392	2034
Afu1g14880	199	105	402	211	146	118	2236
Afu1g14890	182	87	182	272	293	201	2697
Afu1g14910	1301	934	917	1109	1064	743	2584
Afu1g14920	839	515	611	911	609	658	2123
Afu1g14930	6144	7430	2247	4880	3905	5857	375
Afu1g14940	1065	862	799	760	1020	654	2094
Afu1g14945	223	170	365	1206	607	790	3439
Afu1g14950	395	326	287	323	411	315	2816
Afu1g14960	1453	646	914	835	884	714	5887
Afu1g14970	105	73	52	121	108	143	1236
Afu1g14980	2	7	1	10	7	8	1875
Afu1g14990	181	183	131	518	600	388	2765
Afu1g15000	472	497	211	1368	1150	846	2389
Afu1g15010	965	593	1141	770	855	477	5927
Afu1g15020	8454	8163	3788	7371	8491	9258	1257
Afu1g15030	139	192	80	574	525	562	2598
Afu1g15040	56	66	35	116	94	106	1371
Afu1g15050	242	132	168	387	587	267	3254
Afu1g15070	579	351	623	357	299	317	1885
Afu1g15080	330	258	252	445	268	254	1860
Afu1g15090	382	212	349	325	216	221	1925
Afu1g15100	72	35	54	38	36	36	1117
Afu1g15110	392	265	413	510	640	276	5615
Afu1g15120	97	80	72	164	183	147	2953
Afu1g15130	605	393	682	272	335	280	1455
Afu1g15140	2638	3121	1842	5873	4671	5726	2023
Afu1g15150	105	84	64	142	174	154	1962
Afu1g15160	1226	1065	713	624	303	393	1118
Afu1g15170	32	23	66	80	84	55	1225
Afu1g15180	1817	1523	3662	1474	1705	1050	1561
Afu1g15190	11	6	8	15	13	9	671
Afu1g15200	1716	1305	1800	1388	1956	911	3200
Afu1g15210	91	51	61	48	88	51	1583
Afu1g15220	216	150	156	132	160	136	3387
Afu1g15230	548	810	417	596	369	506	2358
Afu1g15240	449	313	358	298	370	315	894
Afu1g15250	385	248	364	289	378	242	1594
Afu1g15260	1524	850	2614	1181	468	819	1949
Afu1g15270	26872	46345	25520	20275	42326	10118	3141
Afu1g15280	80	62	87	112	129	85	2042
Afu1g15290	47	17	26	47	69	51	1911
Afu1g15300	57	57	79	89	92	95	2794
Afu1g15310	199	178	128	264	399	230	3387
Afu1g15330	106	86	126	62	60	42	1446
Afu1g15340	801	794	891	551	685	294	1743
Afu1g15350	452	258	439	462	333	467	1014
Afu1g15360	63	71	25	136	159	182	1320
Afu1g15370	474	357	421	1143	894	823	4028
Afu1g15380	387	249	288	551	657	326	2728
Afu1g15390	265	155	169	322	319	287	669
Afu1g15400	171	137	210	152	110	154	1516
Afu1g15410	34	15	34	46	23	14	1482
Afu1g15420	31	18	37	39	41	24	900
Afu1g15430	291	147	183	78	30	55	1893
Afu1g15440	1559	1205	454	269	236	273	7454
Afu1g15450	456	538	189	1448	1571	1462	1975
Afu1g15460	591	427	451	677	493	413	3801
Afu1g15470	223	160	227	97	160	87	4097
Afu1g15490	2338	2146	970	5012	4481	3664	3345
Afu1g15500	259	254	200	735	459	683	3163
Afu1g15510	153	73	123	190	184	124	1716
Afu1g15520	348	355	480	277	96	411	3563
Afu1g15530	283	133	208	174	37	166	762
Afu1g15540	51	64	36	21	5	13	909
Afu1g15550	847	960	1403	1153	547	600	2613
Afu1g15560	139	298	165	172	96	98	1585
Afu1g15570	270	180	135	250	211	243	2028
Afu1g15580	165	88	85	100	108	112	819
Afu1g15590	1366	1277	1382	1493	1664	1375	646
Afu1g15610	148	136	187	486	470	506	1545
Afu1g15620	251	355	213	1349	796	1177	2091
Afu1g15630	53	19	32	25	14	15	234
Afu1g15640	721	350	235	136	69	152	1608
Afu1g15650	2	0	1	8	5	1	3219
Afu1g15660	0	1	1	1	0	1	1213
Afu1g15670	121	88	43	209	98	205	2231
Afu1g15680	151	102	246	80	112	70	2360
Afu1g15690	2	6	9	150	273	176	1968
Afu1g15700	130	132	111	449	393	441	3193
Afu1g15710	175	150	204	512	359	573	3067
Afu1g15720	1100	788	964	1886	2142	1270	4130
Afu1g15730	3145	3174	1397	4137	4431	5546	393
Afu1g15740	29	14	29	34	24	23	1122
Afu1g15750	255	131	250	377	400	215	2322
Afu1g15760	514	338	414	666	704	453	2054
Afu1g15770	71	34	65	37	81	25	1365
Afu1g15780	671	465	281	441	476	404	1203
Afu1g15790	402	204	209	428	295	306	1993
Afu1g15800	210	135	182	252	279	225	2598
Afu1g15810	843	742	785	801	1080	501	2230
Afu1g15820	2864	2054	905	1211	1070	1234	2258
Afu1g15830	378	185	412	563	800	390	1359
Afu1g15840	119	64	83	173	96	106	1503
Afu1g15850	39	29	54	79	34	59	3099
Afu1g15860	971	752	791	728	745	601	2020
Afu1g15870	579	570	386	1211	931	740	3512
Afu1g15880	442	296	328	397	328	367	1898
Afu1g15890	542	332	428	579	312	378	3447
Afu1g15900	530	379	467	601	735	464	4139
Afu1g15910	41	26	57	139	103	62	1716
Afu1g15920	205	118	160	149	157	101	951
Afu1g15930	682	617	556	1040	842	890	4713
Afu1g15940	1603	811	1372	902	622	861	2641
Afu1g15950	1353	729	1195	1031	737	620	2886
Afu1g15960	1343	1237	1046	1194	1364	923	2236
Afu1g15970	22	13	27	22	23	20	1081
Afu1g16020	1	4	3	1	4	3	801
Afu1g16030	6	3	3	2	0	6	1329
Afu1g16050	1	0	0	0	0	0	1611
Afu1g16060	1	0	0	1	0	0	930
Afu1g16080	5	4	1	3	1	2	720
Afu1g16160	1	3	8	8	7	3	483
Afu1g16170	41	33	28	90	62	52	2439
Afu1g16190	2202	3288	4172	4428	5653	2890	1188
Afu1g16200	37	13	22	36	45	31	1386
Afu1g16210	148	131	85	199	227	198	1608
Afu1g16220	250	239	311	351	348	239	2148
Afu1g16230	177	174	159	234	225	173	1593
Afu1g16240	148	74	117	155	206	103	1035
Afu1g16250	1845	515	2027	608	1057	357	2971
Afu1g16260	1	1	4	2	0	5	252
Afu1g16270	128	70	273	599	720	549	1765
Afu1g16280	1133	1312	897	1473	1422	1835	2042
Afu1g16290	171	165	139	371	378	334	2220
Afu1g16300	408	238	259	197	153	198	884
Afu1g16310	33	12	47	69	102	59	1035
Afu1g16320	269	139	221	179	159	162	735
Afu1g16330	249	319	167	709	1018	571	2367
Afu1g16340	785	703	585	1363	1292	1205	2627
Afu1g16350	236	112	218	160	81	141	925
Afu1g16360	0	0	1	0	3	2	255
Afu1g16375	332	241	324	640	472	451	2796
Afu1g16390	12	6	4	14	18	14	1548
Afu1g16400	15	7	15	25	15	19	1494
Afu1g16410	32	17	52	49	39	34	1871
Afu1g16420	14	5	16	20	34	8	1621
Afu1g16430	15	9	21	20	22	17	2388
Afu1g16440	32	16	43	33	20	60	2340
Afu1g16450	19	9	4	1	7	9	1867
Afu1g16460	1948	1265	1942	2611	1336	1052	2790
Afu1g16470	168	148	174	371	404	206	3246
Afu1g16480	641	476	400	380	337	310	1717
Afu1g16490	143	95	181	211	123	191	942
Afu1g16500	532	369	509	539	515	479	1086
Afu1g16505	54	24	24	65	33	53	105
Afu1g16510	162	101	207	105	167	104	858
Afu1g16523	2339	2421	1577	4109	4183	5471	327
Afu1g16540	101	91	91	121	118	116	1648
Afu1g16550	126	98	84	261	241	247	1596
Afu1g16553	139	90	75	100	93	118	727
Afu1g16556	7	12	8	15	12	18	861
Afu1g16560	61	43	32	59	13	42	1230
Afu1g16564	129	148	55	140	92	199	462
Afu1g16570	202	151	188	160	171	124	1008
Afu1g16580	70	46	116	111	106	44	2847
Afu1g16590	2104	372	1393	1987	2902	1555	3157
Afu1g16600	273	180	208	275	214	225	789
Afu1g16610	166	127	239	214	182	120	1080
Afu1g16620	192	95	212	144	187	111	2525
Afu1g16630	92	62	72	67	66	82	1182
Afu1g16635	177	95	182	107	131	109	672
Afu1g16640	20	18	34	71	89	65	747
Afu1g16650	496	318	637	441	427	300	1649
Afu1g16660	285	195	178	325	336	303	2222
Afu1g16670	1	0	2	11	0	3	1026
Afu1g16680	1235	873	1127	1743	2086	974	4119
Afu1g16690	464	455	1757	79	81	73	2042
Afu1g16700	331	313	355	321	329	194	3731
Afu1g16710	477	386	599	1389	746	1525	3040
Afu1g16720	150	80	132	172	182	98	1545
Afu1g16730	138	131	112	332	249	251	4600
Afu1g16745	516	320	407	944	901	764	3357
Afu1g16750	202	175	133	611	559	538	1367
Afu1g16760	36	27	29	107	179	134	738
Afu1g16770	80	91	113	37	36	22	1879
Afu1g16780	1078	649	785	1213	827	957	3590
Afu1g16790	445	295	413	499	439	419	3244
Afu1g16800	440	301	381	419	463	309	3021
Afu1g16810	1706	674	550	484	252	851	1428
Afu1g16820	284	174	180	446	233	431	2345
Afu1g16830	256	184	334	406	286	213	3430
Afu1g16840	9430	9822	4466	5713	6480	7290	923
Afu1g16850	2893	2494	604	787	454	835	1866
Afu1g16860	5	4	14	28	31	17	1467
Afu1g16870	128	52	244	319	491	242	1699
Afu1g16880	118	116	106	198	193	129	4862
Afu1g16890	1	0	2	1	3	1	1125
Afu1g16900	0	0	2	0	0	5	1098
Afu1g16910	2	1	2	4	1	2	1686
Afu1g16920	6	10	5	10	7	6	2510
Afu1g16930	0	7	0	1	1	0	1087
Afu1g16940	142	127	140	311	382	179	2686
Afu1g16950	146	78	144	144	133	102	1558
Afu1g16960	2	2	3	3	2	4	621
Afu1g16970	601	439	443	577	521	525	1292
Afu1g16980	381	304	245	425	358	374	2048
Afu1g16990	84	60	144	143	186	144	1119
Afu1g17000	192	127	148	104	148	86	807
Afu1g17010	34	18	103	56	22	48	777
Afu1g17020	247	129	163	229	261	167	1926
Afu1g17030	21	6	8	47	54	50	1434
Afu1g17040	2165	1579	611	165	71	267	1044
Afu1g17050	25	16	15	18	6	17	2574
Afu1g17060	4	4	1	3	0	3	1146
Afu1g17070	1378	1155	924	2187	1530	1608	1444
Afu1g17080	60	51	38	56	55	45	663
Afu1g17090	139	93	178	217	218	145	1702
Afu1g17100	159	91	148	251	313	167	1689
Afu1g17110	461	280	545	354	372	311	3633
Afu1g17120	454	539	360	292	530	175	663
Afu1g17130	35	22	21	24	32	8	564
Afu1g17140	65	62	91	185	224	191	1059
Afu1g17150	151	81	211	162	158	126	1902
Afu1g17160	0	1	1	1	3	4	1674
Afu1g17170	39	40	34	11	26	13	1086
Afu1g17180	5	1	2	55	49	25	1488
Afu1g17190	0	3	1	5	3	3	1773
Afu1g17200	780	704	818	1080	1458	486	14746
Afu1g17210	0	0	2	0	0	0	1017
Afu1g17220	5	4	6	20	9	10	1371
Afu1g17230	57	33	60	65	85	67	1977
Afu1g17240	89	64	63	158	109	95	1701
Afu1g17250	17585	4818	6256	25193	33798	23403	1006
Afu1g17260	52	67	28	272	153	294	906
Afu1g17270	55	33	26	75	39	35	2232
Afu1g17280	129	96	146	192	211	206	1185
Afu1g17290	93	99	142	129	134	123	1407
Afu1g17310	129	49	171	1111	1166	735	1785
Afu1g17320	2	2	0	26	46	33	1207
Afu1g17340	1	0	0	2	3	2	1194
Afu1g17350	3527	3860	1204	406	349	358	3694
Afu1g17360	558	187	494	172	71	143	2659
Afu1g17370	231	53	283	31	8	64	526
Afu1g17380	62	6	65	7	0	3	828
Afu1g17390	40	28	34	39	43	39	562
Afu1g17400	272	154	100	184	406	185	1947
Afu1g17410	66	24	76	82	185	65	2310
Afu1g17420	11	2	8	7	6	5	609
Afu1g17430	5	6	1	0	0	1	3039
Afu1g17440	1	0	1	4	1	2	4359
Afu1g17460	499	345	691	718	361	233	1689
Afu1g17470	1059	1295	52	104	60	36	1737
Afu1g17480	20	22	92	59	121	42	1395
Afu1g17490	96	88	94	54	214	38	2272
Afu1g17520	142	94	92	121	159	110	1725
Afu1g17530	74	33	35	71	80	51	1771
Afu1g17540	0	0	0	0	1	1	1218
Afu1g17550	201	168	50	28	16	39	2850
Afu1g17560	2	0	3	31	32	32	810
Afu1g17570	0	0	0	2	1	0	2106
Afu1g17580	2	3	0	1	0	1	1392
Afu1g17590	6	4	3	7	7	1	1371
Afu1g17610	0	0	1	5	6	4	915
Afu1g17620	8	6	10	10	7	6	1005
Afu1g17630	2	0	4	5	6	5	1698
Afu1g17640	3	0	1	10	7	0	2601
Afu1g17650	7	4	2	2	3	3	693
Afu1g17660	22	35	7	10	0	3	1533
Afu1g17670	0	1	0	1	0	0	2124
Afu1g17680	23	10	32	31	37	27	1861
Afu1g17690	9	0	5	7	4	5	1353
Afu1g17700	19	19	22	7	7	6	931
Afu1tD(GUC)1	0	0	0	0	0	1	72
Afu1tD(GUC)3	0	0	0	0	1	0	72
Afu1tE(CUC)1	0	0	0	0	0	1	72
Afu1tE(UUC)3	1	0	1	0	0	0	72
Afu1tG(GCC)1	0	0	0	0	0	1	71
Afu1tP(AGG)1	204	108	241	119	50	94	72
Afu1tP(AGG)2	0	0	0	0	0	1	72
Afu1tP(CGG)1	0	1	0	0	1	0	71
Afu1tQ(CUG)3	0	0	1	0	0	0	72
Afu1tQ(CUG)4	0	0	0	0	1	0	72
Afu1tQ(CUG)5	0	1	0	1	0	0	72
Afu1tQ(CUG)6	0	1	0	0	2	0	72
Afu1tS(AGA)2	1	0	0	0	0	0	81
Afu1tS(GCU)2	0	0	0	0	1	0	81
Afu1tS(GCU)3	5	1	2	6	5	9	81
Afu1tV(CAC)1	0	0	0	0	0	1	73
Afu1tY(GUA)1	1	0	0	0	1	1	74
Afu1tY(GUA)2	1	0	0	0	1	2	74
Afu1tY(GUA)4	8	3	3	8	9	10	74
Afu1tY(GUA)5	0	0	0	0	0	1	74
Afu1tY(GUA)6	0	0	0	2	1	5	74
Afu2g00100	2499	1388	2781	1512	692	1190	2486
Afu2g00110	7	2	13	7	13	8	1389
Afu2g00120	6	2	2	15	13	11	1136
Afu2g00130	0	0	0	0	1	0	1392
Afu2g00140	0	2	1	1	1	0	2016
Afu2g00150	1	0	0	1	1	7	840
Afu2g00160	0	0	1	0	0	0	609
Afu2g00170	0	3	2	8	8	7	1442
Afu2g00180	1384	2795	391	1687	355	2233	1899
Afu2g00200	3	3	27	33	6	18	1722
Afu2g00210	2895	1116	4530	6983	10864	4432	1221
Afu2g00220	534	326	483	575	777	491	1575
Afu2g00230	48	29	37	199	212	191	1702
Afu2g00240	90	72	111	236	200	215	912
Afu2g00250	35	7	229	527	626	308	879
Afu2g00260	41	19	54	37	56	30	1633
Afu2g00270	4	1	3	8	4	6	2517
Afu2g00300	68	30	76	53	37	41	459
Afu2g00310	593	337	642	534	675	375	1743
Afu2g00320	788	803	165	366	42	732	1008
Afu2g00330	85	36	65	43	38	47	1374
Afu2g00340	0	0	1	0	0	0	1401
Afu2g00350	0	0	1	0	0	0	822
Afu2g00360	275	137	286	303	374	172	2063
Afu2g00370	332	394	280	152	147	130	3060
Afu2g00380	11	18	13	8	13	7	903
Afu2g00390	1	0	0	0	0	0	1232
Afu2g00400	0	2	0	2	1	1	2429
Afu2g00410	36	12	21	10	10	8	2055
Afu2g00420	1	8	9	2	1	1	1059
Afu2g00430	1	1	0	4	27	6	3109
Afu2g00440	14	13	1	2	0	1	435
Afu2g00450	10	24	5	10	21	7	1593
Afu2g00460	2	1	0	2	0	2	1036
Afu2g00470	14	12	2	2	4	6	1549
Afu2g00480	4	2	0	0	0	0	990
Afu2g00490	3	0	0	9	5	5	522
Afu2g00500	282	199	217	37	180	22	1699
Afu2g00510	1	1	1	256	126	174	1158
Afu2g00520	1	1	1	19	24	12	918
Afu2g00530	17	25	11	18	13	32	999
Afu2g00540	4	1	4	9	9	5	1011
Afu2g00550	0	0	0	1	1	0	450
Afu2g00560	0	1	2	0	1	2	1236
Afu2g00570	182	135	105	123	76	117	1777
Afu2g00580	1	7	4	32	23	24	231
Afu2g00590	210	396	135	157	186	147	714
Afu2g00600	11	12	7	2	0	2	597
Afu2g00620	28	33	10	154	47	137	1236
Afu2g00625	0	1	1	13	15	7	642
Afu2g00630	12	18	4	192	192	197	1056
Afu2g00640	15	13	30	47	184	55	2244
Afu2g00650	2	2	5	3	21	6	1449
Afu2g00656	4	9	4	0	0	0	501
Afu2g00660	614	896	493	520	587	303	4032
Afu2g00670	36	46	19	16	6	10	1098
Afu2g00680	111	40	21	169	126	115	1128
Afu2g00690	30	18	18	184	167	185	1896
Afu2g00700	7	3	4	9	14	2	589
Afu2g00710	182	225	56	148	167	196	2013
Afu2g00720	263	265	137	65	136	47	1479
Afu2g00730	35	22	37	56	94	27	1188
Afu2g00740	384	323	350	245	455	247	1014
Afu2g00750	57	80	24	21	30	23	1095
Afu2g00760	49	64	46	148	126	103	2084
Afu2g00770	503	401	511	1063	824	1442	2326
Afu2g00780	127	123	151	615	450	733	2311
Afu2g00790	949	336	905	267	78	349	1000
Afu2g00800	23	11	15	5	7	2	1137
Afu2g00810	6	11	5	9	11	4	1703
Afu2g00820	27	12	19	209	289	169	1744
Afu2g00830	520	188	708	294	359	257	1383
Afu2g00840	218	38	444	103	221	37	1533
Afu2g00850	50	65	99	56	47	75	1152
Afu2g00860	38	27	20	5	10	6	282
Afu2g00870	106	42	104	65	89	43	1293
Afu2g00880	29	62	25	44	38	31	1836
Afu2g00890	17	7	15	2	6	7	366
Afu2g00900	1	1	0	1	0	3	957
Afu2g00910	15	14	28	49	59	37	2616
Afu2g00920	2	1	8	2005	3175	2696	1431
Afu2g00930	4	0	7	770	1505	778	1539
Afu2g00940	60	32	70	81	63	49	1743
Afu2g00960	15	9	30	27	54	20	1761
Afu2g00963	11	4	17	19	27	23	966
Afu2g00967	784	138	801	668	2519	514	591
Afu2g00970	369	257	249	126	124	122	1263
Afu2g00980	91	69	133	70	40	68	1329
Afu2g00990	20	12	26	12	8	14	1256
Afu2g01000	42	39	30	136	115	73	2685
Afu2g01010	6720	8162	3259	3752	4573	3280	2509
Afu2g01030	50	35	107	65	66	36	1053
Afu2g01040	2498	1783	2406	1297	1154	1156	1140
Afu2g01050	799	594	565	566	501	706	1052
Afu2g01060	808	504	874	859	1022	620	3954
Afu2g01070	49	47	57	59	129	74	1013
Afu2g01080	304	202	241	241	125	189	1665
Afu2g01090	395	257	304	237	294	219	2883
Afu2g01100	266	118	149	644	283	899	1126
Afu2g01110	50	39	54	110	74	85	1476
Afu2g01120	102	86	94	168	143	115	1299
Afu2g01130	565	415	570	405	390	354	794
Afu2g01140	1556	1426	1056	2068	959	1046	837
Afu2g01150	23	4	43	25	11	17	636
Afu2g01160	282	190	280	306	92	165	738
Afu2g01170	4897	2569	2852	2261	1398	1800	2345
Afu2g01180	39	31	47	49	58	38	2766
Afu2g01190	315	375	450	505	242	379	1867
Afu2g01200	273	223	255	234	263	200	3030
Afu2g01210	1222	1101	1031	1034	956	903	1963
Afu2g01220	2478	1842	2664	2043	1967	1649	1926
Afu2g01230	34	22	51	38	50	34	996
Afu2g01240	198	280	203	62	89	76	1545
Afu2g01250	11	5	5	31	48	19	1578
Afu2g01260	971	790	631	986	390	691	4149
Afu2g01270	54	35	31	163	69	177	1803
Afu2g01280	6	1	8	65	44	57	1053
Afu2g01290	192	104	268	235	152	163	7830
Afu2g01300	73	39	72	84	64	68	558
Afu2g01310	312	123	272	130	149	120	783
Afu2g01320	2716	1449	3424	1320	1878	1031	3240
Afu2g01330	121	114	123	443	278	303	981
Afu2g01340	12	6	13	6	16	7	210
Afu2g01350	321	212	314	495	292	271	2066
Afu2g01360	69	47	42	66	76	61	690
Afu2g01370	11	14	11	35	29	29	1798
Afu2g01380	36	52	45	163	36	96	546
Afu2g01390	146	114	72	323	188	301	630
Afu2g01400	58	44	44	57	47	52	1028
Afu2g01405	14	9	22	8	7	15	336
Afu2g01410	56	27	41	68	48	49	1005
Afu2g01430	3640	2340	3712	3101	1548	1795	3250
Afu2g01440	158	199	48	432	263	420	1441
Afu2g01450	130	95	158	214	236	179	1194
Afu2g01460	247	157	183	176	220	128	963
Afu2g01480	289	269	159	550	526	576	976
Afu2g01490	0	0	2	1	3	3	780
Afu2g01500	237	150	195	272	188	151	4670
Afu2g01510	134	76	122	107	104	78	1950
Afu2g01520	327	204	255	416	471	233	5606
Afu2g01530	287	211	221	227	346	222	1466
Afu2g01540	309	145	261	253	385	187	2384
Afu2g01550	773	591	699	608	628	456	1008
Afu2g01570	290	222	154	227	274	246	447
Afu2g01580	156	97	216	126	149	90	2920
Afu2g01590	499	204	319	434	264	444	1470
Afu2g01600	119	56	134	255	255	201	3803
Afu2g01610	263	157	287	514	397	295	741
Afu2g01620	179	70	118	238	199	179	1444
Afu2g01630	422	224	382	516	514	362	1261
Afu2g01640	984	745	570	1025	1107	1066	1477
Afu2g01650	122	68	69	52	41	52	846
Afu2g01660	651	538	465	1282	1365	996	2726
Afu2g01670	1148	661	1504	1520	897	757	2872
Afu2g01680	4	3	2	1	2	2	1395
Afu2g01690	23	17	40	30	28	28	1473
Afu2g01700	1231	1160	1226	1754	997	1340	3237
Afu2g01710	182	298	227	99	78	77	1101
Afu2g01720	2129	1983	3120	2284	1061	2188	2366
Afu2g01730	7	3	5	5	3	4	636
Afu2g01740	37	17	24	22	25	20	1314
Afu2g01750	5585	3518	5572	2462	2654	2377	1693
Afu2g01760	315	185	389	189	196	125	7844
Afu2g01770	9	7	18	52	62	57	1800
Afu2g01780	63	65	57	215	308	175	1629
Afu2g01790	431	472	554	553	557	370	4718
Afu2g01800	0	0	0	4	4	1	933
Afu2g01810	365	255	393	435	299	341	621
Afu2g01820	539	406	602	601	609	384	3912
Afu2g01830	785	661	615	914	915	815	2012
Afu2g01840	207	106	190	141	152	157	1758
Afu2g01850	533	408	446	163	278	205	1368
Afu2g01860	164	102	158	115	118	83	988
Afu2g01870	673	516	785	465	509	329	3524
Afu2g01880	235	208	174	207	189	176	1236
Afu2g01890	317	338	187	218	180	251	774
Afu2g01900	306	259	290	580	416	462	1824
Afu2g01910	240	215	138	285	418	257	3855
Afu2g01920	773	584	534	1074	1304	854	1995
Afu2g01930	404	293	361	244	304	260	1524
Afu2g01940	503	563	336	389	349	289	1530
Afu2g01950	12	23	31	20	27	26	1697
Afu2g01960	116	88	77	113	33	118	1349
Afu2g01970	72	57	92	166	108	173	1518
Afu2g01980	133	146	88	290	386	218	2590
Afu2g01990	425	320	185	210	197	241	420
Afu2g02000	509	336	496	697	492	513	1620
Afu2g02010	869	528	1018	493	202	387	1536
Afu2g02020	320	340	157	438	728	311	1373
Afu2g02030	33	24	36	24	20	21	1548
Afu2g02040	29	8	20	36	6	19	1599
Afu2g02050	3344	3587	2728	1579	3680	1197	1589
Afu2g02060	237	177	218	145	209	107	639
Afu2g02070	346	200	337	469	500	287	1863
Afu2g02080	1813	1585	2654	5813	4584	4999	621
Afu2g02090	49	21	43	33	43	30	453
Afu2g02100	1361	1179	1281	2175	2114	2013	1961
Afu2g02110	162	88	236	162	136	109	2772
Afu2g02120	534	440	261	230	198	279	2094
Afu2g02130	434	271	296	292	214	265	1698
Afu2g02140	89	64	76	121	99	96	2115
Afu2g02150	1861	2186	919	3782	3968	5348	351
Afu2g02160	227	122	218	271	289	244	2016
Afu2g02165	216	158	138	209	180	181	1202
Afu2g02170	1205	859	1023	938	1285	636	4719
Afu2g02180	541	554	504	1350	962	795	2347
Afu2g02190	81	79	36	205	235	168	2753
Afu2g02210	116	112	44	297	400	274	1353
Afu2g02220	1294	734	1569	1690	1834	981	4625
Afu2g02230	334	245	253	224	350	248	1125
Afu2g02240	231	106	134	109	134	88	1050
Afu2g02250	1428	1115	1017	1792	2836	1354	4395
Afu2g02260	7	7	21	53	103	27	1420
Afu2g02270	411	366	305	401	383	475	687
Afu2g02275	2491	2256	1804	1747	1802	2275	776
Afu2g02280	139	129	125	128	147	81	578
Afu2g02290	257	216	195	340	283	321	2583
Afu2g02300	963	541	974	618	375	499	1434
Afu2g02310	8921	3195	6545	952	156	1038	1506
Afu2g02320	431	524	221	1759	1933	1647	1984
Afu2g02330	0	1	1	0	0	0	189
Afu2g02340	218	179	172	224	225	238	1053
Afu2g02350	133	118	94	365	396	334	2963
Afu2g02360	274	176	330	274	474	234	4688
Afu2g02370	0	1	2	3	4	5	1231
Afu2g02380	1210	616	595	1394	1051	1254	3596
Afu2g02390	64	58	46	109	97	118	1630
Afu2g02400	106	81	86	175	146	133	886
Afu2g02420	1219	741	908	1165	1057	764	3537
Afu2g02430	760	492	385	289	290	263	1732
Afu2g02440	1091	960	1030	2687	1706	2836	1580
Afu2g02450	179	219	119	169	181	146	2030
Afu2g02460	5	5	5	30	57	30	2466
Afu2g02470	2974	2004	2120	2590	1568	1466	2574
Afu2g02480	460	182	400	123	46	85	795
Afu2g02485	3	3	4	1	1	1	423
Afu2g02490	40	61	17	132	66	142	913
Afu2g02500	111	53	101	64	157	83	816
Afu2g02510	255	162	265	237	267	157	4701
Afu2g02520	778	494	750	923	1312	518	6915
Afu2g02530	14005	13335	8928	11137	9785	8249	2894
Afu2g02540	430	202	393	333	459	275	909
Afu2g02550	671	463	580	305	265	270	858
Afu2g02560	1585	1163	1131	1383	1493	1076	3786
Afu2g02570	205	119	139	199	139	178	1530
Afu2g02580	338	271	209	269	210	222	1510
Afu2g02590	1289	850	888	813	1011	515	1844
Afu2g02600	86	76	91	140	164	154	1576
Afu2g02610	598	378	516	427	334	314	1308
Afu2g02620	569	317	422	283	255	321	2178
Afu2g02630	897	716	563	315	303	423	672
Afu2g02640	2	5	2	21	1	6	1339
Afu2g02650	5	4	4	10	12	5	3297
Afu2g02660	85	42	58	88	85	51	1996
Afu2g02670	372	248	336	365	450	239	1212
Afu2g02680	1388	1181	1196	1304	1357	977	2816
Afu2g02690	2000	1296	2043	1677	1450	943	3565
Afu2g02700	886	717	702	949	1013	1017	1250
Afu2g02710	383	367	267	641	869	693	567
Afu2g02720	5	2	6	9	13	0	1398
Afu2g02730	1393	1314	878	1014	962	666	3913
Afu2g02740	5	2	7	4	2	6	450
Afu2g02750	166	111	99	155	234	153	1068
Afu2g02760	1083	1142	831	1115	975	773	3818
Afu2g02770	376	272	314	402	339	262	4025
Afu2g02780	921	659	1130	779	972	559	1068
Afu2g02810	365	215	129	177	154	160	1089
Afu2g02820	1116	620	852	507	362	383	333
Afu2g02830	351	182	322	368	300	277	1377
Afu2g02840	1097	849	964	969	848	605	2477
Afu2g02850	782	537	628	953	840	816	4368
Afu2g02860	2130	1249	1572	1280	1960	953	2184
Afu2g02870	77	91	62	206	287	180	960
Afu2g02880	259	189	240	279	268	193	2910
Afu2g02890	412	250	248	299	235	248	1041
Afu2g02910	227	148	294	101	136	103	864
Afu2g02920	83	42	83	104	114	82	795
Afu2g02930	102	76	83	90	134	91	792
Afu2g02940	49	34	52	26	43	31	342
Afu2g02950	197	220	119	207	144	214	1069
Afu2g02960	426	296	358	260	264	248	1233
Afu2g02970	47	92	46	62	61	59	2142
Afu2g02980	449	381	690	221	281	190	2678
Afu2g02990	3559	2392	4723	2467	2046	1841	1257
Afu2g03000	186	179	108	251	347	283	2475
Afu2g03010	1521	1488	890	1467	1445	1477	576
Afu2g03020	83	229	66	14	12	6	1026
Afu2g03030	1654	1356	1494	1818	1979	1181	9806
Afu2g03040	1837	1706	1025	2579	2851	3240	579
Afu2g03050	22	51	20	34	13	27	1299
Afu2g03060	724	1028	622	614	838	238	1707
Afu2g03070	625	286	720	282	205	164	1674
Afu2g03080	884	847	703	1238	1802	690	4789
Afu2g03090	2122	1962	1625	5674	7807	4095	3843
Afu2g03100	221	152	159	182	241	181	1251
Afu2g03110	1139	751	974	941	995	614	2237
Afu2g03120	5054	5011	3044	3235	3147	2688	2818
Afu2g03130	0	1	0	2	2	1	936
Afu2g03140	590	515	379	581	461	630	1344
Afu2g03150	413	342	268	457	465	283	3714
Afu2g03155	196	133	107	123	138	121	743
Afu2g03160	145	120	133	168	163	186	1462
Afu2g03170	395	269	319	498	452	282	3750
Afu2g03180	46	37	58	75	90	35	1866
Afu2g03190	289	99	210	562	425	601	860
Afu2g03200	147	131	107	258	135	191	2814
Afu2g03210	561	490	418	408	309	235	1180
Afu2g03220	1714	1221	1622	1601	1670	1463	1133
Afu2g03230	133	52	99	531	856	409	2315
Afu2g03240	1	0	1	2	3	3	576
Afu2g03260	307	243	299	290	293	265	1067
Afu2g03270	519	217	737	677	819	478	2549
Afu2g03280	1359	883	1559	3202	2861	2157	2695
Afu2g03290	7065	5078	7050	6689	8475	6125	2891
Afu2g03300	5486	4178	4296	1316	873	1231	168
Afu2g03310	511	358	422	626	718	503	2112
Afu2g03320	846	442	585	710	474	573	1665
Afu2g03330	292	250	238	238	350	258	957
Afu2g03340	163	110	132	454	603	476	1235
Afu2g03350	158	88	135	217	168	158	4431
Afu2g03360	1394	910	992	1182	978	673	5019
Afu2g03370	110	104	92	145	165	102	1731
Afu2g03380	1371	1464	814	2599	3079	3495	384
Afu2g03390	1333	993	1167	1580	1670	1226	2657
Afu2g03400	1341	1036	1218	1046	1178	901	1008
Afu2g03410	327	217	211	284	295	281	840
Afu2g03420	480	462	495	825	899	845	2093
Afu2g03430	77	43	97	104	118	63	2897
Afu2g03440	417	267	472	422	494	280	3366
Afu2g03450	556	608	887	1271	1754	968	2277
Afu2g03460	789	543	695	794	846	453	2763
Afu2g03470	157	119	119	116	157	111	474
Afu2g03480	319	140	241	287	167	177	3766
Afu2g03490	2991	1476	2705	2466	1102	1868	2558
Afu2g03500	489	369	1165	237	204	114	3114
Afu2g03510	109	132	95	248	174	230	2834
Afu2g03520	182	131	147	220	205	134	1563
Afu2g03540	157	107	172	268	267	232	2001
Afu2g03560	2817	1622	3359	2858	2990	1666	4576
Afu2g03570	694	358	368	361	221	270	1359
Afu2g03580	1023	760	697	784	1048	644	1557
Afu2g03590	1469	1611	904	2257	2976	3181	267
Afu2g03600	296	155	312	135	156	113	1489
Afu2g03610	1447	2164	841	5194	4869	5972	1906
Afu2g03615	1	3	0	5	2	4	24
Afu2g03620	1	1	1	0	1	3	1290
Afu2g03630	368	213	262	166	244	156	610
Afu2g03640	952	597	820	735	957	470	6273
Afu2g03650	1283	904	1247	1052	1053	739	1990
Afu2g03670	51	66	50	61	78	43	1128
Afu2g03680	306	231	194	380	321	214	1359
Afu2g03690	14	12	20	147	79	82	924
Afu2g03700	2084	1377	1453	3472	3095	2854	3790
Afu2g03710	983	815	676	939	954	748	3905
Afu2g03720	10222	9655	8470	5841	5245	5415	618
Afu2g03730	51	53	17	22	16	17	774
Afu2g03740	73	49	39	128	136	117	810
Afu2g03750	99	67	116	131	113	70	3107
Afu2g03760	231	233	182	480	413	429	864
Afu2g03770	109	80	102	65	67	50	708
Afu2g03780	119	55	120	258	475	136	771
Afu2g03790	1080	787	883	912	661	564	1476
Afu2g03800	12	14	15	40	30	24	261
Afu2g03810	130	133	165	356	365	188	1464
Afu2g03820	79	158	83	142	100	81	921
Afu2g03830	1905	1818	945	1235	1584	981	1829
Afu2g03840	266	188	268	276	394	207	1558
Afu2g03850	757	682	281	407	352	280	3791
Afu2g03860	834	1356	267	505	376	423	2035
Afu2g03870	356	248	192	218	239	232	548
Afu2g03880	137	91	118	203	290	172	1230
Afu2g03890	79	53	55	132	92	120	969
Afu2g03900	385	462	123	249	153	146	1792
Afu2g03910	40	31	28	66	90	57	3329
Afu2g03920	1408	1173	988	1709	1867	1257	3503
Afu2g03930	294	377	196	787	942	654	3404
Afu2g03940	15	2	5	4	4	0	582
Afu2g03950	1539	1409	1748	1563	1043	1078	5277
Afu2g03960	0	0	0	1	0	1	615
Afu2g03970	535	301	448	493	382	266	1404
Afu2g03980	55	22	162	1403	8181	1461	1918
Afu2g03990	1965	2044	1414	2180	2160	2131	1738
Afu2g04000	652	403	543	610	403	311	1754
Afu2g04010	1809	1085	951	1079	1286	722	2928
Afu2g04020	4247	3623	2636	3057	3541	1440	3195
Afu2g04030	482	316	469	474	453	370	3228
Afu2g04040	251	148	195	256	301	203	1272
Afu2g04050	96	59	114	97	132	73	2470
Afu2g04060	43	51	37	129	130	154	1122
Afu2g04070	156	117	217	140	101	101	4344
Afu2g04080	5202	5713	5840	4361	4938	4391	1886
Afu2g04095	614	485	724	783	507	583	2637
Afu2g04110	432	247	376	503	441	348	2612
Afu2g04120	18	8	13	20	56	25	1330
Afu2g04130	5860	5208	2614	5431	6757	6592	599
Afu2g04140	300	225	285	318	529	211	4846
Afu2g04150	299	256	211	398	291	291	3154
Afu2g04160	11	9	27	15	19	19	363
Afu2g04170	3815	4602	5328	9004	9886	6098	3906
Afu2g04180	21	31	7	7	5	4	150
Afu2g04190	2881	3799	1107	3051	2078	2380	3418
Afu2g04200	2476	792	4283	2857	804	2659	1661
Afu2g04210	575	242	971	573	222	471	1090
Afu2g04220	1036	462	1778	882	381	688	1693
Afu2g04230	627	267	751	247	140	152	1296
Afu2g04240	351	146	410	176	97	131	696
Afu2g04262	439	199	448	229	119	225	2876
Afu2g04270	456	504	637	1890	1445	1978	465
Afu2g04280	176	139	271	260	228	219	1386
Afu2g04290	470	215	422	223	108	185	1635
Afu2g04300	80	43	69	37	48	26	1215
Afu2g04310	1349	1192	645	5012	7072	5039	1251
Afu2g04320	122	39	122	80	143	52	1266
Afu2g04330	19	22	35	1550	993	2093	1969
Afu2g04350	1431	979	1307	2492	1352	1660	3527
Afu2g04360	1181	899	810	2313	2482	1492	4108
Afu2g04380	10	8	9	17	7	38	1238
Afu2g04390	155	107	138	185	266	125	3105
Afu2g04400	661	599	898	960	1097	685	3361
Afu2g04420	0	1	0	0	2	1	3253
Afu2g04430	560	350	410	565	695	364	2311
Afu2g04440	495	428	421	924	854	846	1685
Afu2g04450	773	500	610	614	592	417	4475
Afu2g04460	717	545	313	546	452	525	1166
Afu2g04470	563	353	456	409	232	142	1703
[truncated: 7,584 more rows]
