# Supplementary material for: Transcriptome and secretome analysis of Aspergillus fumigatus in the presence of sugarcane bagasse
Source: BMC Genomics. 2018 Apr 3;19:232. doi: 10.1186/s12864-018-4627-8 (PMC5883313; doi:10.1186/s12864-018-4627-8)
Supplement: Supplementary file 3 — Table S2. Sequence of primers from genes upregulated in RNA-seqdata selected for qRT-PCR. (XLSX 11 kb) [file 12864_2018_4627_MOESM3_ESM.xlsx]

## Sheet: Plan1
Additional file 3: Table S2. Sequence of primers from genes upregulated in RNA-seq data selected for qRT-PCR.
Gene	Protein name	log2FC	FPKM Fructose	FPKM SEB	Foward primer	Reverse primer	Reporter sequence 1
Afu6g11610	Cellobiohydrolase	9.83	0.109331	1012.9	CCTGCTGCGCGGAGA	TGGCCGGGCGTGTC	CATCTCCACGGCCTTC
Afu4g07850	LPMO	8.74	1.41671	1304.3	GTGGCCAGAGTCTCACCAT	GTCCACGGTGGCACAGT	CCTCGCTCCATGCAAC
Afu3g02090	β-xylosidase	4.17	0.236453	1.867	CATCGACGATATCTACAATGGCCATA	GGTGCCCGCGTTCAG	CCGAGGCCGCTGCTAC
Afu1g14710	β-glucosidase	3.41	29.2236	353.1	TTGGCATTACCTTGAATGGTGACT	CAGGAGATAGCGAACTCAATTTTGC	ACCCCGAGAACCCTG
Afu1g03530	Xylose transporter	3.43	7.82	97.6	CGAGATCAAAGCCCAGAGTCTT	GTTCCAGGTGAGGAAATTTCTCCTT	TCGGTCCGCTTCTCG
Afu6g14442	Xylose transporter	4.6	1.42	35.4	CAAGGCTCTACGCATGTTCGA	GAACGAGCCATCCTGGTACTG	TCCGAGCGACTTCATC
Afu1g10910	β- tubulin		483.87	585.94	GTGAGGCTGAAGGCTGTGA	GTGAGGCTGAAGGCTGTGA	CCTCCAGGGCTTCCAG
