# Supplementary material for: Transcriptome and secretome analysis of Aspergillus fumigatus in the presence of sugarcane bagasse
Source: BMC Genomics. 2018 Apr 3;19:232. doi: 10.1186/s12864-018-4627-8 (PMC5883313; doi:10.1186/s12864-018-4627-8)
Supplement: Supplementary file 4 — Table S3. Up and downregulated genes in SEB. (XLSX 314 kb) [file 12864_2018_4627_MOESM4_ESM.xlsx]

## Sheet: up-regulated genes
	Additional file 4: Table S3. Up and down-regulated genes in SEB.
	Up-regulated genes
	CAZy family	Gene	Description	log2FC	"FDR"	FPKM Fructose	FPKM SEB
	AA3	Afu2g01770	Has domain(s) with predicted flavin adenine dinucleotide binding, oxidoreductase activity, acting on CH-OH group of donors activity and role in oxidation-reduction process	2.22398	3.60732e-05	0.762186	5.57771
	AA3	Afu3g08070	Ortholog(s) have role in secondary metabolite biosynthetic process	1.81758	0.012882	0.246148	0.926326
	AA6	Afu1g02820	Putative NADH-quinone oxidoreductase; conidia-enriched protein; induced by L-tyrosine; transcript up-regulated in conidia exposed to neutrophils	2.38063	8.75093e-06	85.3347	415.201
	AA7	Afu3g12950	FAD-binding domain protein; required for hexadehydroastechrome biosynthesis; orthologous member of the "has" secondary metabolite biosynthetic gene cluster of strain A1163; mutant produces astechrome instead of hexadehydroastechrome (HAS)	2.76303	2.40894e-13	6.69926	44.3142
	AA7	Afu4g00430	Has domain(s) with predicted UDP-N-acetylmuramate dehydrogenase activity, flavin adenine dinucleotide binding, oxidoreductase activity and role in oxidation-reduction process	1.54791	0.00658734	0.757878	2.25876
	AA7	Afu6g12070	Flavoprotein amide oxidase (FAD); has FAD activity; member of the fumiquinazoline biosynthetic cluster; may contain an N-terminal signal sequence and multiple N-glycosylation sites; transcript downregulated in response to voriconazole	3.48274	4.32612e-07	4.74461	114.62
	AA7	Afu7g00940	Has domain(s) with predicted UDP-N-acetylmuramate dehydrogenase activity, flavin adenine dinucleotide binding, oxidoreductase activity and role in oxidation-reduction process	1.48612	0.00260904	1.79094	8.60062
	AA8	Afu2g17620	Putative cellobiose dehydrogenase CDH cytochrome superfamily, secreted	6.45266	5.81126e-37	1.60662	88.0623
	AA9	Afu3g03870	Putative endo-1,4 beta-glucanase, a predicted secreted hydrolase with a fungal cellulose binding domain	9.2091	4.11848e-23	0	556.507
	AA9	Afu4g07850	Ortholog of A. oryzae RIB40 : AO090023000787, Aspergillus glaucus : Aspgl1_0066820, Aspergillus flavus NRRL 3357 : AFL2T_04596 and Neosartorya fischeri NRRL 181 : NFIA_108320	8.74559	5.1193e-18	1.41671	1304.3
	CBM1	Afu2g00920	Putative secreted arabinofuranosidase	9.35273	1.64034e-55	0.173946	344.533
	CBM1	Afu3g00420	Putative acetylxylan esterase, a predicted secreted hydrolase that contains a fungal cellulose binding domain; expression induced in biofilm	4.13208	2.00045e-25	11.687	197.72
	CBM1	Afu6g01800	Putative endo-1,4 beta-glucanase, a predicted secreted hydrolase with a fungal cellulose binding domain	9.57499	3.61288e-53	0.428175	179.592
	CBM1	Afu6g03280	Putative swollenin; endoglucanase	7.51399	1.06732e-44	0.447541	134.151
	CBM1	Afu6g11600	Putative endoglucanase, a secreted hydrolase with a fungal cellulose binding domain	8.11388	4.3649e-29	0.461549	211.753
	CBM1	Afu6g13610	Putative endo-1,4 beta-xylanase, a secreted hydrolase with a fungal cellulose binding domain	9.20496	8.40011e-63	0.709777	557.589
	CBM1	Afu7g06740	Has domain(s) with predicted cellulase activity, cellulose binding, hydrolase activity, hydrolyzing O-glycosyl compounds activity, role in carbohydrate metabolic process and extracellular region localization	8.34418	6.6362e-52	0.282141	265.865
	CBM1	Afu8g06570	Putative acetylxylan esterase, a predicted secreted hydrolase with a fungal cellulose binding domain	7.57358	1.36458e-37	1.4394	144.636
	CBM1	Afu8g06830	Putative endo-1,4 beta-glucanase, a predicted secreted hydrolase with a fungal cellulose binding domain	4.40335	7.91398e-21	1.92674	26.5628
	CBM20	Afu2g00690	Ortholog(s) have glucan 1,4-alpha-glucosidase activity, role in polysaccharide metabolic process and Golgi apparatus, endoplasmic reticulum, prospore membrane localization	2.94472	2.30315e-13	1.79096	13.8199
	CBM20	Afu4g10140	Has domain(s) with predicted catalytic activity, glucan 1,4-alpha-glucosidase activity, hydrolase activity, hydrolyzing O-glycosyl compounds, starch binding activity and role in polysaccharide metabolic process	1.13621	0.00174225	28.6164	55.3072
	CBM35	Afu8g02510	Has domain(s) with predicted hydrolase activity, hydrolyzing O-glycosyl compounds activity and role in carbohydrate metabolic process	1.61489	0.00373969	2.29487	11.5823
	CBM50	Afu5g03960	Putative chitinase	7.16397	3.78806e-36	0.433688	82.0854
	CBM50	Afu5g03980	Has domain(s) with predicted role in cell wall macromolecule catabolic process	3.98278	5.6617e-21	7.62085	130.924
	CE1	Afu2g14530	Ortholog(s) have feruloyl esterase activity and role in xylan catabolic process	2.15975	2.61731e-08	10.2134	64.6616
	CE1	Afu2g17550	Conidial pigment biosynthesis protein with a role in polyketide shortening; required for synthesis of the 1,3,6,8-tetrahydroxynaphthalene; conidia-enriched protein	3.13518	1.23916e-06	7.85226	53.5207
	CE1	Afu7g02380	Ortholog of Aspergillus fumigatus A1163 : AFUB_088950	1.72441	0.00316355	3.3029	15.2114
	CE1	Afu8g07300	Ortholog(s) have mitochondrion localization	1.55766	0.000205485	5.60114	15.0075
	CE10	Afu3g03600	Has domain(s) with predicted hydrolase activity and role in metabolic process	1.78142	0.000229124	3.56118	12.2972
	CE10	Afu3g09070	Ortholog(s) have extracellular region localization	1.79303	9.40306e-08	5.72229	18.76
	CE10	Afu3g13880	Ortholog(s) have role in fatty acid catabolic process	1.48569	8.2919e-05	45.6506	99.1859
	CE10	Afu3g14960	Ortholog(s) have carboxylic ester hydrolase activity	2.45987	0.00400421	0.132445	1.20996
	CE10	Afu8g02530	Putative extracellular lipase	1.30636	0.0135414	16.3537	29.2759
	CE12	Afu3g14510	Ortholog(s) have rhamnogalacturonan acetylesterase activity and role in pectin catabolic process	5.192	2.45052e-18	2.48233	48.6654
	CE14	Afu8g00630	Ortholog(s) have extracellular region localization	6.49489	1.4384e-28	0.084218	23.6481
	CE15	Afu6g14390	Ortholog of Neosartorya fischeri NRRL 181 : NFIA_060260, Aspergillus versicolor : Aspve1_0079827, Aspergillus fumigatus A1163 : AFUB_000370 and Aspergillus terreus NIH2624 : ATET_00945	6.01997	9.88388e-12	0	3.49783
	CE16	Afu2g00510	Has domain(s) with predicted cellulose binding, hydrolase activity, hydrolase activity, acting on ester bonds, hydrolase activity, hydrolyzing O-glycosyl compounds activity	7.27603	8.03265e-29	0.151263	30.6873
	CE16	Afu2g00630	Has domain(s) with predicted hydrolase activity, hydrolase activity, acting on ester bonds activity and role in lipid metabolic process	3.96817	2.47374e-16	1.17505	27.1496
	CE2	Afu2g00620	Ortholog(s) have acetylxylan esterase activity and role in xylan catabolic process	2.15493	0.00065498	4.36779	19.7722
	CE5	Afu2g09380	Putative cutinase	7.09804	9.2827e-09	1.15724	15.4036
	CE5	Afu2g14420	Putative cutinase with a predicted role in cutin degradation; repressed by exposure to artemisinin	3.70617	4.48452e-16	0.753946	14.2913
	CE5	Afu4g03210	Ortholog(s) have cutinase activity, triglyceride lipase activity and role in cellular carbohydrate catabolic process, triglyceride catabolic process	6.74224	4.98611e-07	0	1.92425
	CE8	Afu8g06880	Ortholog(s) have pectinesterase activity and role in pectin catabolic process	1.65277	9.35077e-06	6.1179	19.5782
	GH1	Afu1g14710	Putative beta-glucosidase; transcript induced by exposure to human airway epithelial cells	3.41718	1.14419e-11	29.2236	353.106
	GH10	Afu3g15210	Has domain(s) with predicted catalytic activity, hydrolase activity, hydrolyzing O-glycosyl compounds activity and role in carbohydrate metabolic process	8.5854	1.47672e-33	0.0542738	23.9374
	GH10	Afu4g09480	Ortholog(s) have endo-1,4-beta-xylanase activity, role in xylan catabolic process and extracellular region localization	8.82009	6.97422e-38	0.151992	203.85
	GH105	Afu2g14630	Putative cell wall glycosyl hydrolase	2.09891	0.00024305	1.12222	5.42697
	GH109	Afu2g16380	Ortholog(s) have oxidoreductase activity, role in NADPH regeneration and cytoplasm, nucleus localization	1.43053	2.02716e-05	31.3108	73.0213
	GH11	Afu3g00320	Putative endo-1,4-beta-xylanase	10.3893	2.09377e-21	0.294576	3080.01
	GH11	Afu3g00470	Has domain(s) with predicted cellulose binding, hydrolase activity, hydrolyzing O-glycosyl compounds activity, role in carbohydrate metabolic process and extracellular region localization	8.6421	6.02093e-36	0.839311	566.098
	GH11	Afu6g12210	Putative endo-1,4-beta-xylanase	6.90612	1.4213e-08	0	3.29705
	GH115	Afu7g04680	Ortholog of A. nidulans FGSC A4 : AN9329, A. oryzae RIB40 : AO090001000267, AO090010000038, AO090005001415, Neosartorya fischeri NRRL 181 : NFIA_025630 and Aspergillus wentii : Aspwe1_0026340	1.20417	0.000427327	7.14571	17.724
	GH12	Afu3g01160	Has domain(s) with predicted 2 iron, 2 sulfur cluster binding, cellulase activity, hydrolase activity, hydrolyzing O-glycosyl compounds, iron ion binding, oxidoreductase activity and oxidoreductase activity, more	3.26044	0.00106904	0.0863311	0.501169
	GH12	Afu7g06150	Putative secreted cellulase; putative endoglucanase	8.58199	1.10951e-46	3.29943	1109.51
	GH13	Afu2g03230	Has domain(s) with predicted alpha-amylase activity, calcium ion binding, catalytic activity, cation binding activity and role in carbohydrate catabolic process, carbohydrate metabolic process	2.57426	1.66677e-11	8.01695	33.8069
	GH13	Afu2g11270	Putative alpha(1-3) glucan synthase; mutants do not display modification of alpha(1-3) glucan synthesis; transcript downregulated in response to voriconazole; predicted gene pair with AFUA_3G00910 (ags1)	2.20303	1.22883e-07	4.4075	23.5672
	GH13	Afu3g07380	Ortholog(s) have dextrin alpha-glucosidase activity, maltose alpha-glucosidase activity, starch alpha-glucosidase activity, sucrose alpha-glucosidase activity, role in maltose metabolic process and cytosol, nucleus localization	2.10601	5.53166e-05	2.23885	7.4056
	GH131	Afu2g15420	Ortholog(s) have extracellular region localization	6.41384	1.33422e-37	0.69155	88.1184
	GH16	Afu1g05290	Has domain(s) with predicted hydrolase activity, hydrolyzing O-glycosyl compounds activity and role in carbohydrate metabolic process	2.38029	2.77825e-13	11.788	61.1442
	GH16	Afu2g11870	Putative cell wall biosynthesis protein	1.23052	0.00166976	9.94951	17.4005
	GH16	Afu3g03080	Putative endo-1,3(4)-beta-glucanase; predicted gene pair with AFUA_6G14540	7.69698	8.32292e-48	0.172718	74.0005
	GH16	Afu6g14540	Putative endo-1,3(4)-beta-glucanase; predicted gene pair with AFUA_3G03080	6.36857	7.13189e-08	0	2.8939
	GH17	Afu6g12380	Ortholog(s) have mRNA binding activity	5.20207	2.10762e-11	0.0792105	5.83993
	GH18	Afu1g02800	Putative family 18 chitinase	1.13228	0.00178685	23.4872	64.1114
	GH18	Afu3g07160	Putative family 18 chitinase	4.24577	5.04074e-23	5.49864	82.6079
	GH18	Afu7g05140	Putative class III family 18 chitinase	4.86063	1.54903e-18	1.67861	50.4413
	GH18	Afu8g00700	Putative class III chitinase	1.31858	0.00212813	14.2467	27.8779
	GH18	Afu8g01410	Putative chitinase with a predicted role in the degradation and recycling of fungal chitin during autolysis; N-terminal signal peptide that targets to the secretory pathway	5.79149	8.64265e-14	3.0181	91.519
	GH2	Afu2g14520	Secreted hydrolase; predicted secretory signal sequence; ortholog of A. nidulans AN2395	2.67133	4.92779e-05	1.70022	5.16482
	GH2	Afu7g01320	Glycoside hydrolase	2.39196	1.09515e-12	4.4553	25.0207
	GH20	Afu2g00640	Has domain(s) with predicted beta-N-acetylhexosaminidase activity, catalytic activity, hydrolase activity, hydrolyzing O-glycosyl compounds activity and role in carbohydrate metabolic process	2.14966	0.000855439	1.07881	3.88029
	GH20	Afu8g05020	Putative secreted N-acetylhexosaminidase; highly expressed in biofilm	1.46803	0.000148411	54.5502	114.872
	GH25	Afu6g10130	Putative N,O-diacetyl muramidase; transcript downregulated in response to voriconazole	3.23398	3.16902e-19	8.77107	84.3467
	GH27	Afu6g02560	Putative alpha-galactosidase	1.35941	0.00501798	2.59596	6.50045
	GH28	Afu1g06140	Ortholog(s) have hydrolase activity, acting on glycosyl bonds activity and role in carbohydrate catabolic process	2.49143	0.000482064	0.329307	4.39711
	GH28	Afu8g01970	Putative extracellular endo-polygalacturonase; expression induced in biofilm	7.72343	2.91302e-18	0.0634828	55.3013
	GH28	Afu8g06890	Putative xylogalacturonase	6.99011	6.25139e-18	0	8.92163
	GH3	Afu3g02090	Putative secreted beta-xylosidase	4.1711	1.00072e-07	0.236453	1.86687
	GH3	Afu4g13770	Putative glycosyl hydrolase; ortholog of A. nidulans AN3360	1.55063	0.00834626	2.56471	7.27057
	GH3	Afu5g07080	Has domain(s) with predicted hydrolase activity, hydrolyzing O-glycosyl compounds activity and role in carbohydrate metabolic process	2.02932	2.37893e-06	2.51682	8.08836
	GH3	Afu5g07190	Putative beta-glucosidase	2.23588	7.151e-08	15.0109	64.2307
	GH3	Afu6g14490	Has domain(s) with predicted hydrolase activity, hydrolyzing O-glycosyl compounds activity and role in carbohydrate metabolic process	2.57924	2.59978e-08	14.552	58.7172
	GH3	Afu7g06140	Putative secreted 1,4-beta-D-glucan glucanhydrolase	3.03198	1.89026e-15	8.81113	62.9188
	GH3	Afu8g02100	Putative beta-glucosidase; transcript up-regulated in conidia exposed to neutrophils	2.12787	0.00834626	0.07221	1.04818
	GH30	Afu8g07120	Putative beta-1,6-glucanase	2.75983	9.22844e-05	2.17739	5.8478
	GH31	Afu2g05400	Ortholog(s) have hydrolase activity, hydrolyzing O-glycosyl compounds activity and role in xyloglucan metabolic process	2.21851	9.70432e-12	8.49979	36.5015
	GH32	Afu6g05000	Predicted invertase, involved in sugar metabolism	1.95485	1.43162e-05	1.83858	6.40296
	GH35	Afu5g00670	Has domain(s) with predicted beta-galactosidase activity, catalytic activity, role in carbohydrate metabolic process and beta-galactosidase complex localization	2.71813	2.53452e-10	1.91834	12.6145
	GH36	Afu8g01100	Has domain(s) with predicted alpha-galactosidase activity, catalytic activity, hydrolase activity, hydrolyzing O-glycosyl compounds activity and role in carbohydrate metabolic process	1.74261	7.22212e-05	5.371	14.412
	GH43	Afu1g17320	Has domain(s) with predicted hydrolase activity, hydrolyzing O-glycosyl compounds activity and role in carbohydrate metabolic process	4.50077	9.27037e-10	0.289678	5.44257
	GH43	Afu2g00930	Has domain(s) with predicted hydrolase activity, hydrolyzing O-glycosyl compounds activity and role in carbohydrate metabolic process	7.97049	5.06738e-48	0.192583	85.1195
	GH43	Afu2g13190	Has domain(s) with predicted hydrolase activity, hydrolyzing O-glycosyl compounds activity and role in carbohydrate metabolic process	1.98697	0.000162453	0.9137	4.54493
	GH43	Afu2g14750	Putative endo-arabinase; transcript downregulated in response to voriconazole	1.92481	0.00167351	33.1498	68.4599
	GH43	Afu3g01660	Has domain(s) with predicted hydrolase activity, hydrolyzing O-glycosyl compounds activity and role in carbohydrate metabolic process	2.24282	0.0011372	0.766865	2.61355
	GH43	Afu6g00770	Putative extracellular arabinanase; transcript downregulated in response to voriconazole	1.8037	0.000245971	70.0055	152.848
	GH43	Afu6g14550	Has domain(s) with predicted hydrolase activity, hydrolyzing O-glycosyl compounds activity and role in carbohydrate metabolic process	6.4745	8.59255e-18	0.048052	8.0083
	GH43	Afu8g04710	Has domain(s) with predicted hydrolase activity, hydrolyzing O-glycosyl compounds activity and role in carbohydrate metabolic process	4.03794	2.17885e-28	13.0424	237.693
	GH5	Afu5g01830	Has domain(s) with predicted catalytic activity, hydrolase activity, hydrolyzing O-glycosyl compounds activity and role in carbohydrate metabolic process	1.99787	5.2102e-07	3.83773	16.7814
	GH5	Afu6g07480	Ortholog(s) have cellulase activity and role in xyloglucan catabolic process	2.89993	2.60179e-06	0.920167	5.10875
	GH5	Afu7g01070	Has domain(s) with predicted catalytic activity, hydrolase activity, hydrolyzing O-glycosyl compounds activity and role in carbohydrate metabolic process	2.48129	5.32977e-06	0.816239	4.65708
	GH5	Afu7g05610	Has domain(s) with predicted catalytic activity, hydrolase activity, hydrolyzing O-glycosyl compounds activity and role in carbohydrate metabolic process	5.07447	1.32508e-41	2.2199	62.9187
	GH5	Afu8g07030	Putative endo-1,4 beta-mannosidase, a predicted secreted hydrolase with a fungal cellulose binding domain	1.81742	1.41797e-06	3.32484	10.4789
	GH55	Afu1g14450	Exo-beta-1,3-glucanase; secreted protein; predicted secretory signal sequence; ortholog of A. nidulans AN0779	3.18935	5.36632e-14	2.22284	13.6297
	GH55	Afu3g07520	Ortholog of A. nidulans FGSC A4 : AN4852, A. fumigatus Af293 : Afu2g00430/exg9, A. niger CBS 513.88 : An02g13180, A. oryzae RIB40 : AO090020000144 and Aspergillus wentii : Aspwe1_0157603	2.58808	9.58542e-09	5.9113	24.773
	GH55	Afu6g13270	Putative beta-1,3-glucanase; highly expressed in biofilm	3.44909	2.48845e-19	6.58029	81.1887
	GH6	Afu3g01910	Putative cellobiohydrolase, a predicted secreted hydrolase with a fungal cellulose binding domain	9.02334	1.76392e-15	0.395278	811.418
	GH62	Afu2g12770	Has domain(s) with predicted alpha-L-arabinofuranosidase activity and role in L-arabinose metabolic process	8.53525	2.10498e-15	0	5.82942
	GH67	Afu5g14380	Alpha-glucuronidase	2.58472	8.33779e-12	2.57798	13.8759
	GH7	Afu6g07070	Putative cellobiohydrolase, involved in sugar metabolism; predicted gene pair with AFUA_6G11610 (cbhB)	6.77871	6.17862e-36	2.64581	350.148
	GH7	Afu6g11610	Putative cellobiohydrolase, a secreted hydrolase with a fungal cellulose binding domain; predicted gene pair with AFUA_6G07070 (cbhA); promoter is tightly repressed by glucose	9.83054	3.85543e-13	0.109331	1012.93
	GH71	Afu2g03980	alpha-1,3-glucanase; secreted protein; calcium induced	5.37765	6.15967e-10	3.2801	126.591
	GH71	Afu8g06030	Alpha-1,3-gluconase	2.1692	0.000140029	1.99357	15.9202
	GH74	Afu8g01490	Ortholog(s) have oligoxyloglucan reducing-end-specific cellobiohydrolase activity and role in xyloglucan metabolic process	7.88786	1.64034e-55	0.136208	32.1724
	GH76	Afu1g01730	Has domain(s) with predicted catalytic activity	2.4538	4.40659e-12	3.52773	20.7664
	GH76	Afu4g00620	Ortholog(s) have role in budding cell bud growth, fungal-type cell wall biogenesis, pseudohyphal growth and endoplasmic reticulum localization	2.53013	0.000141462	0.540384	2.63289
	GH78	Afu1g06130	Ortholog(s) have rhamnogalacturonan acetylesterase activity and role in pectin catabolic process	3.03081	8.57174e-06	0.776968	6.70765
	GH78	Afu6g14610	Putative alpha-L-rhamnosidase	3.74391	3.96829e-06	0.0275042	1.02469
	GH88	Afu7g05090	Has domain(s) with predicted catalytic activity	2.77905	0.000259041	0.108147	1.55997
	GH92	Afu5g10520	Has domain(s) with predicted carbohydrate binding, catalytic activity and role in carbohydrate metabolic process	2.85948	5.6644e-09	1.53226	8.35973
	GH93	Afu6g12120	Ortholog of A. nidulans FGSC A4 : AN2060/abxA, A. fumigatus Af293 : Afu2g04570, A. oryzae RIB40 : AO090003001017 and Neosartorya fischeri NRRL 181 : NFIA_058060, NFIA_081320	9.07033	7.93996e-38	0.206576	57.0522
	GH95	Afu5g01190	Ortholog(s) have alpha-L-fucosidase activity and role in xyloglucan metabolic process	6.49197	1.26312e-21	0.300824	12.224
	GT1	Afu2g12830	Has domain(s) with predicted transferase activity, transferring hexosyl groups activity and role in metabolic process	1.81455	0.011872	0.304084	2.36716
	GT2	Afu8g02020	Ortholog of A. nidulans FGSC A4 : AN12445, A. niger CBS 513.88 : An01g12020, An04g09400, A. oryzae RIB40 : AO090010000196 and Aspergillus terreus NIH2624 : ATET_08038	3.08895	0.000261598	0	0.844984
	GT25	Afu8g00650	Ortholog of A. nidulans FGSC A4 : AN2923, AN10601, A. fumigatus Af293 : Afu2g17770, A. niger CBS 513.88 : An11g02090, An01g01000 and A. oryzae RIB40 : AO090020000174, AO090103000301	2.10575	0.000140448	1.80227	5.51066
	GT32	Afu8g00640	Ortholog of Aspergillus fumigatus A1163 : AFUB_085930	3.45967	4.2263e-09	0.427185	8.13888
	GT4	Afu1g06890	Ortholog(s) have alpha-1,2-mannosyltransferase activity, role in mannosylation, oligosaccharide-lipid intermediate biosynthetic process and endoplasmic reticulum membrane localization	1.01246	0.00155406	16.6551	31.6999
	GT4	Afu1g17030	Putative glycosyl transferase, phoB-regulated	2.05317	0.000174477	0.911949	5.70762
	GT57	Afu3g07700	Ortholog(s) have dolichyl pyrophosphate Man9GlcNAc2 alpha-1,3-glucosyltransferase activity and role in aerobic respiration, oligosaccharide-lipid intermediate biosynthetic process, protein glycosylation	1.31463	3.82332e-05	10.7431	25.3412
	GT71	Afu6g04450	Ortholog(s) have alpha-1,2-mannosyltransferase activity, role in mannan biosynthetic process, protein mannosylation and Golgi apparatus localization	1.45978	0.00222278	2.64724	7.67951
	GT71	Afu6g14480	Has domain(s) with predicted transferase activity, transferring glycosyl groups activity and role in protein glycosylation	1.21984	0.00699525	44.7988	77.2805
	GT90	Afu5g02600	Ortholog of A. nidulans FGSC A4 : AN8003, A. niger CBS 513.88 : An02g10100, Aspergillus wentii : Aspwe1_0174280, Aspergillus sydowii : Aspsy1_0033725 and Aspergillus terreus NIH2624 : ATET_09228	1.26239	0.00614514	4.03859	9.25588
	PL1	Afu2g00760	Putative secreted pectate lyase; fibrinogen-binding protein; immunoreactive	1.10399	0.00890836	3.68292	9.20722
	PL20	Afu5g10930	Ortholog(s) have extracellular region localization	2.91231	1.00005e-14	13.6918	109.103
	PL4	Afu4g03780	Ortholog(s) have carbon-oxygen lyase activity, acting on polysaccharides activity and role in pectin catabolic process, sporocarp development involved in sexual reproduction	1.75846	0.000255391	1.49187	5.78392
	PL4	Afu8g00820	Ortholog of A. oryzae RIB40 : AO090138000119, Aspergillus flavus NRRL 3357 : AFL2T_08794, Neosartorya fischeri NRRL 181 : NFIA_094270 and Aspergillus wentii : Aspwe1_0052750	3.08856	4.63233e-05	0.0523355	1.47406
		Afu1g01260	Has domain(s) with predicted role in transmembrane transport and integral component of membrane localization	6.68321	6.18583e-08	0	1.5109
		Afu1g01300	Has domain(s) with predicted poly(beta-D-mannuronate) lyase activity, role in alginic acid catabolic process and periplasmic space localization	2.3572	4.07172e-05	2.32321	7.7961
		Afu1g01390	Ortholog of A. nidulans FGSC A4 : AN8157 and Aspergillus fumigatus A1163 : AFUB_079400	1.80569	0.000772074	3.12135	11.3165
		Afu1g01430	Has domain(s) with predicted catalytic activity and role in metabolic process	1.00679	0.0402955	5.5131	15.479
		Afu1g01540	Ortholog(s) have extracellular region localization	3.33984	4.29084e-12	2.10775	17.0688
		Afu1g01570	Ortholog of A. nidulans FGSC A4 : AN0389, A. niger CBS 513.88 : An04g08610, Neosartorya fischeri NRRL 181 : NFIA_023080, Aspergillus wentii : Aspwe1_0169743 and Aspergillus versicolor : Aspve1_0119805	2.94086	4.2927e-08	3.41106	43.2608
		Afu1g01690	Has domain(s) with predicted electron carrier activity, heme binding, iron ion binding, monooxygenase activity, oxidoreductase activity and acting on paired donors, more	1.10364	0.00898941	14.7141	22.5107
		Afu1g01830	Has domain(s) with predicted hydrolase activity	1.15751	0.0110988	5.69247	11.8176
		Afu1g01950	Ortholog of A. nidulans FGSC A4 : AN0365, A. niger CBS 513.88 : An01g06340, A. oryzae RIB40 : AO090005000900, Aspergillus wentii : Aspwe1_0049744 and Aspergillus sydowii : Aspsy1_0040934	2.28981	3.54458e-11	52.802	328.292
		Afu1g01990	Ribosome biogenesis protein	1.85077	6.20444e-07	12.0249	57.2054
		Afu1g02030	Putative eukaryotic translation initiation factor 3 subunit; protein induced by heat shock	1.23227	0.00294714	70.4101	152.168
		Afu1g02100	Ortholog of A. niger CBS 513.88 : An01g06160, Neosartorya fischeri NRRL 181 : NFIA_022550, Aspergillus wentii : Aspwe1_0169700 and Aspergillus versicolor : Aspve1_0067312	1.36312	0.00324051	1.54977	3.69257
		Afu1g02110	3-deoxy-7-phosphoheptulonate synthase; no human homolog	1.33909	0.00100995	82.5556	164.639
		Afu1g02160	Ortholog of Aspergillus fumigatus A1163 : AFUB_002540	1.00435	0.00353853	30.9339	74.301
		Afu1g02210	Ortholog(s) have cell division site, cytosol, nucleolus localization	1.37649	0.000537208	22.8978	65.1712
		Afu1g02310	Ortholog of A. nidulans FGSC A4 : AN0336, A. niger CBS 513.88 : An01g05880, Aspergillus wentii : Aspwe1_0736723, Aspergillus sydowii : Aspsy1_1167337 and Aspergillus terreus NIH2624 : ATET_04862	1.33918	0.0144681	7.9145	13.7379
		Afu1g02380	Ortholog of A. nidulans FGSC A4 : AN0331, A. niger CBS 513.88 : An01g05810, Aspergillus wentii : Aspwe1_0049711, Aspergillus sydowii : Aspsy1_0040882 and Aspergillus terreus NIH2624 : ATET_04855	1.25322	0.00790812	13.4558	24.7886
		Afu1g02530	Has domain(s) with predicted substrate-specific transmembrane transporter activity, transmembrane transporter activity, role in transmembrane transport and integral component of membrane, membrane localization	1.23737	0.00474695	5.00679	9.37435
		Afu1g02590	Ortholog(s) have transcription factor activity, RNA polymerase I CORE element sequence-specific binding activity and role in regulation of transcription from RNA polymerase I promoter, transcription from RNA polymerase I promoter	1.35116	0.000331338	17.5962	45.5878
		Afu1g02630	Ortholog(s) have cytosol, nucleolus localization	1.42807	0.000638593	23.0909	59.1505
		Afu1g02720	Ortholog of A. niger CBS 513.88 : An01g05400, A. oryzae RIB40 : AO090005000821, Neosartorya fischeri NRRL 181 : NFIA_021890 and Aspergillus wentii : Aspwe1_0169628	1.23293	0.00016712	23.5545	65.3472
		Afu1g02730	Putative mitochondrial phosphate carrier protein; predicted gene pair with AFUA_1G15140	1.7769	0.00164529	10.2396	19.349
		Afu1g02860	Putative transcription factor; putative ortholog of Fusarium graminearum TRI6	1.22285	0.0289366	1.4501	3.51248
		Afu1g03000	Ortholog of A. nidulans FGSC A4 : AN0288, Neosartorya fischeri NRRL 181 : NFIA_021630, Aspergillus wentii : Aspwe1_0169599 and Aspergillus versicolor : Aspve1_0231328	1.33131	0.00167351	4.85645	14.3154
		Afu1g03170	Has domain(s) with predicted hydrolase activity, hydrolase activity, acting on ester bonds activity and role in lipid metabolic process	1.23212	0.0190627	1.47946	2.46329
		Afu1g03230	Has domain(s) with predicted ATP binding, ATPase activity	1.91207	0.00375489	2.73325	6.52445
		Afu1g03390	Putative 60S ribosomal protein L12	1.47032	0.00475729	266.882	611.167
		Afu1g03520	Ortholog of A. nidulans FGSC A4 : AN0251, A. niger CBS 513.88 : An01g04620, A. oryzae RIB40 : AO090005000747, Neosartorya fischeri NRRL 181 : NFIA_021140 and Aspergillus wentii : Aspwe1_0181100	1.87974	0.00786394	0.837398	1.82935
		Afu1g03530	Ortholog(s) have D-xylose transmembrane transporter activity, role in D-xylose transport, glucose import and integral component of membrane localization	3.43463	2.89297e-23	7.82242	89.4783
		Afu1g03570	Putative GPI anchored acid phosphatase	1.193	0.0323604	2.55092	6.32161
		Afu1g03600	Ortholog(s) have cell adhesion molecule binding, glucan endo-1,6-beta-glucosidase activity, glucan exo-1,3-beta-glucosidase activity	1.02477	0.0323604	4.88831	12.0335
		Afu1g03640	Protein of unknown function	1.52254	0.00028927	13.5158	43.1124
		Afu1g03660	Has domain(s) with predicted hydrolase activity	1.45697	0.00018398	42.4398	110.22
		Afu1g03730	Has domain(s) with predicted role in transmembrane transport and integral component of membrane localization	1.16671	0.00747005	27.6228	70.8361
		Afu1g04120	Has domain(s) with predicted CoA-transferase activity and role in metabolic process	3.77905	1.57638e-18	15.0229	248.044
		Afu1g04190	Putative polyadenylate-binding protein	1.71167	5.94605e-06	45.6911	169.277
		Afu1g04240	Ortholog(s) have role in endonucleolytic cleavage in 5'-ETS of tricistronic rRNA transcript (SSU-rRNA, 5.8S rRNA and LSU-rRNA), more	1.47657	7.19467e-05	7.43496	26.7592
		Afu1g04320	Ribosomal protein S8	1.3426	0.00230266	363.351	1148.98
		Afu1g04350	Has domain(s) with predicted oxidoreductase activity and role in metabolic process	1.24906	0.00450388	5.38413	12.4419
		Afu1g04370	Ortholog of A. nidulans FGSC A4 : AN0461, A. niger CBS 513.88 : An01g03230, A. oryzae RIB40 : AO090003000912, Aspergillus wentii : Aspwe1_0025386 and Aspergillus sydowii : Aspsy1_0055307	2.26801	1.16314e-07	11.628	86.1352
		Afu1g04460	Ortholog(s) have mitochondrion localization	1.21038	0.00178505	7.25236	22.4673
		Afu1g04510	Ortholog of A. nidulans FGSC A4 : AN10356, AN0435, A. fumigatus Af293 : Afu3g13080, A. niger CBS 513.88 : An01g03600 and A. oryzae RIB40 : AO090003000870, AO090012000821	1.86513	0.000399628	3.79431	9.29251
		Afu1g04530	Ribosomal L18ae protein family	1.32523	0.00437426	505.88	1358.43
		Afu1g04600	Has domain(s) with predicted zinc ion binding activity	1.16305	0.000623438	32.2627	60.7817
		Afu1g04620	Putative zinc-containing alcohol dehydrogenase; reacts with rabbit immunosera exposed to A. fumigatus conidia; hypoxia induced protein; transcript up-regulated in conidia exposed to neutrophils; repressed by gliotoxin exposure	1.23837	0.0376623	1463.27	2902.42
		Afu1g04820	D-xylose reductase	2.771	5.13401e-11	56.5743	416.174
		Afu1g04830	Transcriptional activator involved in regulation of conidiation; ortholog of A. nidulans ATTS/TEA DNA-binding domain protein AbaA; activates expression of veA and velB; transcript highly expressed during conidiation	2.21667	2.03243e-06	4.09781	11.9189
		Afu1g04840	Ortholog of S. cerevisiae MRD1; snoRNA Afu-335 encoded within intron 2	1.13841	0.00529261	37.8035	64.4533
		Afu1g05120	Ortholog(s) have endoplasmic reticulum localization	1.29937	0.00114313	9.81135	19.0309
		Afu1g05150	Ortholog(s) have cytosol, nucleus localization	1.70546	1.86467e-06	7.83438	20.1555
		Afu1g05170	Has domain(s) with predicted role in transmembrane transport and integral component of membrane localization	1.23123	0.0153206	17.5039	71.9549
		Afu1g05200	Eukaryotic translation initiation factor 3 subunit A	1.2048	0.0014307	36.5632	97.3932
		Afu1g05230	Predicted 3',5'-cyclic-AMP phosphodiesterase	1.06721	0.00101792	16.5632	36.2616
		Afu1g05270	Has domain(s) with predicted phosphoric diester hydrolase activity and role in lipid metabolic process	3.53414	3.7412e-11	1.66318	18.7346
		Afu1g05310	Ortholog(s) have role in negative regulation of G0 to G1 transition, ribosomal small subunit biogenesis and 90S preribosome, nucleolus localization	1.67936	5.05479e-06	11.038	44.3916
		Afu1g05410	Ortholog(s) have mitotic spindle pole body, nucleus localization	1.34352	0.00033008	25.3683	50.5361
		Afu1g05430	Ortholog of A. nidulans FGSC A4 : AN4067, Aspergillus wentii : Aspwe1_0375062, Aspergillus sydowii : Aspsy1_0149851 and Aspergillus terreus NIH2624 : ATET_03084	1.91665	0.000155346	6.26455	23.9361
		Afu1g05440	Ortholog(s) have UDP-galactose transmembrane transporter activity, role in UDP-galactose transmembrane transport, UDP-glucose transport and endoplasmic reticulum localization	1.85131	2.59797e-05	7.25773	18.5462
		Afu1g05500	40S ribosomal protein S12	1.1942	0.00956224	247.353	581.119
		Afu1g05630	40S ribosomal protein S3	1.11753	0.0258038	304.356	892.545
		Afu1g05720	Putative c-14 sterol reductase with a predicted role in ergosterol biosynthesis; repressed by exposure to artemisinin; SrbA-regulated during hypoxia	1.50247	0.00804259	19.7705	99.153
		Afu1g05780	Ortholog of A. nidulans FGSC A4 : AN4191, A. niger CBS 513.88 : An18g03720, Neosartorya fischeri NRRL 181 : NFIA_018940, Aspergillus wentii : Aspwe1_0170107 and Aspergillus versicolor : Aspve1_0031814	1.20476	0.0462598	1.20783	2.08257
		Afu1g06100	Ortholog(s) have glutathione disulfide oxidoreductase activity, glutathione peroxidase activity, glutathione transferase activity	2.15034	1.68144e-07	61.5013	248.239
		Afu1g06160	Ortholog of A. nidulans FGSC A4 : AN4237, A. niger CBS 513.88 : An18g05340, A. oryzae RIB40 : AO090001000437, Aspergillus wentii : Aspwe1_0026108 and Aspergillus sydowii : Aspsy1_0153979	1.01566	0.0145616	3.48887	6.3332
		Afu1g06190	Histone H4 arginine methyltransferase	1.70506	7.88271e-05	33.4336	159.635
		Afu1g06220	Ortholog(s) have cytosol, nucleus localization	1.49084	0.000156374	11.0636	43.6314
		Afu1g06230	Ortholog(s) have rRNA binding activity, role in conjugation with cellular fusion, ribosomal large subunit assembly and nucleolus localization	1.39252	0.00119691	11.6041	41.0819
		Afu1g06470	Ortholog(s) have extracellular region localization	1.59774	5.48254e-05	9.16213	28.9554
		Afu1g06600	Ortholog(s) have role in ribosomal large subunit biogenesis, ribosomal small subunit biogenesis and cytosolic large ribosomal subunit, nucleolus localization	1.28298	0.000180879	22.1058	62.346
		Afu1g06640	Has domain(s) with predicted oxidoreductase activity, transferase activity, transferring acyl groups other than amino-acyl groups activity	2.45107	0.00195221	0.46065	1.52258
		Afu1g06650	Ortholog of A. nidulans FGSC A4 : AN10714, A. oryzae RIB40 : AO090001000464, Aspergillus flavus NRRL 3357 : AFL2T_09110 and Neosartorya fischeri NRRL 181 : NFIA_018040	3.67147	7.59892e-20	4.42082	78.9421
		Afu1g06670	Transcript up-regulated in conidia exposed to neutrophils	1.46718	0.0286003	1.97067	8.72188
		Afu1g06800	Has domain(s) with predicted metal ion binding, oxidoreductase activity and role in oxidation-reduction process	1.28068	0.0379309	1.39502	2.90144
		Afu1g06810	Ortholog(s) have role in mitochondrial translation and mitochondrion, nucleus localization	1.14924	0.0244091	16.1941	24.3218
		Afu1g06840	Putative G-protein coupled receptor; has a PQ loop repeat	1.19495	0.000908478	8.81772	22.5661
		Afu1g06880	Ortholog(s) have membrane insertase activity, role in mitochondrial respiratory chain complex IV assembly, protein insertion into mitochondrial membrane, protein transport and integral component of mitochondrial inner membrane localization	1.29603	0.00397273	5.81717	19.7364
		Afu1g07080	Ortholog(s) have tRNA-specific adenosine deaminase activity, tRNA-specific adenosine-34 deaminase activity and role in adenosine to inosine editing, tRNA modification	1.0304	0.0347675	2.39292	4.19083
		Afu1g07450	Ortholog(s) have guanine nucleotide transmembrane transporter activity and role in cellular iron ion homeostasis, guanine nucleotide transport, mitochondrial genome maintenance, transmembrane transport	1.18586	0.00890269	119.006	182.603
		Afu1g07630	Ortholog(s) have mRNA binding, single-stranded DNA binding, translation regulator activity and role in positive regulation of translation	1.41383	0.00178685	65.7872	165.204
		Afu1g07730	Putative secreted pappalysin-like endoprotease; predicted signal sequence for secretion; induced by growth on BSA as a sole nitrogen source	1.13443	0.00149957	15.2327	27.1011
		Afu1g08970	Ortholog(s) have role in cellular zinc ion homeostasis, endoplasmic reticulum inheritance, protein targeting to nuclear inner membrane, septin ring assembly	1.00125	0.00198234	11.7383	26.2239
		Afu1g09200	Ortholog(s) have large ribosomal subunit rRNA binding activity, role in cellular response to drug, rRNA processing, ribosomal large subunit biogenesis and PeBoW complex, preribosome, large subunit precursor localization	1.03654	0.00473776	23.9734	57.3895
		Afu1g09210	Ortholog(s) have nucleus localization	1.38786	1.99231e-05	14.2374	35.4531
		Afu1g09270	Ortholog(s) have role in cell morphogenesis, negative regulation of sexual sporulation resulting in formation of a cellular spore, phialide development, sexual sporulation resulting in formation of a cellular spore	1.62171	3.55205e-05	4.36962	18.4061
		Afu1g09320	Ortholog(s) have nucleus localization	1.31003	0.000582033	11.2506	23.1027
		Afu1g09430	Ortholog of A. nidulans FGSC A4 : AN1346, A. oryzae RIB40 : AO090012000930, Aspergillus wentii : Aspwe1_0103922, Aspergillus sydowii : Aspsy1_0025400 and Aspergillus terreus NIH2624 : ATET_08566	1.086	0.046231	5.45013	11.6692
		Afu1g09510	Putative GPI-anchored protein; expression induced in biofilm	1.71297	0.000173348	115.373	245.976
		Afu1g09570	Ortholog of A. nidulans FGSC A4 : AN1336, A. niger CBS 513.88 : An08g01160, A. oryzae RIB40 : AO090012000913, Aspergillus wentii : Aspwe1_0024569 and Aspergillus sydowii : Aspsy1_0037865	1.11621	0.00265571	10.421	28.2542
		Afu1g09753	C/D box small nucleolar RNA (snoRNA); predicted to target methylation of Um2706 in 26S rRNA, Am97 in 18S rRNA, Cm47 in 5.8S rRNA	1.47406	0.00375662	121.715	193.886
		Afu1g09755	C/D box small nucleolar RNA (snoRNA); predicted to target methylation of Cm1851 in 26S rRNA, Am43 in 5.8S rRNA	1.50286	0.00194265	137.27	231.168
		Afu1g09770	Ortholog of A. nidulans FGSC A4 : AN1288, A. niger CBS 513.88 : An08g01580, A. oryzae RIB40 : AO090012000866, Aspergillus wentii : Aspwe1_0036503 and Aspergillus sydowii : Aspsy1_0025457	1.07703	0.0066703	23.1767	56.4882
		Afu1g09970	Ortholog(s) have cytosol, eukaryotic 43S preinitiation complex, eukaryotic translation initiation factor 3 complex, nucleus localization	1.19553	0.000908478	81.1829	195.564
		Afu1g10160	Has domain(s) with predicted prenyltransferase activity and integral component of membrane localization	1.54434	0.0403735	0.915316	2.55557
		Afu1g10260	Ortholog of Aspergillus fumigatus A1163 : AFUB_009670	6.73222	1.77485e-27	0.279478	32.9369
		Afu1g10440	Ortholog(s) have nucleolus localization	1.13259	0.00285786	13.7934	35.7806
		Afu1g10510	60S ribosomal protein L35	1.12607	0.0160803	427.693	818.667
		Afu1g10560	Ortholog(s) have role in positive regulation of growth rate, rRNA processing, response to drug, ribosomal subunit export from nucleus and nucleolus localization	2.16517	4.9793e-10	15.6977	77.1384
		Afu1g10600	Ortholog of A. nidulans FGSC A4 : AN1219, A. niger CBS 513.88 : An08g02600, A. oryzae RIB40 : AO090038000362, Aspergillus wentii : Aspwe1_0095261 and Aspergillus sydowii : Aspsy1_0025527	1.26012	0.000710325	12.5015	34.5583
		Afu1g10620	Ortholog of A. nidulans FGSC A4 : AN1221, A. niger CBS 513.88 : An08g02680, A. oryzae RIB40 : AO090038000358, Aspergillus wentii : Aspwe1_0049022 and Aspergillus sydowii : Aspsy1_0139464	1.21573	0.000324626	6.28823	14.5698
		Afu1g10720	Ortholog(s) have DNA replication origin binding activity, role in mitotic DNA replication, mitotic DNA replication checkpoint and nuclear chromatin, nuclear origin of replication recognition complex localization	1.00744	0.0188589	6.42052	11.6335
		Afu1g10760	Ortholog(s) have mRNA binding activity, role in cellular response to drug, ribosomal large subunit assembly and Noc1p-Noc2p complex, nucleolus localization	1.10103	0.00223501	12.9183	32.5873
		Afu1g10790	Putative alpha-1,2-mannosidase family protein	1.11879	0.0298405	6.39578	8.25631
		Afu1g10890	Has domain(s) with predicted nucleobase transmembrane transporter activity, role in nucleobase transport, transmembrane transport and membrane localization	8.04136	1.0604e-30	0.14231	26.8046
		Afu1g10990	Ortholog(s) have nucleolus localization	1.28453	0.00087968	14.3049	45.5837
		Afu1g11010	Ortholog(s) have versicolorin reductase activity and role in monodictyphenone biosynthetic process, sterigmatocystin biosynthetic process, xanthone-containing compound biosynthetic process	1.07368	0.0121473	19.5432	28.2716
		Afu1g11030	Ortholog(s) have L-iditol 2-dehydrogenase activity and role in sorbitol catabolic process	2.89611	9.16102e-06	0.418865	2.47151
		Afu1g11040	Ortholog of A. nidulans FGSC A4 : AN10896, A. niger CBS 513.88 : An09g03860, An09g00570, A. oryzae RIB40 : AO090113000167 and Aspergillus wentii : Aspwe1_0137373, Aspwe1_0169359	2.28252	2.50346e-07	4.28644	25.8012
		Afu1g11050	Has domain(s) with predicted substrate-specific transmembrane transporter activity, transmembrane transporter activity, role in transmembrane transport and integral component of membrane, membrane localization	1.64815	1.81989e-05	3.97004	13.8501
		Afu1g11160	Ortholog(s) have nucleolus localization	1.47909	1.55936e-05	13.0629	41.131
		Afu1g11270	Ortholog of A. oryzae RIB40 : AO090001000210, Aspergillus glaucus : Aspgl1_0160586, Aspergillus flavus NRRL 3357 : AFL2T_07439 and Neosartorya fischeri NRRL 181 : NFIA_014310	2.518	0.000540105	0.146425	1.24191
		Afu1g11360	Has domain(s) with predicted catalytic activity, coenzyme binding activity and role in cellular metabolic process	1.62449	0.0290683	0.795576	1.50779
		Afu1g11400	Putative alpha/beta fold family hydrolase; predicted signal sequence for secretion	1.00565	0.037567	7.04137	17.7549
		Afu1g11580	Major facilitator superfamily (MFS) quinate transporter; higher expression in 48 h biofilm vs planktonic cells	1.67428	0.000273663	1.99571	8.58981
		Afu1g11590	Ortholog(s) have quinate 3-dehydrogenase (NAD+) activity, shikimate 3-dehydrogenase (NADP+) activity and role in quinate catabolic process	1.50695	0.0272152	0.776102	1.52909
		Afu1g11640	Ortholog(s) have copper ion binding, superoxide dismutase activity and role in cellular response to superoxide, evasion or tolerance by symbiont of host-produced reactive oxygen species, pathogenesis, superoxide metabolic process	4.26718	1.84976e-09	0.795576	1.50779
		Afu1g11710	Ribosomal protein L1	1.21575	0.0261442	7.04137	17.7549
		Afu1g11720	Ortholog(s) have extracellular region localization	1.76231	0.000221813	1.99571	8.58981
		Afu1g11780	Ortholog of A. nidulans FGSC A4 : AN1116, A. niger CBS 513.88 : An08g03970, A. oryzae RIB40 : AO090038000243, Aspergillus wentii : Aspwe1_0109813 and Aspergillus sydowii : Aspsy1_0244584	1.59484	5.71811e-06	7.8302	30.7502
		Afu1g11860	Ortholog(s) have mitochondrion targeting sequence binding, protein channel activity	1.04918	0.00213579	104.49	201.069
		Afu1g11910	Histidine-rich protein of unknown function; calcium induced	2.33288	7.57997e-08	15.479	124.891
		Afu1g11960	Ortholog(s) have role in regulation of reactive oxygen species metabolic process and mitochondrial membrane, plasma membrane localization	1.42878	0.00769504	32.0161	148.126
		Afu1g12120	Ortholog of A. niger CBS 513.88 : An08g04420, A. oryzae RIB40 : AO090001000333, Aspergillus wentii : Aspwe1_0027928, Aspergillus sydowii : Aspsy1_0038224 and Aspergillus terreus NIH2624 : ATET_00411	1.21744	0.00549763	3.42062	6.39765
		Afu1g12260	Ortholog(s) have role in chromatin silencing at centromere, chromatin silencing at telomere and mitotic spindle, nucleolus localization	1.03981	0.00172708	31.8044	65.8694
		Afu1g12390	Ortholog of S. cerevisiae SCD6; snoRNA Afu-200 encoded within intron 3	1.58915	2.39432e-05	31.4011	113.775
		Afu1g12530	Ortholog(s) have delta12-fatty acid dehydrogenase activity and role in asexual sporulation resulting in formation of a cellular spore, unsaturated fatty acid biosynthetic process	2.52919	1.96566e-09	19.3115	172.306
		Afu1g12590	La protein homolog	1.18758	0.00430396	28.3735	73.7669
		Afu1g12690	ABC multidrug transporter; induced by voriconazole exposure in vitro and in mice; biofilm growth regulated protein	1.16514	0.00135432	4.76641	11.0693
		Afu1g12730	Ortholog(s) have structural constituent of ribosome activity and mitochondrial large ribosomal subunit localization	1.04149	0.0011372	30.6077	68.3238
		Afu1g12890	Putative 60S Ribosomal protein L5	1.08911	0.0361472	399.447	798.878
		Afu1g13070	Ortholog(s) have rRNA primary transcript binding, single-stranded telomeric DNA binding, snoRNA binding activity, role in rRNA processing, ribosomal small subunit biogenesis and Mpp10 complex, small-subunit processome localization	2.00852	9.32838e-08	17.037	79.8089
		Afu1g13230	Ortholog(s) have nucleotidyltransferase activity	1.25754	0.0121521	3.2997	8.1615
		Afu1g13350	Putative transporter protein	2.44156	7.67385e-08	17.8815	84.3917
		Afu1g13570	Ortholog(s) have box H/ACA snoRNA binding activity, role in rRNA pseudouridine synthesis, snRNA pseudouridine synthesis and box H/ACA snoRNP complex localization	1.64848	6.00789e-05	57.5885	197.203
		Afu1g13670	Protein of unkwown function; abundant in conidia	1.26698	0.000372863	6.83769	14.5073
		Afu1g13770	Predicted DDE1 transposon-related ORF	1.29961	0.00126814	6.38277	15.2548
		Afu1g13880	Has domain(s) with predicted snoRNA binding activity and role in ribosome biogenesis, snRNA pseudouridine synthesis	1.51575	2.10926e-05	9.58529	34.5183
		Afu1g13900	Ortholog(s) have role in mRNA export from nucleus and cytosol, nucleolus localization	1.29042	0.000707712	9.138	24.7776
		Afu1g14180	Ortholog(s) have tRNA (cytosine-5-)-methyltransferase activity, tRNA binding activity, role in cellular response to hydrogen peroxide, wobble base cytosine methylation and nucleus localization	1.14969	0.00101003	15.6238	41.8985
		Afu1g14190	Ortholog(s) have extracellular region localization	2.3727	1.06285e-05	2.75325	14.2235
		Afu1g14220	Nucleolar protein	1.54281	0.000418435	53.3411	173.121
		Afu1g14230	Ortholog of A. nidulans FGSC A4 : AN2423, AN0736, A. fumigatus Af293 : Afu2g13800, A. niger CBS 513.88 : An01g12240, An02g05360 and A. oryzae RIB40 : AO090026000195	2.49735	9.77673e-07	2.94508	12.3184
		Afu1g14280	Has domain(s) with predicted RNA polymerase II transcription factor activity, sequence-specific DNA binding, zinc ion binding activity, role in regulation of transcription, DNA-templated and nucleus localization	1.02197	0.0126283	30.2354	83.6996
		Afu1g14410	60S ribosomal protein L17	1.28229	0.00318613	201.928	627.953
		Afu1g14430	Putative chitin-binding protein; expression induced in biofilm	1.18756	0.0319745	5.19994	21.1892
		Afu1g14460	Has domain(s) with predicted DNA binding, zinc ion binding activity, role in transcription, DNA-templated and nucleus localization	1.01905	0.00890408	10.8341	22.9665
		Afu1g14480	Ortholog of Aspergillus fumigatus A1163 : AFUB_014010	1.3811	0.00656201	3.17069	10.5635
		Afu1g14520	Ortholog(s) have NADPH dehydrogenase activity, role in spore germination and mitochondrial inner membrane localization	2.42286	0.0011044	1.0902	6.69136
		Afu1g14580	Has domain(s) with predicted role in rRNA processing and small-subunit processome localization	1.11229	0.00294177	15.6848	37.7377
		Afu1g14640	Ortholog of A. nidulans FGSC A4 : AN0805, A. niger CBS 513.88 : An01g12640, A. oryzae RIB40 : AO090003000485, Aspergillus wentii : Aspwe1_0487250 and Aspergillus sydowii : Aspsy1_0025994	1.21808	0.00167822	17.3239	30.1015
		Afu1g14770	Ortholog(s) have mRNA binding, tRNA dihydrouridine synthase activity, role in tRNA modification and cytoplasm, nuclear periphery localization	1.29737	0.000170274	14.83	34.9088
		Afu1g14870	Inositol acyltransferase with a predicted role in GPI anchor biosynthesis	1.96011	8.81525e-08	7.45365	32.891
		Afu1g14945	Has domain(s) with predicted RNA polymerase II transcription factor activity, sequence-specific DNA binding, zinc ion binding activity, role in regulation of transcription, DNA-templated and nucleus localization	1.67546	6.52481e-05	9.78383	47.8613
		Afu1g14990	Ortholog(s) have nucleolus localization	1.47325	1.33839e-05	9.01606	27.2356
		Afu1g15000	Putative isopropylmalate synthase; transcript highly induced during conidial germination; SrbA-regulated during hypoxia	1.37243	0.00119691	35.5937	78.6735
		Afu1g15030	Ortholog(s) have nucleolus localization	1.88561	5.01533e-06	6.67177	31.5791
		Afu1g15050	Hsp70 family chaperone	1.09055	0.00271368	8.62531	16.6243
		Afu1g15360	Has domain(s) with predicted FMN binding, oxidoreductase activity, riboflavin reductase (NADPH) activity and role in oxidation-reduction process	1.48722	0.00237108	8.95415	16.6894
		Afu1g15370	Has domain(s) with predicted DNA binding, RNA polymerase II transcription factor activity, sequence-specific DNA binding, zinc ion binding activity and role in regulation of transcription, DNA-templated, transcription, DNA-templated	1.08894	0.0011953	17.6465	35.9664
		Afu1g15450	Ortholog(s) have adenylosuccinate synthase activity, sulfinylpropanyl adenylate synthase activity, role in 'de novo' AMP biosynthetic process, cellular response to cadmium ion, fumarate metabolic process and cytosol, nucleus localization	1.79916	7.29908e-05	44.5456	114.141
		Afu1g15490	Putative major facilitator superfamily (MFS) transporter	1.1531	0.022104	116.41	204.029
		Afu1g15500	Ortholog(s) have ribosome binding activity, role in cytoplasmic translation and extrinsic component of membrane, mitochondrial inner membrane localization	1.30216	0.000540226	11.6268	37.7481
		Afu1g15610	Putative zinc-binding dehydrogenase family oxidoreductase; conidia-enriched protein	1.537	5.17599e-06	15.9642	46.196
		Afu1g15620	Putative DEAD box RNA helicase; protein induced by heat shock	1.89448	5.47913e-06	17.8507	101.334
		Afu1g15690	Ortholog of A. nidulans FGSC A4 : AN0903, A. niger CBS 513.88 : An01g14030, A. oryzae RIB40 : AO090005001138, Aspergillus wentii : Aspwe1_0027550 and Aspergillus sydowii : Aspsy1_0139000	4.98321	3.05785e-21	0.709176	18.8553
		Afu1g15700	Ortholog of A. nidulans FGSC A4 : AN0904, A. niger CBS 513.88 : An01g14040, A. oryzae RIB40 : AO090005001136, Aspergillus wentii : Aspwe1_0027549 and Aspergillus sydowii : Aspsy1_0141245	1.67938	4.43328e-07	6.07329	19.6846
		Afu1g15710	Ortholog(s) have role in positive regulation of mitotic metaphase/anaphase transition and anaphase-promoting complex, cell division site, cytosol, mitotic spindle pole body localization	1.37302	0.000255528	9.15405	21.1925
		Afu1g15910	Ortholog(s) have role in conidiophore development	1.16486	0.0153307	3.29649	7.91562
		Afu1g16270	L-arabitol dehydrogenase	1.89088	4.30467e-05	9.36828	59.9987
		Afu1g16290	Ortholog(s) have cytosol localization	1.07777	0.000920343	11.2125	25.1905
		Afu1g16310	Ortholog(s) have protein-lysine N-methyltransferase activity, role in peptidyl-lysine dimethylation, positive regulation of translational termination and cytosol, nucleus localization	1.22862	0.025321	3.5303	10.3614
		Afu1g16330	Ortholog(s) have mRNA binding activity	1.48994	0.000190329	13.998	45.1438
		Afu1g16523	Ortholog(s) have structural constituent of ribosome activity and cytosolic small ribosomal subunit localization	1.03277	0.0412067	954.026	1893.3
		Afu1g16550	Dihydrouridine synthase family protein	1.193	0.000488621	12.0345	23.4811
		Afu1g16640	Ortholog of A. nidulans FGSC A4 : AN0964, A. niger CBS 513.88 : An01g10620, A. oryzae RIB40 : AO090005001050, Aspergillus wentii : Aspwe1_0039876 and Aspergillus sydowii : Aspsy1_0138532	1.52584	0.00157949	4.41092	17.1607
		Afu1g16710	Has domain(s) with predicted integral component of membrane localization	1.25848	0.00364903	24.4156	81.5199
		Afu1g16730	Ortholog(s) have pseudouridine synthase activity, role in enzyme-directed rRNA pseudouridine synthesis, mRNA pseudouridine synthesis, snRNA pseudouridine synthesis, tRNA pseudouridine synthesis and cytoplasm, nucleus localization	1.01408	0.00327108	4.36363	10.5404
		Afu1g16750	Ortholog(s) have mitochondrion, plasma membrane localization	1.6428	5.91321e-07	23.8436	63.8937
		Afu1g16760	Has domain(s) with predicted N-acetyltransferase activity	2.09618	5.03008e-07	7.29948	35.3547
		Afu1g16860	Ortholog of A. nidulans FGSC A4 : AN0639, A. niger CBS 513.88 : An01g10020, Neosartorya fischeri NRRL 181 : NFIA_008500, Aspergillus wentii : Aspwe1_0027440 and Aspergillus versicolor : Aspve1_0252372	1.58113	0.0143533	0.527183	2.51833
		Afu1g16870	Ortholog of A. nidulans FGSC A4 : AN6319, AN0638, A. oryzae RIB40 : AO090005000988, Aspergillus wentii : Aspwe1_0038696 and Aspergillus sydowii : Aspsy1_0129541, Aspsy1_0995740	1.20403	0.0192638	18.2093	27.4665
		Afu1g17140	Ortholog(s) have cytosol, nucleus localization	1.35185	0.0002632	10.4449	32.9167
		Afu1g17180	Putative pyridine nucleotide-disulphide oxidoreductase	3.84468	3.16019e-09	0.185868	4.53894
		Afu1g17250	Conidial cell wall hydrophobin involved in conidial cell wall composition; not required for normal rodlet layer; protein repressed by amphotericin B; upregulated in biofilm vs planktonic culture; repressed by exposure to artemisinin	1.50182	0.0244789	1029.16	4067.35
		Afu1g17260	Ortholog of A. nidulans FGSC A4 : AN3529, AN4144, AN8311, AN9211, AN4846 and A. fumigatus Af293 : Afu4g07950, Afu4g09380, Afu6g00560, Afu6g12140, Afu8g01900	2.19131	4.18606e-06	6.97005	53.0802
		Afu1g17310	Ortholog(s) have role in cellobiose transport, ethanol biosynthetic process	3.01655	8.901e-13	8.11983	95.2469
		Afu1g17560	Putative GPI anchored protein	4.0743	3.92633e-09	0.182954	5.80726
		Afu2g00120	Ortholog(s) have oxaloacetase activity and role in oxalate metabolic process, oxaloacetate metabolic process	1.84232	0.009767	0.332127	1.83788
		Afu2g00170	Has domain(s) with predicted oxidoreductase activity, transferase activity, transferring acyl groups other than amino-acyl groups activity and role in oxidation-reduction process	2.0006	0.0234227	0.121947	0.82842
		Afu2g00210	Ortholog of A. fumigatus Af293 : Afu7g06340, A. niger CBS 513.88 : An01g11590, An01g01670, A. oryzae RIB40 : AO090009000035 and Aspergillus wentii : Aspwe1_0027365, Aspwe1_0046529	1.27329	0.0399349	267.745	769.506
		Afu2g00230	Ortholog(s) have mitochondrion localization	2.31651	1.5189e-10	3.6276	18.0309
		Afu2g00240	Has domain(s) with predicted catalytic activity, role in RNA metabolic process and intracellular localization	1.15838	0.00128992	15.264	35.685
		Afu2g00250	Ortholog of A. oryzae RIB40 : AO090005000013, Aspergillus flavus NRRL 3357 : AFL2T_00033, Neosartorya fischeri NRRL 181 : NFIA_032440 and Aspergillus versicolor : Aspve1_0198236	2.29669	0.00934478	3.75249	97.9586
		Afu2g00520	Ortholog(s) have extracellular region localization	3.92323	9.1437e-07	0.205499	3.49837
		Afu2g00580	Ortholog of A. fumigatus Af293 : Afu7g05490, Neosartorya fischeri NRRL 181 : NFIA_032770, Aspergillus wentii : Aspwe1_0035458 and Aspergillus clavatus NRRL 1 : ACLA_007180, ACLA_093940	2.54107	0.000132059	3.26367	20.1518
		Afu2g00625	Ortholog of A. nidulans FGSC A4 : AN7644, A. fumigatus Af293 : Afu5g12035, A. niger CBS 513.88 : An18g06380 and A. oryzae RIB40 : AO090012000357, AO090001000307	3.77744	3.87707e-05	0.293844	3.25692
		Afu2g00680	Has domain(s) with predicted catalytic activity	1.21266	0.0263948	5.20866	20.8084
		Afu2g00770	Has domain(s) with predicted FAD binding, oxidoreductase activity and role in metabolic process	1.17741	0.00357744	33.3881	60.5482
		Afu2g00780	Has domain(s) with predicted role in transmembrane transport and integral component of membrane localization	2.08548	2.57425e-08	11.1058	34.3917
		Afu2g00820	Putative lipolytic enzyme with a predicted role in lipid metabolism	3.42388	1.79279e-17	1.65094	18.0983
		Afu2g00910	NB-ARC domain protein; putative het locus with a predicted role in heterokaryon incompatibility	1.21703	0.0230192	1.48012	2.73384
		Afu2g01000	Has domain(s) with predicted zinc ion binding activity	1.40999	0.00104555	2.62208	6.36831
		Afu2g01100	Ortholog of A. nidulans FGSC A4 : AN6420, A. niger CBS 513.88 : An09g04970, A. oryzae RIB40 : AO090005001149, Aspergillus wentii : Aspwe1_0033340 and Aspergillus sydowii : Aspsy1_0178541	1.78382	0.000340865	22.1901	61.3981
		Afu2g01250	Putative serine peptidase; predicted signal sequence for secretion; induced by growth on BSA as a sole nitrogen source	2.09649	0.000540105	0.597744	2.60274
		Afu2g01270	Has domain(s) with predicted oxidoreductase activity and role in oxidation-reduction process	1.72414	0.000710325	3.46699	16.0268
		Afu2g01280	Has domain(s) with predicted NAD binding, oxidoreductase activity, acting on the CH-OH group of donors, NAD or NADP as acceptor activity and role in oxidation-reduction process	3.37042	1.98379e-08	1.09019	9.72159
		Afu2g01330	Ortholog of A. nidulans FGSC A4 : AN7665, A. niger CBS 513.88 : An03g05100, Aspergillus wentii : Aspwe1_0113700, Aspergillus sydowii : Aspsy1_0090349 and Aspergillus terreus NIH2624 : ATET_08162	1.40085	4.58347e-05	22.729	62.8681
		Afu2g01370	Ortholog of A. niger CBS 513.88 : An03g05060, A. oryzae RIB40 : AO090701000423, Aspergillus wentii : Aspwe1_0543025 and Aspergillus sydowii : Aspsy1_0077314	1.24444	0.0242134	1.32219	2.65687
		Afu2g01390	Ortholog(s) have trans-aconitate 3-methyltransferase activity and cytosol localization	1.2166	0.00341866	35.3978	83.4133
		Afu2g01440	Putative mitochondrial carrier protein	1.34992	0.0119617	22.0342	49.9196
		Afu2g01480	Ortholog(s) have role in ribosomal large subunit biogenesis and nucleolus, preribosome, large subunit precursor localization	1.11001	0.00330221	49.7015	82.3059
		Afu2g01600	Putative sphingomyelin phosphodiesterase	1.11788	0.00316183	5.41657	10.0255
		Afu2g01660	Ortholog(s) have preprotein binding activity, role in conidium formation, hyphal growth, protein targeting to mitochondrion and mitochondrial outer membrane translocase complex localization	1.02679	0.0028793	32.693	69.6113
		Afu2g01780	Ortholog(s) have cytosol, mitotic spindle, nucleolus localization	1.78165	7.99414e-07	5.94212	19.9989
		Afu2g01980	Has domain(s) with predicted DNA binding, RNA binding activity and role in RNA metabolic process	1.14242	0.00261053	6.79231	16.3065
		Afu2g02080	Protein of unknown function; calcium induced	1.2444	0.00931391	473.405	1459.19
		Afu2g02150	Putative ribosomal protein S10	1.30597	0.0157571	623.062	1648.62
		Afu2g02190	Ortholog(s) have role in chromatin silencing at centromere, cleavage in ITS2 between 5.8S rRNA and LSU-rRNA of tricistronic rRNA transcript (SSU-rRNA, 5.8S rRNA, LSU-rRNA)	1.51198	0.000220272	5.07047	11.3225
		Afu2g02210	Ortholog of A. nidulans FGSC A4 : AN4600, A. niger CBS 513.88 : An07g06630, Aspergillus wentii : Aspwe1_0104597, Aspergillus sydowii : Aspsy1_0180963 and Aspergillus terreus NIH2624 : ATET_05692	1.71723	3.98524e-05	14.6905	35.5195
		Afu2g02260	Ortholog(s) have siRNA binding activity, role in chromatin silencing at centromere outer repeat region, chromatin silencing by small RNA, conversion of ds siRNA to ss siRNA involved in RNA interference and ARC complex, cytosol localization	2.2098	0.000955134	0.861791	4.57927
		Afu2g02320	Hsp70 chaperone	2.05195	1.5693e-06	25.8904	144.617
		Afu2g02350	Has domain(s) with predicted DNA binding, chromatin binding activity	1.56026	1.50225e-06	6.11529	20.6813
		Afu2g02440	Ortholog of A. nidulans FGSC A4 : AN10575, A. niger CBS 513.88 : An07g06210, Aspergillus sydowii : Aspsy1_0091259 and Aspergillus terreus NIH2624 : ATET_06936	1.15324	0.00816084	118.517	251.619
		Afu2g02460	Ortholog of A. nidulans FGSC A4 : AN4638, A. oryzae RIB40 : AO090026000574, Neosartorya fischeri NRRL 181 : NFIA_034840, Aspergillus wentii : Aspwe1_0352871 and Aspergillus versicolor : Aspve1_0731770	2.81663	2.84437e-06	0.328507	2.05772
		Afu2g02490	Ortholog of A. nidulans FGSC A4 : AN0401, Aspergillus flavus NRRL 3357 : AFL2T_08730, Aspergillus versicolor : Aspve1_0035846 and Aspergillus fumigatus A1163 : AFUB_019590	1.41525	0.0199555	4.88341	25.4918
		Afu2g02710	Ortholog(s) have ATPase activator activity, role in assembly of large subunit precursor of preribosome, cellular response to drug, ribosomal large subunit biogenesis and nucleolus, preribosome, large subunit precursor localization	1.00662	0.00564496	91.454	230.494
		Afu2g02870	Ortholog of A. nidulans FGSC A4 : AN4534, A. niger CBS 513.88 : An07g07250, A. oryzae RIB40 : AO090026000636, Aspergillus wentii : Aspwe1_0103173 and Aspergillus sydowii : Aspsy1_0059259	1.4112	0.000181758	11.6215	33.7309
		Afu2g03090	Putative vacuolar ABC heavy metal transporter	1.48662	0.00129417	78.0921	210.825
		Afu2g03190	Ortholog of A. nidulans FGSC A4 : AN11476, Neosartorya fischeri NRRL 181 : NFIA_035550, Aspergillus wentii : Aspwe1_0167491, Aspwe1_0172197 and Aspergillus versicolor : Aspve1_0086542, Aspve1_0089117	1.38491	0.000638743	46.3695	85.6531
		Afu2g03280	Protein of unknown function; calcium induced	1.00748	0.0157041	70.366	155.278
		Afu2g03340	Ortholog(s) have role in endonucleolytic cleavage in 5'-ETS of tricistronic rRNA transcript (SSU-rRNA, 5.8S rRNA and LSU-rRNA), more	1.83288	7.61895e-09	18.7656	73.0563
		Afu2g03380	Ortholog(s) have cytosolic large ribosomal subunit, hyphal cell wall, mitochondrion, nucleus localization	1.23565	0.00834626	450.926	1104.24
		Afu2g03610	Putative inosine 5'-monophosphate (IMP) dehydrogenase; reacts with rabbit immunosera exposed to A. fumigatus conidia; transcript induced by exposure to human airway epithelial cells; snoRNA Afu-210 encoded within intron 2	1.72222	0.00152491	95.0477	460.571
		Afu2g03690	Ortholog of A. nidulans FGSC A4 : AN3818, A. niger CBS 513.88 : An07g08250, A. oryzae RIB40 : AO090120000218, Aspergillus wentii : Aspwe1_0172305 and Aspergillus sydowii : Aspsy1_0176097	2.61619	8.61156e-08	2.43078	17.7663
		Afu2g03740	Ortholog(s) have role in U1 snRNA 3'-end processing, U4 snRNA 3'-end processing and U5 snRNA 3'-end processing, more	1.15606	0.00426034	12.771	25.343
		Afu2g03780	Ortholog of A. nidulans FGSC A4 : AN3808, A. niger CBS 513.88 : An07g08350, Aspergillus wentii : Aspwe1_0051545, Aspergillus sydowii : Aspsy1_0907892 and Aspergillus terreus NIH2624 : ATET_09511	1.43948	0.00176662	21.5375	58.4969
		Afu2g03930	Ortholog(s) have mitotic spindle, nucleus localization	1.3128	0.000838333	11.4622	35.4061
		Afu2g04060	Putative NADH:flavin oxidoreductase	1.55353	0.000255391	5.73914	17.2349
		Afu2g04120	Ortholog of Aspergillus flavus NRRL 3357 : AFL2T_01436, Neosartorya fischeri NRRL 181 : NFIA_080920, Aspergillus kawachii : Aspka1_0175713 and Aspergillus fumigatus A1163 : AFUB_021190	1.27576	0.0422552	1.46526	2.89953
		Afu2g04270	Ortholog(s) have protein channel activity, role in mitochondrial genome maintenance, protein import into mitochondrial matrix and mitochondrial inner membrane presequence translocase complex localization	1.63398	3.88617e-05	229.618	625.391
		Afu2g04310	Argininosuccinate synthase; hypoxia induced protein	2.31791	1.23134e-06	175.875	804.704
		Afu2g04330	Has domain(s) with predicted FAD binding, oxidoreductase activity and role in metabolic process	5.856	2.39782e-30	2.26886	131.351
		Afu2g04360	WD repeat protein; predicted signal sequence for secretion	1.00228	0.0103341	43.3444	87.1561
		Afu2g04510	Has domain(s) with predicted RNA polymerase II transcription factor activity, sequence-specific DNA binding, zinc ion binding activity, role in regulation of transcription, DNA-templated and nucleus localization	1.58495	0.0173612	1.36897	2.38049
		Afu2g04780	Ortholog(s) have cytosol, nucleus localization	1.38586	0.000340865	7.66624	23.1287
		Afu2g04800	Ortholog(s) have role in maturation of SSU-rRNA from tricistronic rRNA transcript (SSU-rRNA, 5.8S rRNA, LSU-rRNA) and cytoplasm, nucleus localization	1.2974	0.000411841	24.6683	61.0544
		Afu2g05115	Ortholog of A. nidulans FGSC A4 : AN7889, AN4657, A. fumigatus Af293 : Afu1g00920, Afu2g02370, Afu3g06425 and A. niger CBS 513.88 : An07g04250, An05g02120, An01g11840, An12g06960, An03g03340	1.31208	0.0432308	3.46229	12.7705
		Afu2g05180	Has domain(s) with predicted nucleic acid binding, transcription factor activity, sequence-specific DNA binding, zinc ion binding activity, role in regulation of transcription, DNA-templated and nucleus localization	2.83387	5.44843e-06	0.0846056	0.987539
		Afu2g05230	Ortholog of A. nidulans FGSC A4 : AN2111, A. fumigatus Af293 : Afu6g03190, A. niger CBS 513.88 : An11g05190, A. oryzae RIB40 : AO090010000628, AO090003000332 and Aspergillus wentii : Aspwe1_0055162	1.91128	8.61799e-05	3.02608	14.4447
		Afu2g05290	Ortholog of A. nidulans FGSC A4 : AN3976, A. niger CBS 513.88 : An02g11140, Neosartorya fischeri NRRL 181 : NFIA_082050, Aspergillus wentii : Aspwe1_0592927 and Aspergillus versicolor : Aspve1_0080485	1.71161	0.0399493	0.253492	1.40661
		Afu2g05310	Has domain(s) with predicted DNA binding, RNA polymerase II transcription factor activity, sequence-specific DNA binding, zinc ion binding activity and role in regulation of transcription, DNA-templated, transcription, DNA-templated	1.55403	0.00170845	19.6515	94.2748
		Afu2g05360	Putative C6 transcription factor	1.39468	4.4755e-05	7.91114	26.1185
		Afu2g05420	Ortholog(s) have nucleolus localization	1.1181	0.00291636	8.4112	21.8079
		Afu2g05550	Ortholog of A. nidulans FGSC A4 : AN10943, A. niger CBS 513.88 : An02g13890, A. oryzae RIB40 : AO090001000666, Neosartorya fischeri NRRL 181 : NFIA_082270 and Aspergillus clavatus NRRL 1 : ACLA_089150	1.3683	0.000180831	39.6022	80.9662
		Afu2g05560	Putative exonuclease	1.51013	8.18889e-05	13.1403	50.2798
		Afu2g05600	Ortholog(s) have cytosol localization	1.95536	9.018e-07	6.96743	24.0571
		Afu2g05635	Ortholog of Neosartorya fischeri NRRL 181 : NFIA_082360 and Aspergillus fumigatus A1163 : AFUB_022660	5.04519	5.19625e-20	0.945661	82.0215
		Afu2g05670	Ortholog(s) have poly(U) RNA binding activity, role in negative regulation of induction of conjugation with cellular fusion by negative regulation of transcription from RNA polymerase II promoter and cytosol localization	1.18783	0.00176619	9.12126	15.4331
		Afu2g05700	Ortholog of A. oryzae RIB40 : AO090001000687, Neosartorya fischeri NRRL 181 : NFIA_082420, Aspergillus clavatus NRRL 1 : ACLA_068640 and Aspergillus sydowii : Aspsy1_0090059	1.38667	0.034199	0.899415	1.77069
		Afu2g05840	Putative MFS multidrug transporter; transcript up-regulated in conidia exposed to neutrophils	1.07142	0.0380938	4.65039	16.2754
		Afu2g05920	Ortholog of Neosartorya fischeri NRRL 181 : NFIA_082640 and Aspergillus fumigatus A1163 : AFUB_022960	2.81884	7.09333e-09	6.3753	43.0458
		Afu2g05930	Ortholog(s) have small-subunit processome localization	1.63505	2.91231e-06	12.3425	29.9048
		Afu2g05950	Ortholog(s) have U3 snoRNA binding, U4 snRNA binding activity and role in mRNA splicing, via spliceosome, maturation of SSU-rRNA from tricistronic rRNA transcript (SSU-rRNA, 5.8S rRNA, LSU-rRNA)	1.28553	0.00271588	150.862	354.078
		Afu2g06010	Ortholog of Aspergillus fumigatus A1163 : AFUB_023090	2.50158	0.000130717	2.54114	28.0756
		Afu2g07380	Ribosomal protein L18	1.23209	0.021096	796.386	1863.89
		Afu2g07490	Ortholog of A. nidulans FGSC A4 : AN10737, A. niger CBS 513.88 : An05g00040, Aspergillus wentii : Aspwe1_0175101, Aspergillus sydowii : Aspsy1_0044731 and Aspergillus terreus NIH2624 : ATET_06858	1.16496	0.00192975	18.8712	56.3879
		Afu2g07590	Ortholog(s) have role in (1->6)-beta-D-glucan biosynthetic process, cellular response to toxic substance, filamentous growth of a population of unicellular organisms in response to biotic stimulus and extracellular region localization	1.18352	0.014189	7.04665	23.2735
		Afu2g07650	Ortholog of A. nidulans FGSC A4 : AN10733, Aspergillus glaucus : Aspgl1_0045891, Neosartorya fischeri NRRL 181 : NFIA_083380 and Aspergillus wentii : Aspwe1_0632268	3.21231	2.59985e-11	4.8858	31.4228
		Afu2g07890	Ortholog of A. nidulans FGSC A4 : AN6298, A. niger CBS 513.88 : An05g00450, A. oryzae RIB40 : AO090011000911, Neosartorya fischeri NRRL 181 : NFIA_083580 and Aspergillus wentii : Aspwe1_0053560	1.58684	0.0286051	0.503484	1.9388
		Afu2g07970	60S ribosomal protein L19	1.13144	0.0239738	457.375	1014.48
		Afu2g08180	Ortholog(s) have role in establishment or maintenance of cell polarity, membrane raft organization and plasma membrane localization	4.07443	2.08376e-12	2.48221	19.9014
		Afu2g08300	Ortholog(s) have chaperone binding activity, role in ER-associated ubiquitin-dependent protein catabolic process, protein folding in endoplasmic reticulum, response to unfolded protein and endoplasmic reticulum lumen localization	1.47225	0.000166859	6.84832	15.7997
		Afu2g08320	Ortholog(s) have snoRNA binding activity, role in rRNA processing, ribosomal small subunit biogenesis and Mpp10 complex, small-subunit processome localization	1.50119	5.46897e-05	15.6928	57.4093
		Afu2g08340	Ortholog of A. nidulans FGSC A4 : AN6172, A. niger CBS 513.88 : An05g00970, A. oryzae RIB40 : AO090011000871, Aspergillus wentii : Aspwe1_0176098 and Aspergillus sydowii : Aspsy1_0151670	1.50998	4.26277e-05	55.6184	142.824
		Afu2g08480	ATP-dependent RNA helicase	1.15482	0.000632756	15.3233	32.3023
		Afu2g08670	Ortholog(s) have acetyl-CoA carboxylase activity, biotin carboxylase activity and role in long-chain fatty acid biosynthetic process, protein import into nucleus	1.80952	4.47132e-05	14.9213	76.5914
		Afu2g08840	Ortholog(s) have 5'-deoxyribose-5-phosphate lyase activity, DNA primase activity, DNA-directed DNA polymerase activity	1.22934	0.0401194	1.42762	4.29973
		Afu2g08910	Has domain(s) with predicted role in transmembrane transport and integral component of membrane localization	1.66935	0.00263508	1.65697	5.76552
		Afu2g09110	Has domain(s) with predicted ammonia-lyase activity, role in L-phenylalanine catabolic process, biosynthetic process and cytoplasm localization	1.9648	0.0137349	20.5427	66.9778
		Afu2g09120	Has domain(s) with predicted ATP binding, DNA binding, helicase activity, methyltransferase activity, nucleic acid binding, zinc ion binding activity and role in DNA methylation	1.70003	0.0053414	0.155958	0.551382
		Afu2g09230	Ortholog(s) have nucleolus localization	1.19581	0.00437065	5.03622	10.1595
		Afu2g09282	Has domain(s) with predicted metal ion transmembrane transporter activity, role in metal ion transport, transmembrane transport and membrane localization	2.92683	1.71613e-11	2.17015	22.1716
		Afu2g09460	Ortholog of Aspergillus fumigatus A1163 : AFUB_025330	2.81102	8.46048e-05	0.925716	12.2293
		Afu2g09490	Eukaryotic translation initiation factor subunit eIF-4F	1.27861	0.00157706	26.3085	75.4485
		Afu2g09590	UDP-N-acetylglucosamine 1-carboxyvinyltransferase family protein; expression is strongly increased in hypoxia	2.14424	0.000786128	3.54693	10.4048
		Afu2g09620	Ortholog of A. nidulans FGSC A4 : AN6051, A. niger CBS 513.88 : An16g05650, A. oryzae RIB40 : AO090011000693, Aspergillus wentii : Aspwe1_0682872 and Aspergillus sydowii : Aspsy1_0151001	1.78398	0.00402515	0.824974	2.75291
		Afu2g09720	Ortholog of A. niger CBS 513.88 : An16g05500, Neosartorya fischeri NRRL 181 : NFIA_085180, Aspergillus wentii : Aspwe1_0682039 and Aspergillus versicolor : Aspve1_0040894	2.11376	0.00805574	0.189676	0.66841
		Afu2g09860	Putative purine-cytosine permease	1.93498	0.00161649	9.2896	33.6491
		Afu2g10050	Ortholog of A. niger CBS 513.88 : An16g05010, Aspergillus wentii : Aspwe1_0176254, Aspergillus versicolor : Aspve1_0027922, Aspergillus zonatus : Aspzo1_0016385 and Aspergillus sydowii : Aspsy1_0089379	1.99473	5.46897e-05	16.0513	44.4366
		Afu2g10070	Putative carbamoyl-phosphate synthetase, large subunit	2.23067	6.64843e-05	20.1625	102.667
		Afu2g10130	Predicted adhesin-like protein, ortholog of A. nidulans AN5993	2.05635	2.8811e-05	4.02732	29.1202
		Afu2g10230	Putative inositol oxygenase	5.24664	1.04773e-10	3.24391	149.066
		Afu2g10420	Has domain(s) with predicted catalytic activity and role in metabolic process	1.34695	0.000407716	29.3239	94.2833																						0.703083	2.64973		2.173	14.3749		3.00593	10.8435		1.64998	4.59402		5.24567	13.4899		6.10056	9.79217		0.766865	2.61355
		Afu2g10520	Putative urate oxidase; immunoreactive protein	1.34568	0.00917181	272.532	673.155
		Afu2g10530	Has domain(s) with predicted transporter activity, role in transmembrane transport and integral component of membrane, plasma membrane localization	1.28359	0.000789701	9.91179	19.242
		Afu2g10670	Has domain(s) with predicted plasma membrane localization	2.2648	2.37893e-06	4.6263	25.7978
		Afu2g10790	Ortholog of A. nidulans FGSC A4 : AN5927, A. oryzae RIB40 : AO090011000964, Aspergillus wentii : Aspwe1_0117218, Aspergillus sydowii : Aspsy1_0132184 and Aspergillus terreus NIH2624 : ATET_01498	1.00366	0.00369648	10.9388	19.6339
		Afu2g11120	Has domain(s) with predicted methyltransferase activity	1.04179	0.0392573	41.9654	53.678
		Afu2g11310	Ortholog of A. nidulans FGSC A4 : AN5882, A. niger CBS 513.88 : An02g03280, A. oryzae RIB40 : AO090026000519, Aspergillus wentii : Aspwe1_0117728 and Aspergillus sydowii : Aspsy1_0089235	1.18105	0.00174225	5.33161	10.3916
		Afu2g11350	Has domain(s) with predicted catalytic activity, transferase activity, transferring acyl groups other than amino-acyl groups activity and role in metabolic process	1.08747	0.00208415	16.4917	28.9655
		Afu2g11360	Has domain(s) with predicted catalytic activity and role in metabolic process	2.14583	4.09418e-10	4.79667	23.214
		Afu2g11370	Ortholog of A. nidulans FGSC A4 : AN5876, AN2876, A. fumigatus Af293 : Afu3g11770, Aspergillus wentii : Aspwe1_0653753 and Aspergillus sydowii : Aspsy1_0146596, Aspsy1_1176317	3.57055	1.19567e-05	0.846562	10.2538
		Afu2g11490	Ortholog(s) have acetyl-CoA:L-glutamate N-acetyltransferase activity, role in ornithine biosynthetic process and mitochondrial matrix, mitochondrial membrane localization	1.42203	0.000118861	23.0541	80.1037
		Afu2g11500	Ortholog(s) have aralkylamine N-acetyltransferase activity, diamine N-acetyltransferase activity, role in chromatin organization and cytoplasm localization	1.35332	3.55426e-05	36.542	95.3681
		Afu2g11510	Ortholog(s) have role in assembly of large subunit precursor of preribosome, cellular response to drug, rRNA processing, ribosomal large subunit biogenesis, ribosomal subunit export from nucleus	1.43271	0.000269257	42.8437	149.743
		Afu2g11630	Ortholog of Aspergillus fumigatus A1163 : AFUB_027390	3.66111	2.85131e-08	0.569085	20.6487
		Afu2g11770	Ortholog of A. nidulans FGSC A4 : AN6196, A. niger CBS 513.88 : An02g03790, A. oryzae RIB40 : AO090026000469, Aspergillus wentii : Aspwe1_0031226 and Aspergillus sydowii : Aspsy1_0045308	1.96154	3.31134e-07	39.4596	149.267
		Afu2g11810	Ortholog(s) have mRNA binding activity and 90S preribosome, cytoplasm, mitotic spindle pole body, nucleolus localization	1.43312	9.16102e-06	8.56896	21.8161
		Afu2g11850	Allergenic ribosomal L3 protein; allergen Asp f 23; transcript induced in response to dibutyryl cyclic AMP	1.17358	0.0356685	403.297	1215.7
		Afu2g12150	Ortholog(s) have role in rRNA processing, ribosomal large subunit assembly and mitochondrion, mitotic spindle pole body, nucleoplasm, preribosome, large subunit precursor localization	1.07803	0.00224667	3.26048	6.19146
		Afu2g12280	Ortholog of Neosartorya fischeri NRRL 181 : NFIA_087440, Aspergillus fumigatus A1163 : AFUB_027950 and Aspergillus clavatus NRRL 1 : ACLA_071140	1.34195	0.0314022	1.48163	2.46206
		Afu2g12340	Has domain(s) with predicted role in meiotic cell cycle	1.71322	0.0290461	0.586157	4.76655
		Afu2g12370	Ortholog of A. nidulans FGSC A4 : AN6290, A. niger CBS 513.88 : An02g04480, A. oryzae RIB40 : AO090026000369, Aspergillus sydowii : Aspsy1_0045374 and Aspergillus terreus NIH2624 : ATET_01169	1.18019	0.000313739	37.5342	96.8057
		Afu2g12470	Putative acetylornithine aminotransferase; Yap1-dependent induction in response to hydrogen peroxide; SrbA-regulated during hypoxia	1.33229	0.00789354	24.7705	110.735
		Afu2g12630	Allergen Asp f 13; putative alkaline serine protease; higher expression in biofilm vs planktonic cells; transcript induced by growth on hydrogen peroxide	1.60591	0.000630642	822.056	2008.25
		Afu2g12700	Has domain(s) with predicted zinc ion binding activity	1.47519	0.00568851	1.1301	3.70503
		Afu2g12880	Ortholog(s) have nucleus localization	1.44801	0.000102363	13.8005	49.4134
		Afu2g12890	Ortholog(s) have role in endonucleolytic cleavage in 5'-ETS of tricistronic rRNA transcript (SSU-rRNA, 5.8S rRNA and LSU-rRNA), more	1.4236	0.000125852	9.25409	23.3464
		Afu2g13080	Ortholog(s) have bis(5'-adenosyl)-hexaphosphatase activity, bis(5'-adenosyl)-pentaphosphatase activity, diphosphoinositol-polyphosphate diphosphatase activity and endopolyphosphatase activity, more	1.09657	0.00236044	43.6182	74.3541
		Afu2g13120	Ortholog of A. nidulans FGSC A4 : AN6245, A. niger CBS 513.88 : An02g01860, A. oryzae RIB40 : AO090026000269, Aspergillus wentii : Aspwe1_0031335 and Aspergillus sydowii : Aspsy1_0150794	1.30673	8.14363e-05	25.7305	60.1294
		Afu2g13250	Putative bifunctional tryptophan synthase	1.05266	0.0051989	42.6886	106.231
		Afu2g13380	Ortholog(s) have RNA polymerase II transcription factor activity, sequence-specific DNA binding, sequence-specific DNA binding activity	1.05677	0.00207381	13.874	34.751
		Afu2g13480	Ortholog of A. nidulans FGSC A4 : AN10799, A. niger CBS 513.88 : An02g02390, A. oryzae RIB40 : AO090026000326, Aspergillus wentii : Aspwe1_0045443 and Aspergillus sydowii : Aspsy1_0151451	1.28688	0.00151294	6.53675	18.9334
		Afu2g13570	Ortholog(s) have mitotic spindle, nucleolus localization	1.1738	0.000904914	12.8404	31.5379
		Afu2g13660	Ortholog of A. nidulans FGSC A4 : AN2411, A. niger CBS 513.88 : An02g05520, A. oryzae RIB40 : AO090026000242, Aspergillus wentii : Aspwe1_0045469 and Aspergillus sydowii : Aspsy1_0341196	3.65249	6.58357e-07	0.279944	2.7508
		Afu2g13720	Ortholog(s) have RNA polymerase I activity, RNA polymerase III activity and role in tRNA transcription from RNA polymerase III promoter, transcription from RNA polymerase I promoter	1.40332	3.9076e-05	39.3888	108.291
		Afu2g13800	Putative malate dehydrogenase; transcript downregulated in response to hypoxia	3.94008	5.16477e-05	0	1.41831
		Afu2g13980	Ortholog(s) have ATP-dependent DNA helicase activity, ATP-dependent DNA/RNA helicase activity, ATP-dependent RNA helicase activity, mRNA binding activity	1.35428	0.000208903	15.2395	45.1175
		Afu2g14020	Putative ABC transporter	2.30346	1.47734e-06	14.3656	81.8157
		Afu2g14140	Ortholog of Aspergillus fumigatus A1163 : AFUB_029760	1.90489	3.20069e-06	45.3258	130.766
		Afu2g14180	Ortholog(s) have role in tRNA methylation and cytosol, nucleus localization	1.03668	0.00212264	4.46291	8.44888
		Afu2g14330	Ortholog of Aspergillus fumigatus A1163 : AFUB_029950	2.5448	0.00184277	0.741707	3.90707
		Afu2g14430	Has domain(s) with predicted electron carrier activity, heme binding, iron ion binding, monooxygenase activity, oxidoreductase activity, acting on paired donors, with incorporation or reduction of molecular oxygen activity	1.93542	4.22818e-09	7.57747	31.9822
		Afu2g14440	Has domain(s) with predicted electron carrier activity, heme binding, iron ion binding, oxidoreductase activity, acting on paired donors, with incorporation or reduction of molecular oxygen activity and role in oxidation-reduction process	1.29326	0.00953306	3.23283	8.32545
		Afu2g14640	Ortholog of Aspergillus fumigatus A1163 : AFUB_030280	1.59563	0.0269806	0.258542	1.33879
		Afu2g14670	Ortholog(s) have role in eukaryotic translation initiation factor 3 complex assembly, gamma-tubulin complex localization	1.14989	0.00241886	56.0034	148.574
		Afu2g14760	Putative BCS1-like ATPase; transcript induced by voriconazole	1.07377	0.00572835	22.5036	36.6504
		Afu2g14780	Ortholog of A. niger CBS 513.88 : An15g03500, Neosartorya fischeri NRRL 181 : NFIA_090010, Aspergillus wentii : Aspwe1_0693082 and Aspergillus clavatus NRRL 1 : ACLA_072700	1.91837	7.07972e-06	12.2125	36.8442
		Afu2g15090	Has domain(s) with predicted arsenite transmembrane transporter activity, role in arsenite transport and integral component of membrane localization	1.7939	7.10909e-07	14.288	57.7269
		Afu2g15100	Ortholog of A. nidulans FGSC A4 : AN5303, Neosartorya fischeri NRRL 181 : NFIA_090360, Aspergillus versicolor : Aspve1_0086623 and Aspergillus fumigatus A1163 : AFUB_030760	2.39139	3.52325e-14	3.80034	21.5211
		Afu2g15110	Ortholog of A. nidulans FGSC A4 : AN7580, A. niger CBS 513.88 : An15g02960, A. oryzae RIB40 : AO090012000329, Aspergillus wentii : Aspwe1_0044605 and Aspergillus sydowii : Aspsy1_0046014	1.95441	1.22883e-07	14.5273	69.1237
		Afu2g15230	Ortholog(s) have role in benzoate catabolic process, cellular amide catabolic process and endoplasmic reticulum localization	1.43389	0.00158684	21.8577	60.0048
		Afu2g15280	Ortholog of A. nidulans FGSC A4 : AN5399, A. niger CBS 513.88 : An18g02600, A. oryzae RIB40 : AO090003001548, Neosartorya fischeri NRRL 181 : NFIA_090520 and Aspergillus versicolor : Aspve1_0045700	3.64215	1.78174e-15	1.57447	15.5175
		Afu2g15380	Ortholog of Aspergillus fumigatus A1163 : AFUB_031040	1.0259	0.0203668	17.1207	39.0032
		Afu2g15470	Ortholog of A. nidulans FGSC A4 : AN3207, AN1505, A. fumigatus Af293 : Afu8g00720, Afu8g05070 and A. niger CBS 513.88 : An07g04980, An16g07680, An14g02720, An14g07130, An15g05540	5.13559	4.5115e-18	0.629371	13.0138
		Afu2g15520	Has domain(s) with predicted FAD binding, oxidoreductase activity and role in metabolic process	3.05038	9.11007e-09	22.5755	332.11
		Afu2g15610	Ortholog(s) have DNA primase activity, mitochondrial RNA polymerase core promoter sequence-specific DNA binding, mitochondrial single subunit type RNA polymerase activity	1.0523	0.0038837	12.9046	30.8978
		Afu2g15740	Has domain(s) with predicted oxidoreductase activity and role in metabolic process	1.46776	0.0260331	3.06464	6.01176
		Afu2g16040	Ortholog(s) have nucleolus localization	1.56907	0.000137381	7.3807	27.5974
		Afu2g16050	Ortholog of A. nidulans FGSC A4 : AN2146, A. niger CBS 513.88 : An15g06400, A. oryzae RIB40 : AO090012000196, Aspergillus wentii : Aspwe1_0170996 and Aspergillus sydowii : Aspsy1_0085010	1.49801	6.48844e-06	17.5684	54.7346
		Afu2g16170	Has domain(s) with predicted DNA binding, DNA-directed RNA polymerase activity, role in transcription from RNA polymerase III promoter and DNA-directed RNA polymerase III complex localization	1.24743	0.000273663	6.30506	14.0378
		Afu2g16290	Ortholog(s) have endoplasmic reticulum localization	1.44865	2.25917e-05	22.0833	73.8356
		Afu2g16330	Putative hexokinase	1.4925	0.00705774	1.8562	4.47376
		Afu2g16340	Ortholog of A. nidulans FGSC A4 : AN7357, A. niger CBS 513.88 : An15g06710, Aspergillus wentii : Aspwe1_0026925, Aspergillus sydowii : Aspsy1_0369947 and Aspergillus terreus NIH2624 : ATET_02316	1.78134	0.000726817	189.664	1136.68
		Afu2g16360	Ortholog(s) have 2,5-diamino-6-ribitylamino-4(3H)-pyrimidinone 5'-phosphate deaminase activity, pseudouridine synthase activity, role in riboflavin biosynthetic process, tRNA pseudouridine synthesis and cytosol localization	1.58954	4.87066e-06	5.77469	15.806
		Afu2g16390	Ortholog of A. nidulans FGSC A4 : AN7352, A. niger CBS 513.88 : An15g06770, A. oryzae RIB40 : AO090102000224, Aspergillus wentii : Aspwe1_0039269 and Aspergillus sydowii : Aspsy1_0085045	1.46242	0.00230551	5.77822	10.9453
		Afu2g16400	Translation initiation factor 4B	1.32139	0.000340043	37.6894	92.9178
		Afu2g16550	Ortholog of A. nidulans FGSC A4 : AN7328, A. niger CBS 513.88 : An03g03580, A. oryzae RIB40 : AO090102000183, Aspergillus wentii : Aspwe1_0039308 and Aspergillus sydowii : Aspsy1_0140287	1.02923	0.0270769	8.17859	15.5697
		Afu2g16760	Ortholog(s) have nucleolus localization	1.21269	0.00112904	13.2743	27.2956
		Afu2g16860	Putative major facilitator superfamily (MFS) multidrug transporter; transcript downregulated in response to voriconazole	1.32944	0.00329724	6.33019	23.3201
		Afu2g17050	Ortholog(s) have chromatin binding activity and role in DNA replication initiation, pre-replicative complex assembly involved in nuclear cell cycle DNA replication, rRNA processing, response to drug	1.56513	6.56616e-06	11.5501	38.4091
		Afu2g17060	Ortholog(s) have role in assembly of large subunit precursor of preribosome, maturation of LSU-rRNA from tricistronic rRNA transcript (SSU-rRNA, 5.8S rRNA, LSU-rRNA) and cytosol, nucleolus, preribosome, large subunit precursor localization	1.83831	8.00233e-06	39.7515	97.6486
		Afu2g17160	Ortholog of A. fumigatus Af293 : Afu3g13630, Afu7g00570, A. niger CBS 513.88 : An15g01210, An09g06230, An09g04210, An01g07840 and Neosartorya fischeri NRRL 181 : NFIA_095980	2.19377	5.00928e-06	2.85271	10.1918
		Afu2g17200	Ortholog of A. nidulans FGSC A4 : AN7248, A. niger CBS 513.88 : An04g09270, A. oryzae RIB40 : AO090102000099, Aspergillus wentii : Aspwe1_0153703 and Aspergillus sydowii : Aspsy1_0140330	1.8274	2.59978e-08	8.51812	30.9365
		Afu2g17230	Ortholog of Neosartorya fischeri NRRL 181 : NFIA_092610 and Aspergillus fumigatus A1163 : AFUB_032880	4.03004	2.05237e-24	0.579862	12.1389
		Afu2g17240	Ortholog of Neosartorya fischeri NRRL 181 : NFIA_092620 and Aspergillus fumigatus A1163 : AFUB_032890	4.46473	2.42622e-22	1.17903	40.6422
		Afu2g17390	Ortholog of Neosartorya fischeri NRRL 181 : NFIA_092800, Aspergillus fumigatus A1163 : AFUB_033060 and Aspergillus terreus NIH2624 : ATET_10166	3.52088	6.75561e-11	1.01486	8.6726
		Afu2g17450	Has domain(s) with predicted 3-hydroxyanthranilate 3,4-dioxygenase activity, iron ion binding activity and role in oxidation-reduction process	1.96073	0.0160824	0.647378	10.9629
		Afu2g17470	L-PSP endoribonuclease family protein; calcium induced	1.94275	0.00441002	1.15775	5.27315
		Afu2g17530	Laccase involved in conidial pigment biosynthesis	4.72897	2.50591e-13	0.520203	40.7686
		Afu2g17540	Multicopper oxidase involved in conidial pigment biosynthesis; transcript downregulated in response to voriconazole	5.85975	5.78927e-18	0.290097	25.207
		Afu2g17560	1,3,6,8-tetrahydroxynaphthalene reductase involved in conidial pigment biosynthesis; conidia-enriched protein	2.88801	5.42724e-06	13.816	84.0073
		Afu2g17580	Scytalone dehydratase involved in conidial pigment biosynthesis; mutants display increased C3 complement binding	2.4022	0.000946716	16.1851	255.391
		Afu2g17600	Polyketide synthase involved in biosynthesis of the conidial pigment; controlled in part by the cAMP/protein kinase A (PKA) signal transduction pathway; mutants fail to inhibit phagolysosome acidification	3.16695	0.000482064	7.17401	34.3513
		Afu2g17630	Ortholog of the hydrophobic surface binding protein, hsbA	2.6121	0.0137272	1.19535	7.57452
		Afu2g17790	Ortholog of A. niger CBS 513.88 : An03g00640, Neosartorya fischeri NRRL 181 : NFIA_093190, Aspergillus niger ATCC 1015 : 194162-mRNA and Aspergillus zonatus : Aspzo1_0112721, Aspzo1_0127952, Aspzo1_0154500	1.63151	0.0109327	0.947979	2.34238
		Afu2g17920	Ortholog of A. nidulans FGSC A4 : AN8550, A. niger CBS 513.88 : An02g13300, Neosartorya fischeri NRRL 181 : NFIA_093360, Aspergillus wentii : Aspwe1_0050028 and Aspergillus versicolor : Aspve1_0187913	2.19156	3.07924e-08	3.39802	11.1464
		Afu2g17960	Old yellow enzyme required for festuclavine biosynthesis; acts on chanoclavine-I aldehyde 1 to yield festuclavine 2; present in the fumigaclavine C biosynthetic gene cluster	6.34698	3.65925e-14	0.143254	6.50873
		Afu2g17970	Putative festuclavine synthase with a role in festuclavine biosynthesis, present in the fumigaclavine C (fga) biosynthetic gene cluster	6.02793	1.02917e-15	0.371179	12.2302
		Afu2g17990	Putative reverse prenyltransferase with a role in fumigaclavine C biosynthesis; catalyses the prenylation of fumigaclavine A at position C2; member of the fumigaclavine C (fga) gene cluster	7.37996	6.37123e-26	0	14.1
		Afu2g18000	Putative short-chain dehydrogenase, oxidoreductase with a predicted role in festuclavine biosynthesis, present in the fumigaclavine C (fga) biosynthetic gene cluster	5.99523	7.01094e-25	0.600804	26.9428
		Afu2g18010	P450 monooxygenase; member of the ergot alkaloid/fumigaclavine C (fga) biosynthesis gene cluster	4.21704	1.13126e-11	0.311577	5.41941
		Afu2g18030	Putative catalase with a predicted role in festuclavine biosynthesis, present in the fumigaclavine C (fga) biosynthetic gene cluster; transcript downregulated in response to voriconazole; required for chanoclavine-I production	4.69845	2.01287e-16	6.39517	80.4785
		Afu2g18040	Putative 4-dimethylallyltryptophan synthase, involved in the production of ergot alkaloids; expression increased in vivo; present in the fumigaclavine C (fga) biosynthetic gene cluster	5.37874	9.11007e-09	0	1.98185
		Afu2g18060	Putative N-methyltransferase that catalyzes the N-methylation of 4-dimethylallyltryptophan in the presence of S-adenosylmethionine; second pathway-specific enzyme in ergot alkaloid biosynthesis; fumigaclavine C (fga) gene cluster	3.03647	0.000282769	0	2.14176
		Afu2g18070	Has domain(s) with predicted metalloendopeptidase activity, metallopeptidase activity and role in proteolysis	2.59037	0.00708005	0	1.68242
		Afu3g00120	Ortholog of A. nidulans FGSC A4 : AN8026, AN1101, AN0010, A. fumigatus Af293 : Afu5g09120 and A. niger CBS 513.88 : An12g05610, An07g03970	1.91678	0.000557527	0.969556	5.19308
		Afu3g00410	Ortholog of Aspergillus fumigatus A1163 : AFUB_048050	1.1643	0.0184254	9.09292	15.6236
		Afu3g00430	Has domain(s) with predicted substrate-specific transmembrane transporter activity, transmembrane transporter activity, role in transmembrane transport and integral component of membrane, membrane localization	1.51428	0.0349325	0.63143	1.79409
		Afu3g00670	Ortholog of A. nidulans FGSC A4 : AN6861/phbB, AN9483, A. fumigatus Af293 : Afu5g13060, Afu8g01120, A. niger CBS 513.88 : An03g01130, An07g06330, An07g00905 and A. oryzae RIB40 : AO090120000428, AO090113000089	1.90639	0.00376163	3.39125	8.0824
		Afu3g00710	Ortholog(s) have extracellular region localization	3.95198	2.14789e-11	0.283826	12.2202
		Afu3g01070	Ortholog(s) have catechol oxidase activity	3.54222	6.233e-10	1.56211	10.8123
		Afu3g01100	Has domain(s) with predicted nucleic acid binding activity	1.84383	0.0133838	47.8715	59.5491
		Afu3g01110	Putative GMP synthase ([glutamine-hydrolyzing); Yap1-dependent induction in response to hydrogen peroxide	1.75612	0.000171075	30.3033	125.815
		Afu3g01120	Has domain(s) with predicted role in transmembrane transport and integral component of membrane localization	1.68768	0.000166859	2.33202	7.56268
		Afu3g01200	Putative integral membrane protein; transcript downregulated in response to voriconazole	1.1688	0.0011735	78.37	148.795
		Afu3g01230	Has domain(s) with predicted substrate-specific transmembrane transporter activity, transmembrane transporter activity, role in transmembrane transport and integral component of membrane, membrane localization	1.9124	0.00374324	0.703083	2.64973
		Afu3g01240	Ortholog of Neosartorya fischeri NRRL 181 : NFIA_002180 and Aspergillus fumigatus A1163 : AFUB_047140	2.21661	0.000472405	2.173	14.3749
		Afu3g01260	Has domain(s) with predicted N-acetyltransferase activity	1.46631	0.00449397	3.00593	10.8435
		Afu3g01460	Has domain(s) with predicted FAD binding, oxidoreductase activity and role in metabolic process	1.35351	0.0113637	1.64998	4.59402
		Afu3g01530	Putative phospholipase C	1.04302	0.0378817	5.24567	13.4899
		Afu3g01610	Has domain(s) with predicted N-acetyltransferase activity	1.0125	0.035403	6.10056	9.79217
		Afu3g01670	Putative major facilitator superfamily (MFS) hexose transporter	5.05668	5.40203e-31	11.4755	342.206
		Afu3g01690	Has domain(s) with predicted electron carrier activity, heme binding, iron ion binding, oxidoreductase activity, acting on paired donors, with incorporation or reduction of molecular oxygen activity and role in oxidation-reduction process	1.43495	0.0466913	0.420445	1.42521
		Afu3g01700	Has domain(s) with predicted substrate-specific transmembrane transporter activity, transmembrane transporter activity, role in transmembrane transport and integral component of membrane, membrane localization	1.09853	0.00730327	4.44358	12.898
		Afu3g01770	Ortholog of Aspergillus fumigatus A1163 : AFUB_046640	2.31861	0.000132059	1.30359	8.48263
		Afu3g01780	Has domain(s) with predicted oxidoreductase activity, transferase activity, transferring acyl groups other than amino-acyl groups, zinc ion binding activity and role in oxidation-reduction process	4.3414	1.33775e-16	0.722658	21.4397
		Afu3g02175	Ortholog of A. nidulans FGSC A4 : AN7973, A. niger CBS 513.88 : An08g11410, An08g09780, An03g06600 and A. oryzae RIB40 : AO090023000748	1.0684	0.0103861	25.4601	46.3498
		Afu3g02300	Has domain(s) with predicted proline dehydrogenase activity and role in glutamate biosynthetic process, oxidation-reduction process, proline catabolic process	8.97522	1.12832e-15	0	4.94305
		Afu3g02670	Protein similar to nonribosomal peptide synthases (NRPS-like), encoded in a predicted secondary metabolite gene cluster	1.15923	0.0180776	3.97349	14.9721
		Afu3g02690	Ortholog of Neosartorya fischeri NRRL 181 : NFIA_004130 and Aspergillus fumigatus A1163 : AFUB_045590	1.46888	0.0475492	4.19101	6.48176
		Afu3g02900	Putative oxidoreductase, short chain dehydrogenase/reductase family protein; transcript up-regulated in conidia exposed to neutrophils	1.42254	0.00874789	2.21369	6.61658
		Afu3g02920	Has domain(s) with predicted RNA polymerase II transcription factor activity, sequence-specific DNA binding, zinc ion binding activity, role in regulation of transcription, DNA-templated and nucleus localization	1.42871	0.00071051	6.11739	11.6602
		Afu3g02970	Aspergillopepsin II; secreted glutamic protease involved in protein digestion; needed for growth in protein medium at low pH; active at low pH; synthesized as a preproprotein, the propeptide is removed by autoproteolytic cleavage at low pH	4.30049	3.10448e-11	0.308572	8.18592
		Afu3g03030	Has domain(s) with predicted catalytic activity, catechol 1,2-dioxygenase activity, ferric iron binding, iron ion binding and oxidoreductase activity, more	3.87598	3.43953e-13	17.404	451.221
		Afu3g03050	Has domain(s) with predicted RNA binding, ribonuclease III activity and role in RNA processing	4.54398	8.01265e-11	1.15775	45.8581
		Afu3g03070	Has domain(s) with predicted zinc ion binding activity	6.78836	3.02692e-08	0	2.69878
		Afu3g03130	Ortholog of Aspergillus fumigatus A1163 : AFUB_045120	2.09298	0.00395412	0.417987	2.78419
		Afu3g03380	Has domain(s) with predicted acetyltransferase activity	3.57195	4.23634e-07	0.809354	5.87646
		Afu3g03420	Fusarinine C non-ribosomal peptide synthetase (NRPS) involved in extracellular siderophore biosynthesis; expression is up-regulated by iron starvation and downregulated under iron-replete conditions	1.48821	0.0317159	0.127363	0.391692
		Afu3g03430	Putative ABC multidrug transporter; biofilm growth regulated protein	1.74	0.0321219	0.550137	1.90577
		Afu3g03880	Has domain(s) with predicted nutrient reservoir activity	5.09174	2.5835e-13	0.919645	14.8054
		Afu3g04040	Has domain(s) with predicted DNA binding, RNA polymerase II transcription factor activity, sequence-specific DNA binding, zinc ion binding activity and role in regulation of transcription, DNA-templated, transcription, DNA-templated	1.00464	0.00481462	7.32306	16.2676
		Afu3g04050	Ortholog of A. niger CBS 513.88 : An16g00070, A. oryzae RIB40 : AO090005000016, Neosartorya fischeri NRRL 181 : NFIA_006360 and Aspergillus clavatus NRRL 1 : ACLA_060700	2.3743	5.32125e-08	2.2671	13.4803
		Afu3g04170	Ortholog(s) have pyruvate dehydrogenase (acetyl-transferring) activity and role in acetyl-CoA biosynthetic process from pyruvate, arginine biosynthetic process, glutamine biosynthetic process	1.28905	0.00149957	89.4608	189.315
		Afu3g04210	Fatty acid synthase alpha subunit; transcript induced by exposure to human airway epithelial cells; no human homolog	1.60438	0.000929627	30.4742	128.997
		Afu3g04220	Putative fatty acid synthase beta subunit; calcium downregulated; repressed by exposure to artemisinin; no human homolog	1.94603	0.000108302	38.838	140.543
		Afu3g04300	Protein of unknown function; transcript induced by exposure to human airway epithelial cells	1.1666	0.000878567	20.8393	47.5128
		Afu3g05490	Ortholog(s) have role in rRNA processing, response to drug, tRNA export from nucleus and CURI complex, UTP-C complex, small-subunit processome localization	1.37378	0.000187072	12.631	29.7558
		Afu3g05660	Has domain(s) with predicted role in transmembrane transport and integral component of membrane localization	1.29967	0.00729373	8.94363	34.8703
		Afu3g05740	Aldose 1-epimerase	2.72878	4.59744e-15	9.02486	60.25
		Afu3g05790	Ortholog of A. nidulans FGSC A4 : AN3430, A. niger CBS 513.88 : An11g10810, A. oryzae RIB40 : AO090020000047, Aspergillus wentii : Aspwe1_0029428, Aspwe1_0037899 and Aspergillus sydowii : Aspsy1_0056861	1.01772	0.0264697	5.48358	12.1178
		Afu3g05840	Ortholog(s) have nucleolus, preribosome localization	1.43139	0.000181437	7.86681	23.107
		Afu3g05860	Ortholog(s) have cytosol, exosome (RNase complex), mitotic spindle pole body, nucleus localization	1.00334	0.00294714	12.5663	26.6472
		Afu3g06070	Histone H1; transcript up-regulated in conidia exposed to neutrophils	1.60905	5.23036e-06	54.9921	160.897
		Afu3g06310	Has domain(s) with predicted nucleic acid binding, nucleotide binding activity	2.29797	5.64672e-08	9.35646	55.6759
		Afu3g06320	Ortholog of A. nidulans FGSC A4 : AN4751, A. niger CBS 513.88 : An11g10000, A. oryzae RIB40 : AO090020000118, Aspergillus wentii : Aspwe1_0042146 and Aspergillus sydowii : Aspsy1_0043261	1.87259	8.28435e-05	4.61677	13.7237
		Afu3g06380	Ortholog of A. nidulans FGSC A4 : AN10590, A. niger CBS 513.88 : An11g09960, A. oryzae RIB40 : AO090020000113, Aspergillus sydowii : Aspsy1_0087862 and Aspergillus terreus NIH2624 : ATET_08788	1.0346	0.00381358	18.5799	37.3907
		Afu3g06400	Ortholog(s) have protein-lysine N-methyltransferase activity, role in peptidyl-lysine methylation and cytosol, nucleolus localization	1.56319	5.12396e-05	5.13724	18.9141
		Afu3g06570	Ortholog of A. nidulans FGSC A4 : AN9485, A. niger CBS 513.88 : An11g09750, Aspergillus wentii : Aspwe1_0029351, Aspergillus sydowii : Aspsy1_0087842 and Aspergillus terreus NIH2624 : ATET_08761	2.45266	1.41174e-07	7.51782	24.1602
		Afu3g06580	Ortholog(s) have chromatin binding activity	1.2671	0.000585588	5.32527	14.8885
		Afu3g06720	Ortholog of Aspergillus fumigatus A1163 : AFUB_042330	1.38391	0.000227862	12.334	34.2218
		Afu3g06940	Ortholog of A. oryzae RIB40 : AO090020000301, Neosartorya fischeri NRRL 181 : NFIA_070320 and Aspergillus fumigatus A1163 : AFUB_042120	2.06151	3.97473e-06	5.13359	35.9434
		Afu3g06950	Ortholog(s) have cytosol, nucleus, plasma membrane localization	1.34025	0.000146061	13.983	45.2592
		Afu3g07020	Putative annexin-like protein	1.10222	0.00247001	17.4282	30.4399
		Afu3g07030	Putative glutaminase A; secreted protein; predicted secretory signal sequence	2.6212	4.61983e-11	19.6573	87.6852
		Afu3g07040	Putative vacuolar carboxypeptidase; predicted signal sequence for secretion; transcript downregulated in response to voriconazole; induced by growth on BSA as a sole nitrogen source	1.21533	0.000540105	22.595	59.4822
		Afu3g07050	Putative WSC domain protein; ortholog of the S. cerevisiae cell surface sensor Wsc2p	1.05336	0.0354157	137.741	273.195
		Afu3g07340	Ortholog of A. nidulans FGSC A4 : AN4839, A. niger CBS 513.88 : An02g13380, A. oryzae RIB40 : AO090020000189, Aspergillus wentii : Aspwe1_0559530 and Aspergillus sydowii : Aspsy1_0146522	1.36061	0.00200186	50.1138	121.33
		Afu3g07560	Has domain(s) with predicted catalytic activity and role in metabolic process	2.0874	0.00586881	0.331294	1.88016
		Afu3g07710	Has domain(s) with predicted nucleic acid binding, nucleotide binding activity	1.55096	0.00301859	103.769	330.297
		Afu3g07790	Argininosuccinate lyase; hypoxia induced protein	2.08519	4.79455e-09	16.9312	72.8137
		Afu3g08030	Ortholog(s) have role in regulation of DNA methylation and nucleus localization	1.06975	0.00437599	12.8451	28.0843
		Afu3g08090	Ortholog(s) have role in maturation of 5.8S rRNA from tricistronic rRNA transcript (SSU-rRNA, 5.8S rRNA, LSU-rRNA), maturation of LSU-rRNA from tricistronic rRNA transcript (SSU-rRNA, 5.8S rRNA, LSU-rRNA)	1.31745	0.00039131	34.0926	88.2714
		Afu3g08150	Ortholog of A. nidulans FGSC A4 : AN2931, A. niger CBS 513.88 : An02g11670, Neosartorya fischeri NRRL 181 : NFIA_068990, Aspergillus wentii : Aspwe1_0173434 and Aspergillus versicolor : Aspve1_0126987	2.77555	1.45902e-05	0.475408	3.4198
		Afu3g08160	Eukaryotic translation initiation factor eIF4A; ATP-dependent RNA helicase; protein induced by heat shock; predicted gene pair with AFUA_5G02410	1.17145	0.0286051	296.558	867.06
		Afu3g08400	Ortholog(s) have cytosol, nucleus localization	1.39536	1.77496e-05	5.75881	15.5243
		Afu3g09050	Ortholog(s) have 5'-flap endonuclease activity, double-stranded DNA 5'-3' exodeoxyribonuclease activity, double-stranded DNA binding activity	1.22134	0.000188057	7.30505	16.3121
		Afu3g09150	Has domain(s) with predicted oxidoreductase activity and role in metabolic process	3.20757	6.00061e-10	1.75123	20.1817
		Afu3g09340	Ortholog(s) have role in maturation of SSU-rRNA and cytosol, nucleolus localization	1.54682	3.44675e-05	18.2732	40.6171
		Afu3g09470	Has domain(s) with predicted coenzyme binding, oxidoreductase activity, acting on the CH-OH group of donors, NAD or NADP as acceptor, phosphogluconate dehydrogenase (decarboxylating) activity	3.20761	0.000144666	0.431827	1.87227
		Afu3g09480	Has domain(s) with predicted oxidoreductase activity and role in metabolic process	1.77163	0.00181357	1.60576	4.53269
		Afu3g09510	Has domain(s) with predicted oxidoreductase activity and role in metabolic process	3.61859	1.98816e-15	2.12003	46.7849
		Afu3g09540	Has domain(s) with predicted FAD binding, oxidoreductase activity and role in metabolic process	1.45397	0.0084899	1.57938	5.20048
		Afu3g09600	Ortholog(s) have mRNA binding activity, role in rRNA processing and 90S preribosome, box C/D snoRNP complex, small-subunit processome localization	1.27666	0.00788438	55.6013	161.084
		Afu3g09730	Ortholog of Aspergillus glaucus : Aspgl1_1514812, Neosartorya fischeri NRRL 181 : NFIA_067570, Aspergillus fumigatus A1163 : AFUB_039440 and Aspergillus clavatus NRRL 1 : ACLA_037500	1.40866	0.0259188	1.01785	4.66698
		Afu3g09750	Ortholog(s) have role in cellular response to biotic stimulus, cellular response to starvation and filamentous growth of a population of unicellular organisms in response to biotic stimulus, more	1.45841	7.19467e-05	12.0392	42.8463
		Afu3g09840	Ortholog of A. nidulans FGSC A4 : AN5005, A. niger CBS 513.88 : An16g03510, A. oryzae RIB40 : AO090005001262, Aspergillus wentii : Aspwe1_0036826 and Aspergillus sydowii : Aspsy1_0042841	1.27464	0.0031197	6.20265	12.0083
		Afu3g09880	Ortholog(s) have 3'-5'-exoribonuclease activity	1.53527	3.47089e-06	7.74372	23.1524
		Afu3g09900	Ortholog(s) have GTPase activator activity	1.23392	0.000239924	8.25698	16.048
		Afu3g09970	Ortholog(s) have ferrous iron transmembrane transporter activity, manganese ion transmembrane transporter activity	1.01543	0.0272233	6.50238	18.7456
		Afu3g10150	Ortholog of A. nidulans FGSC A4 : AN4973, A. niger CBS 513.88 : An16g03980, A. oryzae RIB40 : AO090003000550, Aspergillus wentii : Aspwe1_0049197 and Aspergillus sydowii : Aspsy1_0056460	1.46963	4.30467e-05	16.0158	54.2528
		Afu3g10310	Ortholog(s) have acetolactate synthase activity, flavin adenine dinucleotide binding activity, role in isoleucine biosynthetic process, valine biosynthetic process and acetolactate synthase complex, mitochondrion localization	1.2262	0.00210542	34.1968	85.3668
		Afu3g10580	Ortholog of A. nidulans FGSC A4 : AN4931, A. niger CBS 513.88 : An16g04550, A. oryzae RIB40 : AO090003000603, Aspergillus wentii : Aspwe1_0057684 and Aspergillus sydowii : Aspsy1_0056492	1.372	8.2015e-05	14.5707	34.3212
		Afu3g10730	40S ribosomal protein S7e	1.01907	0.0213206	354.52	772.317
		Afu3g10800	Ortholog of A. nidulans FGSC A4 : AN4908, A. niger CBS 513.88 : An02g06530, A. oryzae RIB40 : AO090003000629, Aspergillus wentii : Aspwe1_0036953 and Aspergillus sydowii : Aspsy1_0043015	1.00362	0.0224457	25.4368	65.7337
		Afu3g10870	Predicted adhesin-like protein	2.22249	5.12331e-05	0.623616	3.59584
		Afu3g10890	Ortholog(s) have ATP-dependent RNA helicase activity	1.65687	5.28658e-05	5.39015	17.9616
		Afu3g10920	Telomere and ribosome associated protein	1.01454	0.0148048	160.794	314.024
		Afu3g11050	Ortholog of A. nidulans FGSC A4 : AN11253, A. niger CBS 513.88 : An02g06790, Neosartorya fischeri NRRL 181 : NFIA_066210, Aspergillus wentii : Aspwe1_0104961 and Aspergillus versicolor : Aspve1_0127034	2.8567	5.43897e-11	2.4168	13.4653
		Afu3g11240	Protein of unknown function; transcript downregulated in response to voriconazole	1.19954	0.00425389	68.3641	105.315
		Afu3g11310	Ortholog of A. nidulans FGSC A4 : AN4868, A. niger CBS 513.88 : An02g07050, Aspergillus wentii : Aspwe1_0037013, Aspergillus sydowii : Aspsy1_0029674 and Aspergillus glaucus : Aspgl1_0045568	1.15865	0.000895599	10.0922	21.6347
		Afu3g11490	Ortholog of A. nidulans FGSC A4 : AN8198, A. niger CBS 513.88 : An01g03200, An02g00240, A. oryzae RIB40 : AO090011000240 and Aspergillus wentii : Aspwe1_0060276, Aspwe1_0062284, Aspwe1_0152042	3.0045	4.39279e-07	1.49371	7.10898
		Afu3g11500	Has domain(s) with predicted ADP binding activity	2.09994	4.60307e-06	13.8243	58.0044
		Afu3g11520	Ortholog of A. oryzae RIB40 : AO090009000529, Aspergillus flavus NRRL 3357 : AFL2T_10184, Aspergillus fumigatus A1163 : AFUB_037650 and Aspergillus clavatus NRRL 1 : ACLA_063490	2.13843	0.00566879	0.333945	1.64795
		Afu3g11580	Ortholog of A. nidulans FGSC A4 : AN2888, A. niger CBS 513.88 : An03g03490, A. oryzae RIB40 : AO090003000717, Aspergillus wentii : Aspwe1_0037049 and Aspergillus sydowii : Aspsy1_0120406	1.55094	3.64486e-06	11.4098	38.0956
		Afu3g11870	Ortholog of A. nidulans FGSC A4 : AN2861, A. niger CBS 513.88 : An02g07700, A. oryzae RIB40 : AO090003000750, Aspergillus wentii : Aspwe1_0105255 and Aspergillus sydowii : Aspsy1_0042742	2.65261	9.0501e-11	20.2133	176.129
		Afu3g12010	Has domain(s) with predicted substrate-specific transmembrane transporter activity, transmembrane transporter activity, role in transmembrane transport and integral component of membrane, membrane localization	1.16463	0.0153201	3.25614	8.57354
		Afu3g12060	Has domain(s) with predicted 5-methyltetrahydropteroyltriglutamate-homocysteine S-methyltransferase activity, zinc ion binding activity and role in methionine biosynthetic process	5.54153	2.80089e-20	0.702921	29.3233
		Afu3g12170	Has domain(s) with predicted substrate-specific transmembrane transporter activity, transmembrane transporter activity, role in transmembrane transport and integral component of membrane, membrane localization	2.16375	4.73901e-10	9.26002	43.4345
		Afu3g12720	Putative sugar transporter-like protein	2.3383	2.71493e-12	8.03942	40.2823
		Afu3g12910	Putative O-methyltransferase; absolutely required for hexadehydroastechrome biosynthesis; orthologous member of the "has" secondary metabolite biosynthetic gene cluster of strain A1163; hypoxia induced protein	1.20608	0.00298609	96.6055	172.526
		Afu3g12920	Nonribosomal peptide synthase (NRPS); hexadehydroastechrome biosynthesis; orthologous member of the "has" secondary metabolite biosynthetic gene cluster of strain A1163; crosstalk with fumitremorgin pathway when the has pathway is disrupted	1.23654	0.00012335	6.58722	15.5795
		Afu3g12982	Ortholog of Neosartorya fischeri NRRL 181 : NFIA_064340 and Aspergillus fumigatus A1163 : AFUB_036210	2.71362	6.82689e-05	0.873625	3.04764
		Afu3g13270	Ortholog(s) have diacylglycerol kinase activity, role in phosphatidic acid biosynthetic process and integral component of endoplasmic reticulum membrane localization	1.01724	0.00600105	17.5061	43.1713
		Afu3g13380	Putative ribose-phosphate pyrophosphokinase; transcript induced by exposure to human airway epithelial cells	1.29963	9.38302e-05	53.5455	131.373
		Afu3g13400	Putative nucleolar protein	1.43698	0.00045785	48.7025	157.074
		Afu3g13580	Has domain(s) with predicted GTP binding, GTPase activity	1.85935	0.00433104	3.61127	8.21478
		Afu3g13640	Ortholog of A. oryzae RIB40 : AO090026000221, Aspergillus brasiliensis : Aspbr1_0189154, Aspergillus flavus NRRL 3357 : AFL2T_07031 and Neosartorya fischeri NRRL 181 : NFIA_063720	4.99899	1.25707e-15	0.388111	13.2736
		Afu3g13700	Has domain(s) with predicted catalytic activity, phosphopantetheine binding, transferase activity, transferring acyl groups other than amino-acyl groups activity and role in metabolic process	3.00948	0.000287323	0.0543326	0.530243
		Afu3g13720	Has domain(s) with predicted oxidoreductase activity, acting on paired donors, with incorporation or reduction of molecular oxygen, 2-oxoglutarate as one donor, and incorporation of one atom each of oxygen into both donors activity	5.12103	5.84026e-10	0.199591	3.80357
		Afu3g13730	Putative nonribosomal peptide synthase (NRPS), encoded in a predicted secondary metabolite gene cluster	5.03312	2.67268e-11	0.12583	1.94807
		Afu3g13780	Predicted adhesin-like protein; transcript repressed by exposure to human airway epithelial cells	1.78483	0.0153206	2.88452	5.93508
		Afu3g13840	Ortholog(s) have endopeptidase activity, role in protein processing involved in protein targeting to mitochondrion and mitochondrial inner membrane peptidase complex localization	1.03636	0.00432605	14.3179	29.7372
		Afu3g13890	Ortholog of A. nidulans FGSC A4 : AN3151, A. niger CBS 513.88 : An02g09710, Aspergillus wentii : Aspwe1_0049991 and Aspergillus sydowii : Aspsy1_0146493	1.31687	0.00810556	14.1789	36.6665
		Afu3g13900	Ortholog(s) have glutamate-cysteine ligase activity, role in cellular response to cadmium ion, detoxification of cadmium ion, glutathione biosynthetic process, phytochelatin biosynthetic process and cytosol, nucleus localization	1.0106	0.00577955	59.0178	114.259
		Afu3g14150	Ortholog(s) have role in asexual sporulation resulting in formation of a cellular spore, cleistothecium development, sexual sporulation resulting in formation of a cellular spore	2.20622	1.23798e-12	7.6743	35.3986
		Afu3g14210	Ortholog of A. nidulans FGSC A4 : AN3215, AN7166, AN8609, A. fumigatus Af293 : Afu4g03360, Afu4g12510 and A. niger CBS 513.88 : An09g04200, An14g01840	2.8848	3.13487e-05	0.929297	5.48273
		Afu3g14350	Ortholog(s) have GTPase activity, ribosome binding activity, role in positive regulation of translation and mitochondrial matrix, mitochondrial ribosome localization	1.01087	0.00198234	13.1807	27.3138
		Afu3g14650	Ortholog of A. nidulans FGSC A4 : AN2326, A. niger CBS 513.88 : An09g01220, Neosartorya fischeri NRRL 181 : NFIA_062630 and Aspergillus versicolor : Aspve1_0050509	2.02196	0.000694672	30.1328	66.2688
		Afu3g14940	Putative elastase inhibitor	1.72116	0.00190143	22.5838	46.1163
		Afu3g15080	Ortholog of Neosartorya fischeri NRRL 181 : NFIA_062000, Aspergillus wentii : Aspwe1_0110735, Aspergillus fumigatus A1163 : AFUB_034130 and Aspergillus clavatus NRRL 1 : ACLA_042370	2.11103	3.83306e-05	2.52613	13.9391
		Afu4g00150	Putative MFS maltose transporter; transcript up-regulated in conidia exposed to neutrophils	1.49884	0.000168016	14.6606	52.4055
		Afu4g00160	Has domain(s) with predicted oxidoreductase activity and role in metabolic process	1.98165	0.00150899	0.904085	3.58028
		Afu4g00195	Ortholog of A. nidulans FGSC A4 : AN2117, Aspergillus wentii : Aspwe1_0038802, Aspergillus zonatus : Aspzo1_0076627 and Aspergillus carbonarius ITEM 5010 : Acar5010_210760	2.14085	3.18063e-05	52.7252	233.027
		Afu4g00210	Polyketide synthase involved in endocrocin biosynthesis; member of the enc secondary metabolite gene cluster; mutant spores show decreased virulence in zebrafish at 25 degrees, a favorable temperature for endocrocin production	3.16724	0.00145297	1.18607	14.3384
		Afu4g00225	Anthrone oxidase involved in endocrocin biosynthesis; member of the enc secondary metabolite gene cluster	1.92004	0.0266086	9.2349	68.7947
		Afu4g00230	2-oxoglutarate-Fe(II) type oxidoreductase involved in endocrocin biosynthesis; member of the enc secondary metabolite gene cluster; transcript downregulated in response to voriconazole	3.0749	0.000239924	3.11058	38.9894
		Afu4g00240	Amino acid transmembrane transporter adjacent to the enc (endocrocin) biosynthetic gene cluster	3.63186	2.40117e-05	0.11229	1.03908
		Afu4g00250	WD40 repeat protein	2.54401	0.00198234	0.766625	1.76628
		Afu4g00340	Has domain(s) with predicted iron ion binding, oxidoreductase activity and role in fatty acid biosynthetic process, oxidation-reduction process	1.19532	0.0339116	2.90378	7.03572
		Afu4g00370	General amidase; induced by growth on BSA as a sole nitrogen source	1.95143	8.51353e-05	2.36059	8.48177
		Afu4g00520	Ortholog of A. nidulans FGSC A4 : AN10650, AN11203, A. niger CBS 513.88 : An12g05740, Aspergillus wentii : Aspwe1_0072865, Aspwe1_0156452 and Aspergillus versicolor : Aspve1_0029570, Aspve1_0087873	1.53373	0.00489739	14.925	47.3771
		Afu4g00530	Ortholog of A. nidulans FGSC A4 : AN9200, AN7637, A. niger CBS 513.88 : An08g11390, An08g08230, An08g12160 and Aspergillus wentii : Aspwe1_0060194, Aspwe1_0120922	1.45781	0.00889249	1.72881	4.93219
		Afu4g00540	Has domain(s) with predicted GTP binding, GTPase activity	3.21659	4.95869e-05
		Afu4g00570	Has domain(s) with predicted role in transmembrane transport and integral component of membrane localization	5.83758	3.40128e-09	0.108665	2.52773
		Afu4g00700	Has domain(s) with predicted oxidoreductase activity, transferase activity, transferring acyl groups other than amino-acyl groups, zinc ion binding activity and role in oxidation-reduction process	1.40401	0.0207286	0.76284	2.16309
		Afu4g00750	Ortholog of Aspergillus fumigatus A1163 : AFUB_101300	1.82698	0.00224	3.08082	24.0504
		Afu4g00760	Ortholog of A. nidulans FGSC A4 : AN6409, A. oryzae RIB40 : AO090020000610, Aspergillus flavus NRRL 3357 : AFL2T_10736 and Neosartorya fischeri NRRL 181 : NFIA_044890	3.9178	1.78292e-17	2.49369	67.6865
		Afu4g00770	Ortholog of A. nidulans FGSC A4 : AN6410, A. oryzae RIB40 : AO090020000611, Neosartorya fischeri NRRL 181 : NFIA_044880, Aspergillus wentii : Aspwe1_0116251 and Aspergillus clavatus NRRL 1 : ACLA_078300	3.71168	2.84929e-18	2.67686	39.4946
		Afu4g00980	Ortholog of A. oryzae RIB40 : AO090003001388, Neosartorya fischeri NRRL 181 : NFIA_044520, Aspergillus fumigatus A1163 : AFUB_101480 and Aspergillus clavatus NRRL 1 : ACLA_078080	2.56803	0.000122833	3.30085	32.0594
		Afu4g01000	Has domain(s) with predicted role in transmembrane transport and integral component of membrane localization	1.87039	0.0346583	1.71332	21.9362
		Afu4g01030	Ortholog of A. nidulans FGSC A4 : AN11871, A. fumigatus Af293 : Afu1g11260, Afu6g00270, A. niger CBS 513.88 : An03g03440, An01g01460, An01g01410, An04g04460 and Aspergillus wentii : Aspwe1_0176870	4.99081	3.74264e-17	2.37392	72.0357
		Afu4g01050	Has domain(s) with predicted ATP binding, ATPase activity, ATPase activity, coupled to transmembrane movement of substances, nucleoside-triphosphatase activity, nucleotide binding activity and role in transport	4.14969	5.04594e-07	0.0682893	0.639845
		Afu4g01070	Putative acid phosphatase, phoB-regulated	1.53716	0.00402115	3.18875	8.08134
		Afu4g01120	Ortholog of A. nidulans FGSC A4 : AN11048, AN5410, A. fumigatus Af293 : Afu3g01150, A. niger CBS 513.88 : An12g10330, An11g03520, An02g14500 and A. oryzae RIB40 : AO090005000691	1.07801	0.0382748	20.1779	28.656
		Afu4g01370	Has domain(s) with predicted oxidoreductase activity and role in oxidation-reduction process	1.69078	0.013601	0.468477	2.1659
		Afu4g01380	Ortholog(s) have alkaline phosphatase activity, magnesium ion binding activity, role in 4-nitrophenol catabolic process and cytosol, nucleus localization	1.70608	0.0024123	2.88642	8.50496
		Afu4g01440	Predicted glutathione S transferase	1.26894	0.0298353	1.26112	3.59573
		Afu4g01470	Has domain(s) with predicted RNA polymerase II transcription factor activity, sequence-specific DNA binding, zinc ion binding activity, role in regulation of transcription, DNA-templated and nucleus localization	1.54113	0.0056494	0.675083	2.27512
		Afu4g01500	Ortholog of A. nidulans FGSC A4 : AN1643, AN1704, AN7062, A. fumigatus Af293 : Afu2g14410 and A. niger CBS 513.88 : An18g01050, An04g02710, An09g01370	1.42782	0.0200802	0.732392	3.09276
		Afu4g01550	Has domain(s) with predicted oxidoreductase activity, oxidoreductase activity, acting on the aldehyde or oxo group of donors, NAD or NADP as acceptor activity and role in oxidation-reduction process	2.02131	0.00255828	0.321861	2.09136
		Afu4g02730	Has domain(s) with predicted electron carrier activity, heme binding, iron ion binding, oxidoreductase activity, acting on paired donors, with incorporation or reduction of molecular oxygen activity and role in oxidation-reduction process	4.39224	3.11995e-17	7.17323	141.436
		Afu4g02760	Ortholog of A. nidulans FGSC A4 : AN2370, AN10160, AN0323, A. fumigatus Af293 : Afu1g02440, A. niger CBS 513.88 : An01g05750, An12g09350, An13g03290 and A. oryzae RIB40 : AO090020000719, AO090005000852	1.70669	6.79338e-05	8.87671	27.8495
		Afu4g02770	Has domain(s) with predicted metal ion binding, oxidoreductase activity, acting on single donors with incorporation of molecular oxygen, incorporation of two atoms of oxygen activity and role in oxidation-reduction process	4.77743	1.12996e-14	1.90764	24.6453
		Afu4g02780	Has domain(s) with predicted peroxidase activity	2.2575	9.57146e-05	11.0954	58.1932
		Afu4g02800	Has domain(s) with predicted integral component of membrane localization	5.01979	4.22545e-19	0.538272	19.422
		Afu4g02805	Asp hemolysin-like protein; abundant in conidia	1.44757	9.14165e-05	4.77998	15.7238
		Afu4g02830	Has domain(s) with predicted oxidoreductase activity, oxidoreductase activity, acting on the aldehyde or oxo group of donors, NAD or NADP as acceptor activity and role in oxidation-reduction process	2.2337	1.13109e-05	5.30736	51.5801
		Afu4g02960	Has domain(s) with predicted hydrolase activity and role in nucleotide catabolic process	1.43464	0.0119617	1.50944	3.48031
		Afu4g03040	Ortholog(s) have role in ER to Golgi vesicle-mediated transport, retrograde transport, endosome to Golgi and ER to Golgi transport vesicle, Golgi cis cisterna, Golgi membrane, endoplasmic reticulum localization	1.23802	0.00231929	15.3026	36.5519
		Afu4g03200	Ortholog(s) have extracellular region localization	5.53288	2.88698e-10	1.53064	20.9153
		Afu4g03230	Ortholog(s) have cell septum, hyphal tip localization	2.32202	5.10054e-05	7.96079	27.6944
		Afu4g03280	Ortholog of Aspergillus fumigatus A1163 : AFUB_099810	2.38402	0.00057072	2.65934	7.31928
		Afu4g03350	Ortholog of A. oryzae RIB40 : AO090023000365, Aspergillus flavus NRRL 3357 : AFL2T_04220, Neosartorya fischeri NRRL 181 : NFIA_030120 and Aspergillus wentii : Aspwe1_0043359	1.03661	0.0455424	1.34775	2.58489
		Afu4g03450	Ortholog of A. nidulans FGSC A4 : AN9322, A. niger CBS 513.88 : An14g02560, An01g11380, A. oryzae RIB40 : AO090011000213, Aspergillus wentii : Aspwe1_0115377 and Aspergillus sydowii : Aspsy1_0073421	1.84761	7.62679e-06	5.71399	18.8445
		Afu4g03510	Ortholog of A. nidulans FGSC A4 : AN7150, A. niger CBS 513.88 : An14g02590, A. oryzae RIB40 : AO090011000238, Aspergillus wentii : Aspwe1_0115640 and Aspergillus sydowii : Aspsy1_0034579	1.27622	0.00678431	3.16646	7.66346
		Afu4g03590	Has domain(s) with predicted role in transmembrane transport and integral component of membrane localization	1.54575	0.000144666	9.37514	30.8124
		Afu4g03650	Ribosome associated DnaJ chaperone Zuotin	1.76747	1.19959e-06	45.8733	158.882
		Afu4g03660	Putative acid phosphatase, phoB-regulated	2.64123	1.85017e-10	6.38592	41.8165
		Afu4g03680	Putative oxidoreductase, short-chain dehydrogenase/reductase family; predicted gene pair with AFUA_6G03520	2.87366	3.92097e-07	2.80692	34.4352
		Afu4g03700	Ortholog(s) have cytosol, nuclear periphery localization	1.55934	0.0101113	2.86992	13.7338
		Afu4g03710	Has domain(s) with predicted catalytic activity, glutamate-ammonia ligase activity and role in nitrogen compound metabolic process	1.03775	0.0124564	7.34416	19.6444
		Afu4g03760	Putative glycine dehydrogenase	1.08802	0.0026219	13.9969	37.4641
		Afu4g03770	Ortholog(s) have cytosol, extracellular region localization	1.10216	0.00152262	10.8995	26.8678
		Afu4g03790	Putative serine peptidase, family S28; predicted signal sequence for secretion	1.8515	0.0104017	0.481342	1.61617
		Afu4g04270	Ortholog(s) have thymidylate synthase activity, role in dTMP biosynthetic process and cytosol, nuclear periphery localization	1.19475	0.00935522	7.75647	25.1393
		Afu4g04320	Has domain(s) with predicted DNA binding, sequence-specific DNA binding, transcription factor activity, sequence-specific DNA binding activity and role in regulation of transcription, DNA-templated	2.46769	1.63481e-09	8.89893	45.9317
		Afu4g04380	Has domain(s) with predicted catalytic activity and role in biosynthetic process	1.49085	0.00135877	20.5673	56.7914
		Afu4g04415	Has domain(s) with predicted zinc ion binding activity	2.01422	0.000343303	7.29545	44.1727
		Afu4g04460	60S ribosomal protein L13	1.3795	0.00116344	168.959	556.592
		Afu4g04480	Ortholog of A. nidulans FGSC A4 : AN6997, A. niger CBS 513.88 : An14g00340, A. oryzae RIB40 : AO090206000044, Aspergillus wentii : Aspwe1_0159686 and Aspergillus sydowii : Aspsy1_0048994	1.73779	0.000426407	5.6887	14.4162
		Afu4g04520	Ortholog(s) have mitochondrion localization	1.28216	0.00037181	77.0945	192.988
		Afu4g06050	Ortholog(s) have Golgi apparatus, endoplasmic reticulum localization	1.3889	0.0381427	0.581765	1.27589
		Afu4g06160	Branched-chain-amino-acid transaminase; SrbA-regulated during hypoxia	1.12116	0.017428	39.2986	56.6823
		Afu4g06250	Ortholog(s) have role in cellular response to drug and nucleolus localization	1.54286	3.19246e-06	11.7703	40.6274
		Afu4g06310	Ortholog of Aspergillus fumigatus A1163 : AFUB_063430	1.97113	0.00186505	2.30985	6.13569
		Afu4g06350	Has domain(s) with predicted nucleic acid binding, nucleotide binding activity	1.95561	8.58341e-08	18.7993	77.2574
		Afu4g06370	Ortholog of A. niger CBS 513.88 : An04g00710, Neosartorya fischeri NRRL 181 : NFIA_109780, Aspergillus wentii : Aspwe1_0023332 and Aspergillus clavatus NRRL 1 : ACLA_045680	2.42128	5.03577e-11	7.67556	45.9121
		Afu4g06450	Predicted DDE1 transposon-related ORF	1.03702	0.0346794	3.42278	6.48738
		Afu4g06460	Has domain(s) with predicted 3-dehydroquinate dehydratase activity, catalytic activity	1.50021	0.00068522	3.32472	14.4859
		Afu4g06540	Ortholog(s) have structural molecule activity	1.02014	0.027953	4.67853	7.767
		Afu4g06610	Ortholog of A. nidulans FGSC A4 : AN2913, AN4375, A. fumigatus Af293 : Afu3g07740, A. niger CBS 513.88 : An04g00930 and A. oryzae RIB40 : AO090023000927, AO090020000420	1.52421	0.000878567	5.32079	17.601
		Afu4g06640	Has domain(s) with predicted hydrolase activity	1.03252	0.0152261	4.31041	7.45068
		Afu4g06880	Protein of unknown function; transcript downregulated in response to voriconazole	2.01265	0.00018405	32.5523	197.198
		Afu4g06900	Ortholog(s) have asparagine synthase (glutamine-hydrolyzing) activity, role in asparagine biosynthetic process and cytosol, nucleus localization	1.24817	0.0370494	42.4725	146.057
		Afu4g06980	Ortholog of A. nidulans FGSC A4 : AN4429, A. niger CBS 513.88 : An04g01380, Neosartorya fischeri NRRL 181 : NFIA_109260, Aspergillus wentii : Aspwe1_0178925 and Aspergillus versicolor : Aspve1_0073345	1.95711	0.0142476	0.229434	0.887326
		Afu4g07210	Mitochondrial acetolactate synthase small subunit; hypoxia induced protein; SrbA-regulated during hypoxia	1.17596	0.00185704	87.2775	245.266
		Afu4g07435	60S ribosomal protein L36	1.19625	0.00659355	485.759	873.68
		Afu4g07540	Ortholog(s) have role in establishment or maintenance of cell polarity	1.38984	0.000269257	10.269	23.235
		Afu4g07570	Ortholog(s) have role in maturation of 5.8S rRNA from tricistronic rRNA transcript (SSU-rRNA, 5.8S rRNA, LSU-rRNA), maturation of LSU-rRNA from tricistronic rRNA transcript (SSU-rRNA, 5.8S rRNA, LSU-rRNA), ribosomal large subunit assembly	1.68687	2.27048e-06	10.5462	40.2141
		Afu4g07600	Ortholog of A. nidulans FGSC A4 : AN9433, A. niger CBS 513.88 : An04g01960, Aspergillus wentii : Aspwe1_0034573, Aspergillus sydowii : Aspsy1_0062370 and Aspergillus terreus NIH2624 : ATET_05443	1.18195	0.00271588	20.001	56.8533
		Afu4g07630	Ortholog(s) have role in cellular response to biotic stimulus, cellular response to starvation and chromosome organization, more	1.90292	4.5289e-06	6.82595	33.2396
		Afu4g07810	L-serine dehydratase; SrbA-regulated during hypoxia	1.53946	0.00338883	7.68088	20.0326
		Afu4g07835	Ortholog(s) have nuclear envelope localization	1.08127	0.00423529	8.68454	24.0148
		Afu4g07845	Ortholog(s) have cytosolic large ribosomal subunit, hyphal cell wall, yeast-form cell wall localization	1.27941	0.00519853	197.835	501.622
		Afu4g07960	Ortholog of Aspergillus brasiliensis : Aspbr1_0607466, Aspergillus glaucus : Aspgl1_0047581, Aspergillus kawachii : Aspka1_0172929 and Aspergillus acidus : Aspfo1_0044892	2.16108	1.97603e-07	3.12679	13.2046
		Afu4g08010	Putative ornithine decarboxylase, a key enzyme in the biosynthesis of polyamines	1.35993	0.0051989	132.245	325.544
		Afu4g08110	Ortholog(s) have role in mitochondrial translation and mitochondrion localization	1.45711	0.000246135	14.7735	51.4305
		Afu4g08140	Threonine dehydratase; SrbA-regulated during hypoxia	1.05887	0.00212731	17.2169	30.8654
		Afu4g08190	Ortholog(s) have nucleolus localization	2.11259	2.75888e-08	21.5436	118.699
		Afu4g08610	Putative calcium homeostasis protein regucalcin	1.49397	1.01813e-05	23.8293	58.5171
		Afu4g08620	Ortholog of A. nidulans FGSC A4 : AN1686, A. niger CBS 513.88 : An04g03440, Neosartorya fischeri NRRL 181 : NFIA_107560, Aspergillus wentii : Aspwe1_0079295 and Aspergillus versicolor : Aspve1_0124141	1.06079	0.00176624	24.7104	50.2941
		Afu4g08630	Putative phytase; contains the septapeptide RHGARYP, a putative active site motif	1.27693	0.00537363	3.4264	8.86766
		Afu4g08650	Ortholog of A. nidulans FGSC A4 : AN1684, A. niger CBS 513.88 : An04g03490, A. oryzae RIB40 : AO090023000691, Aspergillus wentii : Aspwe1_0167016 and Aspergillus sydowii : Aspsy1_0026068	1.51171	2.03767e-05	4.71491	13.4369
		Afu4g08740	Has domain(s) with predicted role in transmembrane transport and integral component of membrane localization	1.6977	6.43346e-06	17.0932	75.7818
		Afu4g08850	Ortholog of A. nidulans FGSC A4 : AN6924, AN5943, AN8512, AN8548, AN0857, AN8661, AN4642 and A. fumigatus Af293 : Afu1g15290, Afu3g00850, Afu7g00920	4.37616	7.90172e-11	0.145448	6.60411
		Afu4g08860	Ortholog of Aspergillus fumigatus A1163 : AFUB_065960	1.98042	0.013029	1.29025	3.67071
		Afu4g08870	Ortholog of A. nidulans FGSC A4 : AN9441, A. oryzae RIB40 : AO090023000672, AO090026000071, Neosartorya fischeri NRRL 181 : NFIA_107300 and Aspergillus wentii : Aspwe1_0064277	3.55555	2.03319e-09	0.284004	5.60661
		Afu4g08930	Putative nucleolar GTPase	1.3785	0.000339897	31.3815	94.6382
		Afu4g09270	Has domain(s) with predicted zinc ion binding activity	2.56752	0.000979163	0.18559	0.668483
		Afu4g09280	Ortholog of A. niger CBS 513.88 : An02g00330, Neosartorya fischeri NRRL 181 : NFIA_106720, Aspergillus niger ATCC 1015 : 36613-mRNA and Aspergillus carbonarius ITEM 5010 : Acar5010_203109	6.8772	1.95563e-17	0.321468	21.682
		Afu4g09310	Protein of unknown function; transcript downregulated in response to voriconazole	4.39906	1.30842e-13	37.9015	544.908
		Afu4g09550	Has domain(s) with predicted N-acetyltransferase activity	1.37323	0.021006	2.52726	5.78548
		Afu4g09600	Putative glycophosphatidylinositol (GPI)-anchored cell wall protein	4.7815	1.56222e-26	1.44001	34.0609
		Afu4g09640	Ortholog(s) have double-stranded DNA binding activity, role in reciprocal meiotic recombination and condensed nuclear chromosome, cytosol, nuclear chromatin localization	3.96257	2.86421e-05	0.306703	2.62044
		Afu4g09770	Ortholog(s) have role in regulation of asexual sporulation resulting in formation of a cellular spore, regulation of sexual sporulation resulting in formation of a cellular spore	1.1634	0.00112559	39.6255	87.627
		Afu4g09830	Ortholog(s) have indoleamine 2,3-dioxygenase activity, role in 'de novo' NAD biosynthetic process from tryptophan, tryptophan catabolic process to kynurenine and cytoplasm localization	1.72662	0.000455483	7.46243	40.2031
		Afu4g10080	Ortholog of A. nidulans FGSC A4 : AN3303, AN3346, AN3348, AN2044, AN8727 and A. fumigatus Af293 : Afu7g00420, Afu8g06100, Afu4g01242	1.1299	0.0379209	40.064	54.0421
		Afu4g10380	Has domain(s) with predicted nucleic acid binding, zinc ion binding activity	1.1571	0.000540226	18.2132	41.9993
		Afu4g10410	Putative aspartate aminotransferase; reacts with rabbit immunosera exposed to A. fumigatus conidia; hypoxia induced protein; transcript induced in conidia exposed to neutrophils or to human airway epithelial cells	1.41346	0.00515426	77.7523	239.313
		Afu4g10550	Ortholog(s) have cytosol, nucleus localization	1.37092	0.000557483	21.4711	75.6029
		Afu4g10620	Has domain(s) with predicted 4-hydroxyphenylpyruvate dioxygenase activity and role in aromatic amino acid family metabolic process, oxidation-reduction process	1.42602	0.0034414	9.91002	19.5956
		Afu4g10630	Ortholog(s) have role in maintenance of DNA trinucleotide repeats, mitotic sister chromatid cohesion and Ctf18 RFC-like complex localization	1.10848	0.0114412	5.21471	11.663
		Afu4g10740	Ortholog(s) have mitochondrial ribosome localization	1.01246	0.00278556	37.62	76.9357
		Afu4g10800	40S ribosomal protein S6	1.2716	0.0151952	647.729	1438.05
		Afu4g10850	Ortholog of A. nidulans FGSC A4 : AN1960, A. oryzae RIB40 : AO090003001126, Aspergillus wentii : Aspwe1_0022807, Aspergillus sydowii : Aspsy1_0026393 and Aspergillus terreus NIH2624 : ATET_03985	1.79347	6.51747e-06	2.09818	6.43382
		Afu4g10960	Ortholog of A. nidulans FGSC A4 : AN5647, A. niger CBS 513.88 : An04g05710, Neosartorya fischeri NRRL 181 : NFIA_104920, Aspergillus wentii : Aspwe1_0034067 and Aspergillus versicolor : Aspve1_0042333	1.25471	0.0166237	4.54149	14.5263
		Afu4g11170	Ortholog of Neosartorya fischeri NRRL 181 : NFIA_105090, Aspergillus fumigatus A1163 : AFUB_068200 and Aspergillus clavatus NRRL 1 : ACLA_050260	1.03164	0.00369648	7.55278	14.0945
		Afu4g11210	Ortholog(s) have role in intracellular transport, plasma membrane fusion involved in cytogamy, regulation of plasma membrane sterol distribution and sporocarp development involved in sexual reproduction, more	1.55332	0.0065003	1.76762	10.3787
		Afu4g11500	Ortholog(s) have 3-keto sterol reductase activity, role in ergosterol biosynthetic process and endoplasmic reticulum membrane, lipid particle, mitochondrial outer membrane localization	1.17298	0.000450619	22.579	45.5133
		Afu4g11540	Putative glycerol kinase; transcript up-regulated in conidia exposed to neutrophils	1.00297	0.0134842	30.8844	67.0936
		Afu4g11780	Has domain(s) with predicted role in transmembrane transport and integral component of membrane localization	2.94883	9.79496e-08	0.651489	4.7491
		Afu4g11800	Putative secreted alkaline serine protease; cleaves human complement components C3, C4, and C5; predicted signal sequence for secretion; fibrinogen-binding	2.5906	0.000200906	48.6207	205.143
		Afu4g11900	Ortholog(s) have protein channel activity, role in protein import into mitochondrial inner membrane and mitochondrial inner membrane protein insertion complex localization	1.62741	6.43031e-07	7.89216	24.7935
		Afu4g11990	Ortholog of A. nidulans FGSC A4 : AN3635, A. niger CBS 513.88 : An01g07270, A. oryzae RIB40 : AO090003001010, Aspergillus wentii : Aspwe1_0022700 and Aspergillus sydowii : Aspsy1_0154807	1.06219	0.00149957	28.2269	54.0656
		Afu4g12050	Thermoresistant gluconokinase; predicted gene pair with AFUA_1G00530	1.27577	0.00234572	18.4409	68.9104
		Afu4g12110	Ortholog(s) have nucleolus localization	1.17774	0.0026201	14.0787	38.6481
		Afu4g12400	Has domain(s) with predicted zinc ion binding activity	1.11036	0.00066716	6.41075	15.7889
		Afu4g12510	Ortholog of A. nidulans FGSC A4 : AN3215, AN7166, AN8609, A. fumigatus Af293 : Afu3g14210, Afu4g03360 and A. niger CBS 513.88 : An09g04200, An14g01840	3.35195	1.12724e-17	5.13694	45.2541
		Afu4g12740	Has domain(s) with predicted tRNA (adenine-N1-)-methyltransferase activity, role in tRNA methylation and tRNA (m1A) methyltransferase complex localization	1.25745	0.000384681	7.64661	17.4351
		Afu4g12760	Ortholog of A. nidulans FGSC A4 : AN3600, A. niger CBS 513.88 : An01g08280, A. oryzae RIB40 : AO090009000304, Aspergillus wentii : Aspwe1_0099611 and Aspergillus sydowii : Aspsy1_0032683	1.44461	0.000781365	7.14306	25.1722
		Afu4g13090	Ortholog(s) have biotin transmembrane transporter activity, dethiobiotin transmembrane transporter activity, solute:proton symporter activity	3.47664	1.90564e-11	0.858293	8.67094
		Afu4g13220	Ortholog of Aspergillus fumigatus A1163 : AFUB_070130	1.80365	0.000732746	5.65864	17.2195
		Afu4g13230	Ortholog of A. nidulans WetA, a developmental regulatory protein involved in conidial development and activator of conidium-specific gene expression; essential for trehalose biogenesis in conidia	1.80452	1.47413e-05	4.38492	16.8338
		Afu4g13280	Has domain(s) with predicted nucleic acid binding, zinc ion binding activity	1.36803	0.000116865	6.73714	19.5698
		Afu4g13300	Ortholog of A. nidulans FGSC A4 : AN1946, A. niger CBS 513.88 : An01g09010, A. oryzae RIB40 : AO090009000247, Aspergillus wentii : Aspwe1_0208317 and Aspergillus sydowii : Aspsy1_0138807	1.25589	0.0125613	3.34806	7.20494
		Afu4g13330	Ortholog(s) have ATP-dependent RNA helicase activity, RNA binding activity	1.27213	0.000516609	29.9631	82.0372
		Afu4g13380	Ortholog of A. nidulans FGSC A4 : AN1952, A. niger CBS 513.88 : An01g09090, Aspergillus wentii : Aspwe1_0022581, Aspergillus sydowii : Aspsy1_0142528 and Aspergillus terreus NIH2624 : ATET_03221	1.1535	0.0396782	588.563	1353.75
		Afu4g13450	Ortholog(s) have rRNA (guanine-N1-)-methyltransferase activity, role in rRNA modification and endoplasmic reticulum, mitochondrion localization	1.28196	0.00148323	8.92504	16.6605
		Afu4g13540	Putative potassium uptake transporter	1.36879	0.0317592	10.009	59.5642
		Afu4g13660	Ortholog(s) have drug transmembrane transporter activity, polyamine transmembrane transporter activity	1.06798	0.00756142	6.28256	10.2509
		Afu4g13690	Has domain(s) with predicted pseudouridine synthase activity, snoRNA binding activity, role in pseudouridine synthesis, ribosome biogenesis, snRNA pseudouridine synthesis and box H/ACA snoRNP complex localization	1.14963	0.00422715	82.5286	184.713
		Afu4g13750	Putative penicillolysin/deuterolysin metalloprotease; predicted signal sequence for secretion	5.13961	4.63167e-06	4.06788	13.3008
		Afu4g13760	Ortholog(s) have extracellular region localization	1.76336	0.0038761	6.2673	14.5856
		Afu4g13830	Has domain(s) with predicted role in transmembrane transport and integral component of membrane localization	3.11827	2.27748e-06	0.428204	2.53015
		Afu4g13872	Ortholog of A. nidulans FGSC A4 : AN5168, AN1130, A. fumigatus Af293 : Afu6g07030, A. niger CBS 513.88 : An15g06750, An07g01930 and A. oryzae RIB40 : AO090701000916	1.93642	0.000142508	2.21389	6.59203
		Afu4g13930	Ortholog of A. nidulans FGSC A4 : AN3709, AN0485, A. fumigatus Af293 : Afu6g12690, A. niger CBS 513.88 : An06g01900, An01g14510 and A. oryzae RIB40 : AO090023000254, AO090003001584	1.24776	0.0014944	12.1728	22.0061
		Afu4g14160	Ortholog of Neosartorya fischeri NRRL 181 : NFIA_102150, Aspergillus fumigatus A1163 : AFUB_071310 and Aspergillus clavatus NRRL 1 : ACLA_053070	3.7537	2.72432e-05	0.76524	4.39037
		Afu4g14440	Has domain(s) with predicted catalytic activity and role in metabolic process	1.43823	1.3677e-05	22.8652	54.1447
		Afu4g14450	Mannitol 2-dehydrogenase with a predicted role in mannitol metabolism	2.31926	2.30709e-08	49.6378	321.103
		Afu4g14600	Has domain(s) with predicted ATP binding, phosphotransferase activity, alcohol group as acceptor activity and role in amino sugar metabolic process, peptidoglycan turnover	2.82583	2.59978e-08	1.60576	9.90984
		Afu4g14610	Has domain(s) with predicted substrate-specific transmembrane transporter activity, transmembrane transporter activity, role in transmembrane transport and integral component of membrane, membrane localization	2.4063	5.45992e-10	5.56265	34.9335
		Afu4g14640	Putative zinc transporter; transcript upregulated during iron starvation	1.27785	0.0237052	13.6007	69.3107
		Afu4g14680	Ortholog of A. nidulans FGSC A4 : AN2957, A. niger CBS 513.88 : An02g11270, A. oryzae RIB40 : AO090038000089, Aspergillus wentii : Aspwe1_0296046 and Aspergillus sydowii : Aspsy1_0198433	1.28172	0.001748	8.4766	30.4521
		Afu4g14690	Ortholog of Aspergillus fumigatus A1163 : AFUB_071930	1.66751	0.00071051	30.126	50.9647
		Afu4g14730	Has domain(s) with predicted N-acetyltransferase activity	1.88506	0.00375662	6.47691	29.8021
		Afu5g00410	Ortholog(s) have intracellular localization	3.68333	0.000101274	0.0554955	1.16238
		Afu5g00730	Has domain(s) with predicted cation-transporting ATPase activity, metal ion binding, nucleotide binding activity, role in cation transport and integral component of membrane localization	2.87212	0.00688598	0.996865	26.4102
		Afu5g00740	Protein of unknown function; transcript induced by voriconazole	2.30211	0.0414803	0.781543	32.2064
		Afu5g01170	Ortholog(s) have role in ethanol metabolic process and mitochondrial inner membrane localization	1.69097	0.000533147	6.16684	17.8593
		Afu5g01200	Putative carboxypeptidase S1; predicted signal sequence for secretion; induced by growth on BSA as a sole nitrogen source	5.09405	1.36715e-17	2.97748	45.5738
		Afu5g01300	Ortholog of Neosartorya fischeri NRRL 181 : NFIA_040820, Aspergillus fumigatus A1163 : AFUB_049800 and Aspergillus clavatus NRRL 1 : ACLA_003970	1.42151	0.000101686	10.4107	38.5703
		Afu5g01330	Has domain(s) with predicted acid phosphatase activity, hydrolase activity, metal ion binding activity	1.88989	0.00368392	0.481509	1.66194
		Afu5g01510	Ortholog(s) have L-proline transmembrane transporter activity, role in proline transport and fungal-type vacuole, plasma membrane localization	5.17805	9.7838e-09	0.0435604	7.41832
		Afu5g01520	Major facilitator superfamily protein; transcript downregulated in response to amphotericin B	1.32179	0.0112087	1.41173	3.07782
		Afu5g01570	Ortholog of A. oryzae RIB40 : AO090011000267, Aspergillus glaucus : Aspgl1_0129601, Aspergillus flavus NRRL 3357 : AFL2T_05058 and Neosartorya fischeri NRRL 181 : NFIA_040510	1.15758	0.0335812	2.90465	7.11935
		Afu5g01590	Has domain(s) with predicted role in isoprenoid biosynthetic process	1.06087	0.0133777	27.4978	38.7285
		Afu5g01620	Predicted adhesin-like protein	4.90658	3.4928e-20	0.8888	39.5153
		Afu5g01740	Putative deoxyhypusine synthase	1.2268	0.00283636	17.7139	31.8755
		Afu5g01760	Ortholog(s) have rRNA (cytosine-C5-)-methyltransferase activity and role in assembly of large subunit precursor of preribosome, maturation of LSU-rRNA from tricistronic rRNA transcript (SSU-rRNA, 5.8S rRNA, LSU-rRNA), rRNA base methylation	1.87117	5.71425e-08	14.4555	44.157
		Afu5g01870	Ortholog(s) have ATPase activity, DNA clamp loader activity and role in UV-damage excision repair, leading strand elongation, mitotic DNA damage checkpoint, sister chromatid cohesion	1.40677	0.00144223	4.80176	17.523
		Afu5g02070	Ortholog of A. nidulans FGSC A4 : AN8048, A. niger CBS 513.88 : An02g11210, A. oryzae RIB40 : AO090003001314, Aspergillus wentii : Aspwe1_0174218 and Aspergillus sydowii : Aspsy1_0155996	1.39	0.00154683	7.21499	24.8848
		Afu5g02100	Secreted protein of unknown function; fibrinogen-binding	2.00946	0.00366461	2.25476	4.45732
		Afu5g02200	Ortholog(s) have mitochondrion targeting sequence binding, protein channel activity, role in protein import into mitochondrial inner membrane and mitochondrial inner membrane protein insertion complex, plasma membrane localization	1.73864	1.55726e-06	12.4928	41.6066
		Afu5g02250	Ortholog of A. nidulans FGSC A4 : AN8031, A. niger CBS 513.88 : An02g10580, A. oryzae RIB40 : AO090102000288, Aspergillus wentii : Aspwe1_0042830 and Aspergillus sydowii : Aspsy1_0156829	1.40618	0.000170668	3.69789	12.5058
		Afu5g02340	Ortholog of A. nidulans FGSC A4 : AN8027, A. niger CBS 513.88 : An09g03700, Neosartorya fischeri NRRL 181 : NFIA_039750, Aspergillus versicolor : Aspve1_0154183 and Aspergillus zonatus : Aspzo1_0013765	2.37275	0.00269123	0.23985	1.1033
		Afu5g02430	Has domain(s) with predicted ATP binding, DNA binding, DNA ligase (ATP) activity and role in DNA recombination, DNA repair	1.3911	0.0148202	0.510877	1.70509
		Afu5g02760	Putative fatty acid elongase with a predicted role in fatty acid biosynthesis; induced by exposure to artemisinin	1.02519	0.00620003	22.2262	43.9369
		Afu5g02890	Ortholog of A. nidulans FGSC A4 : AN8165, A. niger CBS 513.88 : An09g04870, A. oryzae RIB40 : AO090102000485 and Aspergillus wentii : Aspwe1_0042540, Aspwe1_0042989	1.27899	0.000710325	4.10645	12.2777
		Afu5g02910	NAP family protein	2.46806	5.38136e-08	41.1759	160.366
		Afu5g02920	Ortholog(s) have NAD+ binding, sequence-specific DNA binding activity, role in nitrogen catabolite repression of transcription from RNA polymerase II promoter, regulation of nitrate assimilation and nucleus localization	1.308	0.00033066	23.0085	63.6697
		Afu5g02930	Has domain(s) with predicted role in cellular amino acid metabolic process	1.02855	0.0160137	11.3498	23.9858
		Afu5g02950	Ortholog of A. nidulans FGSC A4 : AN8167, A. niger CBS 513.88 : An09g05040, A. oryzae RIB40 : AO090102000494, Aspergillus wentii : Aspwe1_0030018 and Aspergillus sydowii : Aspsy1_0061808	2.30522	4.06731e-12	4.45099	21.1879
		Afu5g03020	60S ribosomal protein L4	1.19826	0.0106211	183.652	554.368
		Afu5g03090	Ortholog(s) have mRNA binding, snoRNA binding activity	1.323	7.35038e-05	14.1439	40.8211
		Afu5g03100	Has domain(s) with predicted electron carrier activity, heme binding, iron ion binding, oxidoreductase activity, acting on paired donors, with incorporation or reduction of molecular oxygen activity and role in oxidation-reduction process	1.66205	0.0163162	0.456909	1.25672
		Afu5g03810	Ortholog of A. nidulans FGSC A4 : AN11068, A. niger CBS 513.88 : An09g06360, Aspergillus wentii : Aspwe1_0602984, Aspergillus sydowii : Aspsy1_0094439 and Aspergillus terreus NIH2624 : ATET_08030	2.44387	5.71286e-06	2.32679	7.78201
		Afu5g03870	Ortholog(s) have role in maturation of 5.8S rRNA from tricistronic rRNA transcript (SSU-rRNA, 5.8S rRNA, LSU-rRNA), maturation of LSU-rRNA from tricistronic rRNA transcript (SSU-rRNA, 5.8S rRNA, LSU-rRNA)	1.45589	0.000187019	17.2314	55.904
		Afu5g03900	Ortholog(s) have oxidoreductase activity, acting on NAD(P)H, heme protein as acceptor activity, role in heme a biosynthetic process, iron-sulfur cluster assembly, ubiquinone biosynthetic process and mitochondrial matrix localization	1.22489	0.00146072	23.5212	60.2462
		Afu5g03950	Has domain(s) with predicted ATP binding, protein kinase activity, protein tyrosine kinase activity and role in protein phosphorylation	3.08352	2.8289e-14	1.53501	12.5136
		Afu5g03970	Has domain(s) with predicted metallopeptidase activity	3.59244	6.89487e-23	13.2313	170.36
		Afu5g04000	Ortholog(s) have nucleus localization	1.05111	0.00455459	20.8377	33.0527
		Afu5g04010	Putative tRNA-splicing endonuclease subunit	1.22109	0.000234199	14.6291	39.4016
		Afu5g04070	Ortholog(s) have role in meiotic DNA double-strand break formation, reciprocal meiotic recombination, synapsis and cytosol, nucleus localization	2.16957	0.000141045	1.72373	7.20053
		Afu5g04230	Putative citrate synthase; reacts with rabbit immunosera exposed to A. fumigatus conidia; transcript induced by exposure to human airway epithelial cells	1.05106	0.0317159	138.516	320.422
		Afu5g04300	Ortholog of A. nidulans FGSC A4 : AN8282, A. niger CBS 513.88 : An09g06770, A. oryzae RIB40 : AO090102000636, Aspergillus wentii : Aspwe1_0137804 and Aspergillus sydowii : Aspsy1_0519687	1.18999	0.000578523	5.9064	14.3989
		Afu5g04340	Ortholog(s) have cytoplasm localization	1.53125	0.00687902	0.901952	3.26966
		Afu5g05630	60S ribosomal protein L23	1.16544	0.0256722	407.237	952.987
		Afu5g05710	Ortholog(s) have mRNA binding, pseudouridine synthase activity	1.77764	0.000111638	47.7589	199.944
		Afu5g05930	Ortholog(s) have rRNA primary transcript binding activity	1.05314	0.00510917	22.645	36.8691
		Afu5g06010	Ortholog(s) have ribosomal large subunit binding activity	1.22331	0.000702605	102.614	254.26
		Afu5g06030	Ortholog of A. nidulans FGSC A4 : AN2305, A. niger CBS 513.88 : An17g01795, Aspergillus wentii : Aspwe1_0263052, Aspergillus sydowii : Aspsy1_0139055 and Aspergillus terreus NIH2624 : ATET_09428	1.69719	5.59552e-06	13.6675	40.782
		Afu5g06280	Has domain(s) with predicted DNA binding, DNA-directed RNA polymerase activity, role in transcription, DNA-templated and nucleus localization	2.15987	3.11589e-06	2.46174	12.7128
		Afu5g06520	Ortholog(s) have role in cellular response to oxidative stress, response to osmotic stress, ribosomal small subunit biogenesis, ribosomal small subunit export from nucleus	1.43739	2.12051e-05	24.2642	66.3504
		Afu5g06570	Ortholog of A. nidulans FGSC A4 : AN2257, A. fumigatus Af293 : Afu3g14870, A. niger CBS 513.88 : An17g01080 and Neosartorya fischeri NRRL 181 : NFIA_036550, NFIA_062380	1.22863	0.000848395	7.46486	15.0059
		Afu5g06730	Putative protein kinase	1.80606	0.0129848	0.256971	1.69008
		Afu5g06780	Putative carbamoyl-phosphate synthase; protein induced by hydrogen peroxide	1.224	0.0117509	195.153	558.516
		Afu5g06915	Protein of unknown function	3.94716	8.59612e-10	0.254469	4.44171
		Afu5g07010	Ortholog of A. nidulans FGSC A4 : AN2209, A. niger CBS 513.88 : An17g00230, A. oryzae RIB40 : AO090701000283, Aspergillus wentii : Aspwe1_0269169 and Aspergillus sydowii : Aspsy1_0054348	1.30507	0.0291311	34.3362	168.075
		Afu5g07250	Ortholog of A. nidulans FGSC A4 : AN2232, A. niger CBS 513.88 : An17g00680, A. oryzae RIB40 : AO090701000231, Aspergillus wentii : Aspwe1_0101724 and Aspergillus sydowii : Aspsy1_0054323	1.53575	5.1848e-06	7.36527	22.6294
		Afu5g07270	Has domain(s) with predicted role in regulation of transcription from RNA polymerase III promoter	1.36085	0.000520343	12.5672	43.7123
		Afu5g07460	Protein of unknown function	1.74593	0.000209431	1.54887	6.50191
		Afu5g07540	Ortholog(s) have endoplasmic reticulum localization	1.21048	0.00250316	3.76231	10.2385
		Afu5g07620	Ortholog of A. nidulans FGSC A4 : AN3479, AN8495, AN3143, A. fumigatus Af293 : Afu3g01440, Afu3g13940, Afu4g03340 and A. niger CBS 513.88 : An13g02880, An09g04780	2.02565	0.000163583	1.87223	11.7338
		Afu5g07630	Ortholog of A. niger CBS 513.88 : An04g09390, Aspergillus wentii : Aspwe1_0117672, Aspergillus niger ATCC 1015 : 194883-mRNA and Aspergillus zonatus : Aspzo1_0143092	1.11816	0.0496057	14.257	30.667
		Afu5g07902	Ortholog of A. nidulans FGSC A4 : AN11018, A. niger CBS 513.88 : An03g03930, A. oryzae RIB40 : AO090701000702, Aspergillus wentii : Aspwe1_0167560 and Aspergillus sydowii : Aspsy1_0058760	2.52354	5.2223e-12	2.40035	12.6417
		Afu5g07940	Has domain(s) with predicted chromatin binding activity	1.9672	2.48646e-06	5.79348	24.5498
		Afu5g07950	Ortholog(s) have role in meiotic recombination checkpoint, reciprocal meiotic recombination, regulation of linear element assembly and cytosol, linear element localization	1.65556	0.000141045	4.39843	15.2727
		Afu5g07980	Protein of unknown function; predicted gene pair with AFUA_5G14920	1.111	0.0294826	349.005	600.176
		Afu5g08110	Ortholog(s) have DNA replication origin binding, chromatin binding activity	1.51107	0.000220648	6.43744	17.4562
		Afu5g08120	Arginine biosynthesis bifunctional protein; SrbA-regulated during hypoxiano human homolog	1.32298	0.00278047	10.5584	39.8236
		Afu5g08180	Protein of unknown function; transcript downregulated in response to voriconazole	3.44874	9.57367e-07	66.8119	365.945
		Afu5g08730	Ortholog of A. nidulans AN10592; calcium induced	1.42624	0.000484831	10.2481	19.8864
		Afu5g08870	Ortholog of A. nidulans FGSC A4 : AN10588, A. niger CBS 513.88 : An07g04510, A. oryzae RIB40 : AO090020000457, AO090012000441 and Neosartorya fischeri NRRL 181 : NFIA_078440	1.19324	0.0399037	2.39683	5.36294
		Afu5g08880	Ortholog of A. niger CBS 513.88 : An07g04500, A. oryzae RIB40 : AO090020000458, Aspergillus wentii : Aspwe1_0023721, Aspergillus sydowii : Aspsy1_0091333 and Aspergillus terreus NIH2624 : ATET_06578	3.0932	3.54048e-05	0.349327	1.76362
		Afu5g08890	Putative homoaconitase; transcript highly induced during conidial germination; transcript slightly downregulated during infection of mouse tissues; hypoxia induced protein	2.25217	2.06788e-08	14.8526	54.7574
		Afu5g08900	Putative d-arabitinol dehydrogenase	1.84971	0.000119308	78.2659	332.038
		Afu5g08950	Ortholog(s) have GTPase activity, signal transducer activity	1.38382	4.79618e-05	28.3871	84.0114
		Afu5g09460	Has domain(s) with predicted ATP binding, ATPase activity, ATPase activity, coupled to transmembrane movement of substances, nucleoside-triphosphatase activity, nucleotide binding activity and role in transport	1.71277	7.93896e-07	8.98394	29.2708
		Afu5g09500	Ortholog(s) have mitochondrial ribosome localization	1.16681	0.000674251	17.4015	39.9249
		Afu5g09540	Ortholog(s) have histone acetyltransferase activity (H3-K56 specific) activity, role in cellular response to DNA damage stimulus, chromatin silencing at centromere, histone H3-K56 acetylation and nucleus localization	1.33349	0.00163003	5.53169	14.3326
		Afu5g09580	Conidial hydrophobin; conidial surface associated; required for formation of the rodlet layer of conidia; transcript downregulated in response to voriconazole; induced during biofilm growth	7.3936	2.39241e-18	14.9569	1351.11
		Afu5g09590	Ortholog of A. niger CBS 513.88 : An07g03300, A. oryzae RIB40 : AO090020000589, Neosartorya fischeri NRRL 181 : NFIA_077720 and Aspergillus clavatus NRRL 1 : ACLA_010950	6.84277	4.89599e-33	0.26939	53.8125
		Afu5g09790	Ortholog of A. nidulans FGSC A4 : AN8528, AN12291, A. niger CBS 513.88 : An15g05030, A. oryzae RIB40 : AO090010000330 and Aspergillus wentii : Aspwe1_0054537, Aspwe1_0170434	1.63187	0.017	0.846204	3.1781
		Afu5g09940	Ortholog(s) have endoplasmic reticulum localization	1.59615	0.00324577	1.22835	4.16906
		Afu5g09960	Putative GPI-anchored protein; predicted adhesin-like protein	3.34257	5.50097e-10	0.772221	13.8928
		Afu5g10010	Putative glycosylphosphatidylinositol (GPI)-linked protein	1.32489	0.0171957	270.269	775.088
		Afu5g10020	Putative sensor histidine kinase/response regulator	1.39504	0.00577062	11.8464	52.0509
		Afu5g10430	Has domain(s) with predicted role in transmembrane transport and integral component of membrane localization	2.21413	4.57727e-05	1.82892	5.45336
		Afu5g10880	Has domain(s) with predicted ATP binding, DNA binding, helicase activity, nucleic acid binding, zinc ion binding activity	1.088	0.0469377	0.534051	1.23456
		Afu5g11050	Ortholog(s) have nucleolus localization	1.31988	0.000722954	4.10487	10.865
		Afu5g11120	Ortholog(s) have RNA polymerase I activity, RNA polymerase II activity, RNA polymerase III activity, RNA-directed RNA polymerase activity	1.3201	0.00157949	42.7879	121.228
		Afu5g11160	Has domain(s) with predicted oxidoreductase activity, acting on paired donors, with incorporation or reduction of molecular oxygen, 2-oxoglutarate as one donor, and incorporation of one atom each of oxygen into both donors activity	1.70225	0.014635	1.34073	5.69174
		Afu5g11300	Ortholog of Aspergillus fumigatus A1163 : AFUB_058870	1.6684	4.6394e-06	6.81165	18.6799
		Afu5g11450	Ortholog(s) have inositol tetrakisphosphate 3-kinase activity, inositol tetrakisphosphate 6-kinase activity and inositol-1,3,4,5,6-pentakisphosphate kinase activity, more	1.03121	0.00212349	31.6327	67.0981
		Afu5g11540	Ortholog(s) have mitochondrial ribosome localization	1.29437	0.000242451	23.2032	72.8471
		Afu5g11550	Ortholog(s) have double-stranded DNA 5'-3' exodeoxyribonuclease activity, single-stranded DNA endodeoxyribonuclease activity, tRNA (m5U54) methyltransferase activity and role in double-strand break repair, tRNA modification	1.05573	0.00450388	7.90549	15.8289
		Afu5g11620	Ortholog(s) have ATP-dependent RNA helicase activity, mRNA binding activity	1.35511	9.01394e-05	18.9593	58.6014
		Afu5g11980	Has domain(s) with predicted role in transmembrane transport and integral component of membrane localization	1.47544	0.00132109	11.8576	46.3329
		Afu5g12100	Ortholog(s) have rRNA (guanine) methyltransferase activity, rRNA (uridine-2'-O-)-methyltransferase activity	1.27059	0.00176619	27.1694	77.6678
		Afu5g12270	Ortholog(s) have mRNA binding activity, role in nuclear division, rRNA processing, ribosomal large subunit biogenesis and mitotic spindle pole body, nuclear periphery, nucleolus, preribosome, large subunit precursor localization	1.74552	1.32956e-05	20.6994	87.663
		Afu5g12510	Putative adenylate-forming enzyme	1.49924	0.00194338	122.14	322.298
		Afu5g12530	Ortholog(s) have ubiquitin protein ligase binding activity and role in positive regulation of receptor internalization, protein ubiquitination, ubiquitin-dependent endocytosis	1.32578	0.00917736	155.074	309.683
		Afu5g12550	Ortholog(s) have endoplasmic reticulum localization	1.04135	0.0210604	20.1312	55.9276
		Afu5g12710	SET domain protein; transcript repressed by exposure to human airway epithelial cells	2.67659	2.6304e-05	0.607987	10.201
		Afu5g12760	Has domain(s) with predicted nucleic acid binding, zinc ion binding activity	1.97391	1.83298e-05	2.51295	12.6004
		Afu5g12810	Ortholog(s) have structural constituent of ribosome activity and mitochondrial large ribosomal subunit localization	1.4021	2.81589e-05	19.6896	63.2349
		Afu5g13290	Has domain(s) with predicted role in transmembrane transport and integral component of membrane localization	2.51318	1.48874e-06	1.14223	7.70431
		Afu5g13300	Putative extracellular aspartic endopeptidase; acid protease; predicted signal sequence for secretion; allergen Asp f 10; transcript induced by growth on hydrogen peroxide and by growth on BSA as a sole nitrogen source	3.69879	1.16576e-15	4.32959	44.018
		Afu5g13420	Has domain(s) with predicted ATP binding, protein kinase activity, protein tyrosine kinase activity and role in protein phosphorylation	1.37755	0.0295401	0.784411	1.50104
		Afu5g13440	Protein of unknown function	2.03582	1.25346e-08	12.3724	45.2592
		Afu5g13470	Ortholog(s) have role in cellular response to drug, nuclear-transcribed mRNA catabolic process, rRNA processing, ribosomal large subunit assembly and nucleolus, nucleoplasm, preribosome, large subunit precursor localization	2.19218	2.28412e-09	20.827	71.1476
		Afu5g13570	Ortholog of Aspergillus fumigatus A1163 : AFUB_061270 and Aspergillus niger ATCC 1015 : 41862-mRNA	1.20441	0.00409039	38.2908	62.9099
		Afu5g13610	Ortholog of A. nidulans FGSC A4 : AN6912, A. niger CBS 513.88 : An14g05140, Aspergillus wentii : Aspwe1_0067652 and Aspergillus sydowii : Aspsy1_0075810	1.61124	3.20069e-06	35.6443	107.823
		Afu5g13650	Transcript up-regulated in conidia exposed to neutrophils	2.16737	1.25491e-09	79.3586	414.448
		Afu5g13670	Ortholog of Aspergillus fumigatus A1163 : AFUB_061380	3.52025	1.45174e-06	0.184949	3.42236
		Afu5g13690	Ortholog of Neosartorya fischeri NRRL 181 : NFIA_073370, Aspergillus versicolor : Aspve1_0040392, Aspergillus fumigatus A1163 : AFUB_061410 and Aspergillus sydowii : Aspsy1_0043473	3.26683	8.49409e-05	0.194478	9.98798
		Afu5g13730	Ortholog of Aspergillus fumigatus A1163 : AFUB_061470	2.67454	0.000175044	0.38817	1.69341
		Afu5g14010	Ortholog(s) have role in snoRNA metabolic process and cytoplasm, nucleus localization	1.20032	0.00377711	5.08407	9.95308
		Afu5g14140	Has domain(s) with predicted DNA binding, RNA polymerase II transcription factor activity, sequence-specific DNA binding, zinc ion binding activity and role in regulation of transcription, DNA-templated, transcription, DNA-templated	1.32973	0.0255951	0.806938	1.58634
		Afu5g14150	Has domain(s) with predicted triglyceride lipase activity and role in lipid catabolic process	2.9255	2.60179e-06	0.458655	3.29445
		Afu5g14315	Ortholog of A. oryzae RIB40 : AO090701000372, Neosartorya fischeri NRRL 181 : NFIA_072570, Aspergillus wentii : Aspwe1_0042955, Aspwe1_0063639 and Aspergillus versicolor : Aspve1_0035102, Aspve1_0087828	1.32152	0.00863576	3.49369	6.93025
		Afu5g14390	Putative C6 transcription factor; transcript induced by exposure to human airway epithelial cells	1.0174	0.0225145	6.14607	18.7781
		Afu5g14410	Putative cysteine dioxygenase; SrbA-regulated during hypoxia	1.036	0.0477333	53.0688	90.2494
		Afu5g14420	Ortholog of A. nidulans FGSC A4 : AN9361, A. niger CBS 513.88 : An05g01800, A. oryzae RIB40 : AO090103000493, Aspergillus wentii : Aspwe1_0041204 and Aspergillus sydowii : Aspsy1_0051612	2.75289	1.99931e-07	0.479511	4.66217
		Afu5g14570	Ortholog of A. nidulans FGSC A4 : AN3322, Neosartorya fischeri NRRL 181 : NFIA_072390 and Aspergillus fumigatus A1163 : AFUB_062250	1.37964	0.0459212	0.529476	2.9406
		Afu5g14650	Putative RING finger protein; transcript up-regulated in conidia exposed to neutrophils	8.34109	2.50591e-13	0	16.7738
		Afu5g14850	Protein of unknown function; transcript downregulated in response to voriconazole	3.49956	5.44962e-12	5.06863	115.227
		Afu5g15060	Ortholog of A. nidulans FGSC A4 : AN1594, AN9314, A. niger CBS 513.88 : An18g02710, A. oryzae RIB40 : AO090023000073, Neosartorya fischeri NRRL 181 : NFIA_009790 and Aspergillus wentii : Aspwe1_0054582	1.24312	0.00024006	19.0649	43.5349
		Afu6g00340	Ortholog of Aspergillus fumigatus A1163 : AFUB_097180	1.43126	0.0496614	2.54939	3.84184
		Afu6g00450	Ortholog(s) have feruloyl esterase activity, protein homodimerization activity and role in polysaccharide catabolic process	3.40865	2.93694e-07	0.156847	2.51968
		Afu6g00620	Putative GPI-anchored protein	1.50409	0.000774812	9.96946	26.348
		Afu6g00760	Predicted glutathione S transferase	1.95016	0.00158691	2.46664	11.0876
		Afu6g01790	Ortholog of A. nidulans FGSC A4 : AN8599, Neosartorya fischeri NRRL 181 : NFIA_047950, Aspergillus versicolor : Aspve1_0137840 and Aspergillus fumigatus A1163 : AFUB_096560	2.73488	8.9949e-14	32.3387	251.466
		Afu6g01820	Has domain(s) with predicted role in transmembrane transport and integral component of membrane localization	1.63012	0.000119341	4.64126	20.9461
		Afu6g01860	Has domain(s) with predicted substrate-specific transmembrane transporter activity, transmembrane transporter activity, role in transmembrane transport and integral component of membrane, membrane localization	3.67294	6.63962e-09	0.194618	5.24507
		Afu6g01960	Has domain(s) with predicted RNA polymerase II transcription factor activity, sequence-specific DNA binding, zinc ion binding activity, role in regulation of transcription, DNA-templated and nucleus localization	1.9206	0.000252012	1.12058	3.03677
		Afu6g02300	Ortholog(s) have protein kinase activity, role in budding cell bud growth, morphogenesis checkpoint, protein autophosphorylation, septin ring assembly and cellular bud neck localization	4.77019	1.54623e-17	0.740263	10.1998
		Afu6g02730	Has domain(s) with predicted role in transmembrane transport and integral component of membrane localization	1.03653	0.00410526	9.81134	16.449
		Afu6g02740	Ortholog of A. nidulans FGSC A4 : AN11115, A. niger CBS 513.88 : An12g08340, A. oryzae RIB40 : AO090120000168, Neosartorya fischeri NRRL 181 : NFIA_049060 and Aspergillus clavatus NRRL 1 : ACLA_097700	1.29692	3.44243e-05	13.3616	32.5304
		Afu6g02845	Ortholog of A. nidulans FGSC A4 : AN8752, A. niger CBS 513.88 : An12g07700, Aspergillus wentii : Aspwe1_0048539, Aspergillus sydowii : Aspsy1_0092097 and Aspergillus terreus NIH2624 : ATET_07166	2.25838	2.45978e-05	3.35621	17.8358
		Afu6g02850	Ortholog(s) have role in cellular response to drug	1.30769	0.00679151	38.0748	63.7344
		Afu6g02900	Ortholog(s) have role in attachment of spindle microtubules to kinetochore involved in homologous chromosome segregation, meiotic sister chromatid cohesion involved in meiosis I, meiotic sister chromatid cohesion, centromeric, synapsis	1.47637	0.000148839	4.20287	12.4071
		Afu6g02910	Mitochondrial bifunctional enzyme with N-acetyl-gamma-glutamyl-phosphate reductase and acetylglutamate kinase activity, catalyzes the second and third step in arginine biosynthesis	1.31324	0.00150559	40.9286	129.291
		Afu6g02980	Ortholog(s) have polygalacturonase activity and role in pectin catabolic process	1.63981	0.0290788	0.30998	1.40064
		Afu6g02990	Has domain(s) with predicted oxidoreductase activity and role in metabolic process	1.65816	0.00264908	3.84351	11.231
		Afu6g03030	Has domain(s) with predicted FAD binding, oxidoreductase activity and role in metabolic process	2.06693	4.46058e-05	1.02618	5.76374
		Afu6g03050	Oleate delta-12 destaurase; SrbA-regulated during hypoxia	2.07663	9.73269e-05	3.47891	27.0532
		Afu6g03180	Ortholog of A. nidulans FGSC A4 : AN6727, AN5371, AN0386, A. fumigatus Af293 : Afu1g01610, Afu4g01060, Afu7g05880 and A. niger CBS 513.88 : An04g08650, An07g02000	1.3298	0.0118069	12.2548	17.8592
		Afu6g03190	Ortholog of A. nidulans FGSC A4 : AN2111, A. fumigatus Af293 : Afu2g05230, A. niger CBS 513.88 : An11g05190, A. oryzae RIB40 : AO090010000628, AO090003000332 and Aspergillus wentii : Aspwe1_0055162	3.63369	0.000171464	0.487651	2.03747
		Afu6g03290	Has domain(s) with predicted catalytic activity, oxidoreductase activity, acting on the CH-OH group of donors, NAD or NADP as acceptor activity and role in metabolic process, oxidation-reduction process	2.94211	5.91334e-13	3.67805	25.8456
		Afu6g03300	Ortholog of A. nidulans FGSC A4 : AN3975, AN9193/llmJ, AN2891 and A. fumigatus Af293 : Afu1g10150, Afu2g04380, Afu3g15150, Afu3g15280	2.23249	0.000791942	0.954432	8.86549
		Afu6g03310	Ortholog of Aspergillus tubingensis : Asptu1_0036561, Aspergillus fumigatus A1163 : AFUB_094980, Aspergillus niger ATCC 1015 : 136205-mRNA and Aspergillus sydowii : Aspsy1_0038192	1.12544	0.0265834	8.95424	14.7283
		Afu6g03360	Has domain(s) with predicted oxidoreductase activity, transferase activity, transferring acyl groups other than amino-acyl groups, zinc ion binding activity and role in oxidation-reduction process	2.2414	2.20517e-05	2.53174	13.3666
		Afu6g03580	Ortholog(s) have ATP binding, ATPase activity, mRNA binding activity and role in poly(A)+ mRNA export from nucleus, ribosomal small subunit biogenesis	1.82806	6.58357e-07	18.905	81.1372
		Afu6g03750	Ortholog(s) have amidophosphoribosyltransferase activity, role in 'de novo' IMP biosynthetic process, adenine metabolic process and cytoplasm localization	1.49472	3.94065e-05	55.4682	163.258
		Afu6g03830	Ribosomal protein L14	1.06829	0.0232222	357.581	563.717
		Afu6g03870	Protein of unknown function; transcript downregulated in response to voriconazole	2.23973	2.29962e-06	11.5154	64.9973
		Afu6g03880	Protein of unknown function	1.91777	0.000126288	10.0979	43.1278
		Afu6g03920	Putative iron-sulfur cluster-binding protein	4.12477	4.12919e-09	0.258692	4.05318
		Afu6g03980	Putative hexokinase	2.04367	1.56151e-05	1.73532	7.18233
		Afu6g04170	Ortholog(s) have ATPase activity, tRNA binding activity, role in tRNA modification and Elongator holoenzyme complex, cytosol, nucleus localization	1.04322	0.0130914	21.9197	30.8137
		Afu6g04260	Ortholog(s) have role in maturation of 5.8S rRNA from tricistronic rRNA transcript (SSU-rRNA, 5.8S rRNA, LSU-rRNA), maturation of LSU-rRNA from tricistronic rRNA transcript (SSU-rRNA, 5.8S rRNA, LSU-rRNA)	1.5871	1.05108e-05	19.6725	78.5641
		Afu6g04280	Ortholog of Neosartorya fischeri NRRL 181 : NFIA_050810, Aspergillus fumigatus A1163 : AFUB_094010 and Aspergillus clavatus NRRL 1 : ACLA_096320	2.85745	0.000354325	0.34838	2.49891
		Afu6g04330	Ortholog(s) have RNA helicase activity, role in maturation of SSU-rRNA from tricistronic rRNA transcript (SSU-rRNA, 5.8S rRNA, LSU-rRNA) and 90S preribosome, mitochondrion, nucleolus, small-subunit processome localization	1.46204	3.49621e-05	4.83961	16.5584
		Afu6g04360	Putative ABC transporter; drug efflux pump	1.18943	0.00361919	1.51841	3.47621
		Afu6g04590	Ortholog(s) have role in cleavage involved in rRNA processing, maturation of SSU-rRNA from tricistronic rRNA transcript (SSU-rRNA, 5.8S rRNA, LSU-rRNA) and 90S preribosome, nucleolus localization	1.56979	0.000213847	6.886	22.225
		Afu6g04630	Ortholog of A. nidulans FGSC A4 : AN6556, A. niger CBS 513.88 : An15g00680, A. oryzae RIB40 : AO090701000082, Neosartorya fischeri NRRL 181 : NFIA_051160 and Aspergillus clavatus NRRL 1 : ACLA_095930	1.51117	9.85783e-05	14.2757	46.1683
		Afu6g04690	Ortholog(s) have extracellular region localization	1.12087	0.0142886	22.9347	42.2175
		Afu6g05110	Ortholog(s) have mitochondrion targeting sequence binding, protein channel activity and role in conidium formation, hyphal growth, protein import into mitochondrial matrix, protein import into mitochondrial outer membrane	1.06969	0.00856063	66.7366	106.515
		Afu6g05180	Ortholog(s) have U2 snRNP, cytosol localization	1.10052	0.000752867	36.895	72.2633
		Afu6g05250	Ortholog of A. nidulans FGSC A4 : AN6497, Neosartorya fischeri NRRL 181 : NFIA_051820, Aspergillus wentii : Aspwe1_0103504 and Aspergillus versicolor : Aspve1_0085986	1.00662	0.0119743	113.118	166.833
		Afu6g06380	Ortholog(s) have rRNA (guanine) methyltransferase activity	1.3536	3.54829e-05	16.7753	45.1707
		Afu6g06430	Ortholog(s) have unfolded protein binding activity	1.01714	0.0175003	128.808	183.562
		Afu6g06650	Ortholog of A. nidulans FGSC A4 : AN5767, A. niger CBS 513.88 : An18g06400, A. oryzae RIB40 : AO090003000041, Aspergillus wentii : Aspwe1_0737692 and Aspergillus sydowii : Aspsy1_0043652	1.60337	5.32314e-07	15.3364	43.1321
		Afu6g06820	Ortholog of A. nidulans FGSC A4 : AN5751, A. niger CBS 513.88 : An18g06170, Aspergillus wentii : Aspwe1_0419534 and Aspergillus sydowii : Aspsy1_0043675	1.09783	0.00524804	6.76212	16.567
		Afu6g06970	Ortholog of A. nidulans FGSC A4 : AN5733, A. oryzae RIB40 : AO090003000079, Neosartorya fischeri NRRL 181 : NFIA_052620, Aspergillus wentii : Aspwe1_0050160 and Aspergillus versicolor : Aspve1_0132614	2.15838	5.20148e-11	12.839	48.5819
		Afu6g06990	Ortholog(s) have cyclin-dependent protein serine/threonine kinase inhibitor activity	1.30804	0.000119208	15.7624	33.255
		Afu6g07410	Ortholog of A. nidulans FGSC A4 : AN5208, A. niger CBS 513.88 : An07g09020, A. oryzae RIB40 : AO090005001559, Neosartorya fischeri NRRL 181 : NFIA_053090 and Aspergillus wentii : Aspwe1_0040827	1.1328	0.00138913	9.61057	16.4823
		Afu6g07630	Has domain(s) with predicted GTP binding, GTPase activity	1.31266	0.000132762	5.46822	15.7888
		Afu6g07855	Ortholog of A. nidulans FGSC A4 : AN1941, A. niger CBS 513.88 : An11g02730, Neosartorya fischeri NRRL 181 : NFIA_053540 and Aspergillus versicolor : Aspve1_0025340	1.72605	0.00103961	14.8548	104.331
		Afu6g07970	Putative calpain-like protein; calcium-dependent cysteine-type endopeptidase	1.01023	0.0438855	9.73444	35.8963
		Afu6g08140	Ortholog(s) have catalytic activity and role in steroid metabolic process	2.97863	3.97492e-08	0.968905	13.2449
		Afu6g08170	Ortholog(s) have rDNA binding activity, role in transcription of nuclear large rRNA transcript from RNA polymerase I promoter and cytosol, nucleolus localization	1.34259	0.00012001	10.725	33.8367
		Afu6g08240	Ortholog(s) have nucleolus localization	1.47957	3.47138e-05	3.89297	11.2987
		Afu6g08300	Ortholog(s) have role in regulation of circadian rhythm	1.49531	0.000115517	9.27075	35.237
		Afu6g08580	Putative FK506-binding protein (FKBP)-type peptidyl-prolyl cis-trans isomerase	1.39472	0.000245031	42.5947	139.621
		Afu6g08590	Putative protein kinase	2.58737	7.32371e-06	0.76355	2.75202
		Afu6g08640	Ortholog(s) have metalloendopeptidase activity, role in cellular iron ion homeostasis, protein processing involved in protein targeting to mitochondrion, protein stabilization and mitochondrial matrix localization	1.26991	0.0010977	10.0766	24.8127
		Afu6g08770	Ortholog of Neosartorya fischeri NRRL 181 : NFIA_054420, Aspergillus fumigatus A1163 : AFUB_074730 and Aspergillus clavatus NRRL 1 : ACLA_083640	1.15696	0.00521729	15.1012	50.7353
		Afu6g08800	Ortholog(s) have nucleolus localization	1.09928	0.0071809	5.38402	13.4699
		Afu6g08900	Ortholog(s) have role in maturation of 5.8S rRNA from tricistronic rRNA transcript (SSU-rRNA, 5.8S rRNA, LSU-rRNA), maturation of LSU-rRNA from tricistronic rRNA transcript (SSU-rRNA, 5.8S rRNA, LSU-rRNA) and nucleolus localization	1.24587	0.000213482	10.5492	24.6989
		Afu6g08950	Ortholog of A. nidulans FGSC A4 : AN1756, Neosartorya fischeri NRRL 181 : NFIA_054610, Aspergillus wentii : Aspwe1_0045864 and Aspergillus versicolor : Aspve1_0025102	1.72343	0.00711738	4.52419	21.2247
		Afu6g09040	Ortholog(s) have feruloyl esterase activity, protein homodimerization activity and role in polysaccharide catabolic process	3.32313	1.53857e-20	6.79328	86.6595
		Afu6g09110	Ortholog(s) have L-asparagine transmembrane transporter activity, L-isoleucine transmembrane transporter activity, L-lysine transmembrane transporter activity	1.06777	0.00466757	7.48899	19.3407
		Afu6g09292	Ortholog of A. niger CBS 513.88 : An11g07930, A. oryzae RIB40 : AO090001000608, Neosartorya fischeri NRRL 181 : NFIA_054960 and Aspergillus wentii : Aspwe1_0032470	1.99958	9.1214e-05	0.960663	3.69872
		Afu6g09730	Predicted cytochrome P450 monooxygenase, encoded in the putative gliotoxin biosynthetic gene cluster	1.97887	0.0152696	0.302129	0.985353
		Afu6g09740	Gliotoxin sulfhydryl oxidase required for gliotoxin biosynthesis; encoded in gliotoxin biosynthetic gene cluster; involved in self-protection against exogenous gliotoxin; induced in biofilm; immunoreactive; no human homolog	2.06987	0.000304204	5.62483	19.0838
		Afu6g09745	Ortholog of Aspergillus brasiliensis : Aspbr1_0199026, Neosartorya fischeri NRRL 181 : NFIA_055440, NFIA_112700, Aspergillus fumigatus A1163 : AFUB_075800 and Aspergillus clavatus NRRL 1 : ACLA_006680	2.86511	0.000544624	0.574467	3.59402
		Afu6g09760	Has domain(s) with predicted electron carrier activity, heme binding, iron ion binding, oxidoreductase activity, acting on paired donors, with incorporation or reduction of molecular oxygen activity and role in oxidation-reduction process	5.27492	4.26357e-08	0	1.6181
		Afu6g09770	Geranylgeranyl diphosphate synthase; member of the gliotoxin biosynthetic gene cluster; higher expression in biofilm vs planktonic cells	1.44488	0.00675867	0.866974	3.16265
		Afu6g09820	Ortholog(s) have role in maturation of SSU-rRNA from tricistronic rRNA transcript (SSU-rRNA, 5.8S rRNA, LSU-rRNA) and 90S preribosome, nucleolus, small-subunit processome localization	1.83454	1.16777e-07	11.7057	33.4276
		Afu6g09830	Ortholog of A. nidulans FGSC A4 : AN7528, Neosartorya fischeri NRRL 181 : NFIA_055550, Aspergillus wentii : Aspwe1_0176933 and Aspergillus versicolor : Aspve1_0789753	1.4183	0.00643982	13.4847	35.3812
		Afu6g09990	Ortholog(s) have cytosol, nuclear envelope, nuclear membrane, nuclear periphery, nucleolus localization	1.76417	0.000169753	40.6883	170.284
		Afu6g10160	Ortholog of Aspergillus fumigatus A1163 : AFUB_076220	4.11057	3.10494e-06	0.177123	2.57059
		Afu6g10230	Ortholog(s) have extracellular region localization	1.69459	0.00133356	1.74324	7.21576
		Afu6g10320	Ortholog(s) have unfolded protein binding activity, role in ribosome biogenesis and cytosol, nucleolus localization	1.72052	1.25973e-06	17.8348	74.0319
		Afu6g10650	Putative ATP citrate lyase, subunit 1; protein induced by heat shock	1.92869	3.24913e-06	57.2717	272.796
		Afu6g10660	Putative ATP citrate lyase subunit; repressed by gliotoxin exposure22405895	2.18563	8.66739e-07	47.2887	239.209
		Afu6g10670	Has domain(s) with predicted zinc ion binding activity	3.03972	0.00112303	0	3.10921
		Afu6g10810	Has domain(s) with predicted homogentisate 1,2-dioxygenase activity and role in L-phenylalanine catabolic process, oxidation-reduction process, tyrosine metabolic process	3.66436	4.71485e-18	3.97746	42.1087
		Afu6g11030	Has domain(s) with predicted nucleic acid binding, nucleotide binding activity	1.25067	0.0484549	0.896249	2.12186
		Afu6g11070	Ortholog(s) have cytosol, nucleus localization	1.57148	3.29254e-06	8.26199	27.4965
		Afu6g11120	Ortholog(s) have nucleolus localization	1.73197	1.42301e-07	7.80615	30.3278
		Afu6g11310	Ortholog(s) have GMP synthase (glutamine-hydrolyzing) activity, aspartate carbamoyltransferase activity, carbamoyl-phosphate synthase (glutamine-hydrolyzing) activity, dihydroorotase activity	1.48508	0.00166976	15.6489	65.7931
		Afu6g11380	Ortholog(s) have mitochondrion targeting sequence binding, protein channel activity	1.01748	0.00447723	57.6404	94.9629
		Afu6g11520	Has domain(s) with predicted DNA binding, zinc ion binding activity, role in transcription, DNA-templated and nucleus localization	1.43655	0.0247712	1.12331	2.9598
		Afu6g11530	Has domain(s) with predicted carbon-sulfur lyase activity and role in metabolic process	1.34653	0.0148564	31.3703	63.9827
		Afu6g11570	Ortholog of A. nidulans FGSC A4 : AN10520, A. niger CBS 513.88 : An13g01940, A. oryzae RIB40 : AO090023000421, Aspergillus wentii : Aspwe1_0471625 and Aspergillus terreus NIH2624 : ATET_05006	1.03933	0.0160656	16.5816	22.7536
		Afu6g11580	Ortholog(s) have carboxy-cis,cis-muconate cyclase activity and extracellular region localization	2.87482	1.61519e-14	11.2855	76.0168
		Afu6g11590	Has domain(s) with predicted peroxiredoxin activity and role in oxidation-reduction process	1.27407	0.0169728	6.69683	12.239
		Afu6g11790	Ortholog of A. oryzae RIB40 : AO090102000303, Neosartorya fischeri NRRL 181 : NFIA_057550, Aspergillus wentii : Aspwe1_0032421 and Aspergillus fumigatus A1163 : AFUB_077800	1.67072	0.00077285	4.09816	20.2597
		Afu6g11870	Protein of unknown function	1.93425	0.00874047	0.902155	2.02252
		Afu6g11880	Ortholog of A. nidulans FGSC A4 : AN1835, A. oryzae RIB40 : AO090701000551, Neosartorya fischeri NRRL 181 : NFIA_057460, Aspergillus wentii : Aspwe1_0120396 and Aspergillus versicolor : Aspve1_0122785	3.06822	0.00080048	0	1.43564
		Afu6g12050	Putative non-ribosomal peptide synthetase (NRPS); member of the fumiquinazoline biosynthetic cluster; essential for fumigaclavine C biosynthesis; transcript downregulated in response to voriconazole	1.91099	0.0187653	14.8207	22.2074
		Afu6g12060	Putative monooxygenase (FAD); member of the fumiquinazoline biosynthetic cluster	3.58492	1.43243e-05	10.0799	85.1216
		Afu6g12080	Putative non-ribosomal peptide synthetase (NRPS); member of the fumiquinazoline biosynthetic cluster	3.19471	1.18422e-10	1.77193	8.99212
		Afu6g12150	Putative bZip-type transcription factor with similarity to atfA	3.15356	1.72763e-07	2.10802	12.3121
		Afu6g12230	Ortholog of A. nidulans FGSC A4 : AN4257, A. fumigatus Af293 : Afu7g04010, A. niger CBS 513.88 : An13g00460, An02g13770 and A. oryzae RIB40 : AO090026000813, AO090120000195	1.12944	0.00273924	6.66998	12.4059
		Afu6g12320	Ortholog of A. nidulans FGSC A4 : AN3736, A. niger CBS 513.88 : An06g01470, A. oryzae RIB40 : AO090009000187, Aspergillus wentii : Aspwe1_0144945 and Aspergillus sydowii : Aspsy1_0044136	1.17791	0.00181174	9.23953	17.0709
		Afu6g12990	Putative cytosolic large ribosomal subunit protein L7A	1.31193	0.00676436	273.515	641.252
		Afu6g13080	Ortholog(s) have DNA helicase activity, role in DNA unwinding involved in DNA replication, reciprocal meiotic recombination, synapsis and nucleus localization	1.37168	0.0136129	1.46258	2.40231
		Afu6g13180	Has domain(s) with predicted deaminase activity and role in purine ribonucleoside monophosphate biosynthetic process	1.30639	0.000707712	56.9923	114.012
		Afu6g13190	Ortholog(s) have drug transmembrane transporter activity, nucleoside transmembrane transporter activity, against a concentration gradient, symporter activity and role in cellular response to drug, drug transport, uridine transport	1.78955	0.000553258	30.5386	137.135
		Afu6g13370	Ortholog(s) have snoRNA binding activity	1.71586	1.31839e-05	6.72021	27.2249
		Afu6g13440	Has domain(s) with predicted catalytic activity, sulfuric ester hydrolase activity and role in metabolic process	1.4668	0.00595723	63.7777	163.035
		Afu6g13500	Ortholog of A. nidulans FGSC A4 : AN5446, A. niger CBS 513.88 : An08g08820, A. oryzae RIB40 : AO090103000340, Neosartorya fischeri NRRL 181 : NFIA_059450 and Aspergillus versicolor : Aspve1_0084095	1.26233	0.00503526	29.1596	43.0948
		Afu6g13520	Ortholog of A. nidulans FGSC A4 : AN5444, Neosartorya fischeri NRRL 181 : NFIA_059480, Aspergillus versicolor : Aspve1_0131478 and Aspergillus fumigatus A1163 : AFUB_001220	1.61463	5.99035e-05	35.6038	82.9962
		Afu6g13550	Ribosomal protein S13p/S18e	1.32521	0.0086642	699.293	1318.3
		Afu6g13630	Ortholog of A. nidulans FGSC A4 : AN5437, AN2941, A. fumigatus Af293 : Afu3g08250, A. niger CBS 513.88 : An02g11860 and A. oryzae RIB40 : AO090005001453, AO090103000325	2.35881	1.69596e-07	2.37625	15.0987
		Afu6g13650	Ortholog(s) have nucleus localization	1.12866	0.000756815	14.1714	35.4375
		Afu6g13770	Has domain(s) with predicted RNA polymerase II transcription factor activity, sequence-specific DNA binding, zinc ion binding activity, role in regulation of transcription, DNA-templated and nucleus localization	1.27762	0.000666171	5.35782	12.0086
		Afu6g13880	Has domain(s) with predicted role in transmembrane transport and integral component of membrane localization	5.89835	9.16327e-17	0	7.27423
		Afu6g13930	Putative polyketide synthase (PKS), encoded in a predicted secondary metabolite gene cluster	1.5408	0.00110534	3.61894	8.16977
		Afu6g13940	Ortholog(s) have catalytic activity and role in steroid metabolic process	1.07983	0.03567	18.2527	29.5283
		Afu6g14010	Ortholog of A. nidulans FGSC A4 : AN2445, A. fumigatus Af293 : Afu6g10580, A. niger CBS 513.88 : An11g00710, A. oryzae RIB40 : AO090023000216 and Aspergillus wentii : Aspwe1_0027041	2.31673	0.0167061	0.188587	4.277
		Afu6g14260	U3 small nucleolar ribonucleoprotein protein	1.37652	4.58347e-05	20.4884	56.7242
		Afu6g14400	Ortholog of A. nidulans FGSC A4 : AN5333/plyC, A. oryzae RIB40 : AO090102000072, Aspergillus flavus NRRL 3357 : AFL2T_09523 and Neosartorya fischeri NRRL 181 : NFIA_060270	1.11774	0.0347135	2.32022	4.18935
		Afu6g14442	Ortholog(s) have D-xylose transmembrane transporter activity, role in D-xylose transport and integral component of membrane localization	4.67254	1.97808e-10	1.41765	35.4012
		Afu6g14500	Has domain(s) with predicted transmembrane transporter activity, role in transmembrane transport and integral component of membrane localization	3.30599	4.86625e-05	1.70192	52.829
		Afu6g14510	Has domain(s) with predicted FAD binding, oxidoreductase activity and role in metabolic process	1.40441	0.011651	15.1883	29.389
		Afu6g14560	Has domain(s) with predicted transmembrane transporter activity, role in transmembrane transport and integral component of membrane localization	6.73063	4.31388e-21	0.147388	9.36348
		Afu7g00800	Has domain(s) with predicted acid phosphatase activity, hydrolase activity, metal ion binding activity	1.62377	0.00747808	0.943044	4.11297
		Afu7g00870	Ortholog(s) have 3'-5'-exoribonuclease activity and role in U5 snRNA 3'-end processing, exonucleolytic trimming to generate mature 3'-end of 5.8S rRNA from tricistronic rRNA transcript (SSU-rRNA, 5.8S rRNA, LSU-rRNA)	1.1624	0.0233472	7.87145	29.0296
		Afu7g00920	Ortholog of A. nidulans FGSC A4 : AN6924, AN5943, AN8512, AN8548, AN0857, AN8661, AN4642 and A. fumigatus Af293 : Afu1g15290, Afu3g00850, Afu4g08850	1.51322	0.0126283	1.30997	2.42967
		Afu7g00930	Ortholog of A. nidulans FGSC A4 : AN6413, AN6419, AN6946, AN5312, AN5664, AN8328, AN3241, AN10369, AN1930, AN2386, AN1738, AN11159, AN8984, AN8951, AN1540, AN8971, AN9387, AN9266, AN9306, AN1317, AN10886, AN7232, AN7774, AN12202	3.45267	8.64265e-14	2.15368	24.2122
		Afu7g00970	Predicted repeat rich glycophosphatidylinositol (GPI)-anchored cell wall protein; predicted adhesin-like protein; repressed by exposure to artemisinin	3.206	1.3011e-16	5.85582	43.9949
		Afu7g01200	Putative aspergillopepsin; predicted signal sequence for secretion	2.59076	2.2699e-05	2.53376	8.794
		Afu7g01210	Ortholog of A. nidulans FGSC A4 : AN6780, AN10401, Neosartorya fischeri NRRL 181 : NFIA_113930, Aspergillus versicolor : Aspve1_0039423, Aspve1_0128644 and Aspergillus clavatus NRRL 1 : ACLA_066350	2.01258	6.78854e-07	5.46628	21.5168
		Afu7g01480	Ortholog(s) have translation initiation factor activity, role in translational initiation and cytosol, nucleus localization	1.05367	0.00519084	70.1282	116.195
		Afu7g01490	Major facilitator superfamily (MFS) peptide transporter	2.24699	0.00119866	13.588	128.534
		Afu7g01500	Ortholog of Aspergillus fumigatus A1163 : AFUB_088070	2.02393	0.00149957	1.44478	4.82137
		Afu7g01550	Ortholog(s) have role in Group I intron splicing and mitochondrion localization	1.05555	0.0085699	3.68488	9.49659
		Afu7g01695	Ortholog of A. nidulans FGSC A4 : AN9137, Aspergillus clavatus NRRL 1 : ACLA_065860, Aspergillus zonatus : Aspzo1_0012532 and Aspergillus sydowii : Aspsy1_0093862	2.31467	1.24581e-11	5.55734	34.2895
		Afu7g01810	Has domain(s) with predicted DNA binding, RNA polymerase II transcription factor activity, sequence-specific DNA binding, zinc ion binding activity and role in regulation of transcription, DNA-templated, transcription, DNA-templated	1.44088	0.00139677	1.70176	4.24205
		Afu7g01820	Has domain(s) with predicted DNA binding, RNA polymerase II transcription factor activity, sequence-specific DNA binding, zinc ion binding activity and role in regulation of transcription, DNA-templated, transcription, DNA-templated	1.69492	0.00550054	0.803887	2.56039
		Afu7g01850	Ortholog(s) have RNA polymerase III activity, role in tRNA transcription from RNA polymerase III promoter and DNA-directed RNA polymerase III complex, cytosol, mitochondrion localization	1.0579	0.00152303	19.3406	34.6489
		Afu7g01890	Putative C6 transcription factor; transcript up-regulated in conidia exposed to neutrophils	1.17792	0.0256382	10.4956	44.3638
		Afu7g01900	Ortholog(s) have mitochondrial outer membrane translocase complex localization	1.29246	0.00027724	45.2321	120.132
		Afu7g01940	Ortholog(s) have nuclear pore localization	2.50316	1.22356e-05	18.097	134.418
		Afu7g02080	Has domain(s) with predicted DNA-directed RNA polymerase activity and role in transcription, DNA-templated	1.59852	6.73408e-05	9.13703	32.3108
		Afu7g02140	40S ribosomal protein S24	1.17183	0.0187304	257.153	620.388
		Afu7g02200	Ortholog(s) have ATP binding, DNA-dependent ATPase activity, double-stranded DNA binding, recombinase activity, single-stranded DNA binding activity	1.47606	0.0117797	2.06686	4.55163
		Afu7g02210	Ortholog(s) have role in rRNA processing, ribosomal small subunit assembly and CURI complex, UTP-C complex, cytosol localization	1.12222	0.000717348	20.0715	36.6538
		Afu7g02310	Putative adenine phosphoribosyltransferase 1; transcript induced by exposure to human airway epithelial cells; induced by gliotoxin exposure	1.27487	0.00366452	22.7243	63.1807
		Afu7g02550	Xylitol dehydrogenase similar to xdhA	2.11305	5.29755e-11	23.0296	94.1957
		Afu7g03820	Ortholog(s) have role in nucleotide-excision repair, pyrimidine dimer repair and nucleotide-excision repair complex localization	1.22302	0.00066864	6.9472	18.0957
		Afu7g03830	DNA repair protein	1.01472	0.0030907	10.5456	22.675
		Afu7g03980	Ortholog(s) have role in cytoplasmic translational initiation and cytosol, eukaryotic 43S preinitiation complex, eukaryotic translation initiation factor 3 complex, nucleus localization	1.22209	0.000567028	65.6224	148.831
		Afu7g04040	Ortholog(s) have role in cellular response to starvation, regulation of proteolysis and mitochondrion localization	1.26362	0.00698024	28.3326	82.1305
		Afu7g04080	3-ketoacyl-CoA thiolase; transcript induced by exposure to human airway epithelial cells	1.66307	1.25718e-05	23.9566	83.2471
		Afu7g04130	Ortholog(s) have polynucleotide adenylyltransferase activity, ribosomal large subunit binding activity	1.2342	0.000229608	6.66619	15.6849
		Afu7g04150	Ortholog(s) have protein domain specific binding activity, role in protein import into mitochondrial matrix and presequence translocase-associated import motor localization	1.10828	0.000969829	80.5877	149.452
		Afu7g04430	Ortholog(s) have single-stranded RNA binding activity	1.51432	0.000343303	29.3259	103.745
		Afu7g04470	Ortholog of A. nidulans FGSC A4 : AN3750, A. niger CBS 513.88 : An13g01050, A. oryzae RIB40 : AO090005000133, Aspergillus wentii : Aspwe1_0038525 and Aspergillus sydowii : Aspsy1_0088662	1.20418	0.0183884	1.35683	3.32097
		Afu7g04570	Putative Na/K ATPase alpha 1 subunit	1.48635	0.0116442	5.21654	33.366
		Afu7g04590	Ortholog(s) have RNA binding, telomeric template RNA reverse transcriptase activity and role in DNA biosynthetic process, telomere maintenance via telomerase	1.12125	0.000686678	5.45238	11.3124
		Afu7g04700	Ortholog of A. nidulans FGSC A4 : AN3760, A. niger CBS 513.88 : An13g01230, A. oryzae RIB40 : AO090005000164, Aspergillus wentii : Aspwe1_0170408 and Aspergillus sydowii : Aspsy1_0148937	1.14194	0.00460083	14.5986	29.8726
		Afu7g04840	Ortholog of Aspergillus fumigatus A1163 : AFUB_090390	8.32806	3.11957e-18	0.164614	169.105
		Afu7g04850	Ortholog of A. niger CBS 513.88 : An07g00030, Aspergillus tubingensis : Asptu1_0137571, Aspergillus brasiliensis : Aspbr1_0138342 and Neosartorya fischeri NRRL 181 : NFIA_025800	3.22409	7.78279e-12	1.71223	16.5691
		Afu7g04860	Ortholog(s) have role in maturation of SSU-rRNA from tricistronic rRNA transcript (SSU-rRNA, 5.8S rRNA, LSU-rRNA), rRNA modification and 90S preribosome, mitotic spindle, nucleolus localization	1.87981	2.81229e-09	16.3843	66.5313
		Afu7g05010	Glyoxalase family protein	1.10253	0.0411017	5.49932	9.43208
		Afu7g05100	Has domain(s) with predicted substrate-specific transmembrane transporter activity, transmembrane transporter activity, role in transmembrane transport and integral component of membrane, membrane localization	3.07752	4.08581e-05	0.264011	1.43756
		Afu7g05110	Ortholog of A. nidulans FGSC A4 : AN0196, A. fumigatus Af293 : Afu5g14200, Afu6g13810, Afu8g01720, A. niger CBS 513.88 : An13g02610, An15g02090, An04g09640 and A. oryzae RIB40 : AO090003001444	1.36421	0.00387067	6.62564	13.6039
		Afu7g05120	Ortholog of A. nidulans FGSC A4 : AN6413, AN6419, AN6946, AN5312, AN5664, AN8328, AN3241, AN10369, AN1930, AN2386, AN1738, AN11159, AN8984, AN8951, AN1540, AN8971, AN9387, AN9266, AN9306, AN1317, AN10886, AN7232, AN7774, AN12202	1.49143	0.000543523	68.5364	185.214
		Afu7g05130	Putative O-methyltransferase	2.12107	5.69886e-06	109.231	362.611
		Afu7g05180	Afusin; predicted role in defense response	5.27557	4.20607e-26	2.67525	134.503
		Afu7g05210	Ortholog(s) have CTP synthase activity, role in CTP biosynthetic process, negative regulation of G0 to G1 transition, phospholipid biosynthetic process, pyrimidine nucleobase biosynthetic process and cytoophidium, cytoplasm localization	1.61905	1.31134e-05	27.8034	99.3588
		Afu7g05220	Putative mitochondrial carrier protein	2.05582	2.43071e-05	29.6285	181.18
		Afu7g05260	Has domain(s) with predicted nucleic acid binding, nucleotide binding activity	1.39493	0.000275773	56.1721	125.766
		Afu7g05280	Ortholog(s) have role in interstrand cross-link repair and nucleus localization	1.74726	0.000348096	1.42572	6.94232
		Afu7g05290	Cytosolic small ribosomal subunit S13/S15; transcript repressed by exposure to human airway epithelial cells	1.28607	0.00595946	382.48	724.451
		Afu7g05330	Ortholog of A. nidulans FGSC A4 : AN6684, AN8469, AN5390, A. fumigatus Af293 : Afu6g13770, A. niger CBS 513.88 : An07g02880, An08g08340 and A. oryzae RIB40 : AO090103000377, AO090005000374	1.16011	0.000673907	17.7956	33.1101
		Afu7g05460	Ortholog(s) have nucleolus localization	1.48232	5.10054e-05	28.4919	85.7648
		Afu7g05520	Ortholog of A. nidulans FGSC A4 : AN6706, A. niger CBS 513.88 : An07g02350, A. oryzae RIB40 : AO090005000417, Neosartorya fischeri NRRL 181 : NFIA_026730 and Aspergillus wentii : Aspwe1_0048321	1.01244	0.00230551	6.33129	12.296
		Afu7g05550	Ortholog(s) have dicarboxylic acid transmembrane transporter activity, role in dicarboxylic acid transport and plasma membrane localization	3.14321	1.84029e-16	9.42965	61.866
		Afu7g05660	Putative translation elongation factor eEF-3; protein induced by heat shock and hypoxia	1.65948	0.0123124	536.887	2291.81
		Afu7g05720	Pyruvate dehydrogenase complex, dihydrolipoamide acetyltransferase component; hypoxia induced protein	1.18044	0.00437599	87.9995	212.221
		Afu7g05740	Putative NAD-dependent malate dehydrogenase; protein abundant in conidia; immunoreactive; reacts with rabbit immunosera exposed to A. fumigatus conidia; induced by L-tyrosine; transcript downregulated in response to hypoxia	1.13605	0.00955184	150.413	325.278
		Afu7g05810	Has domain(s) with predicted nucleic acid binding, nucleotide binding activity	1.05078	0.015338	17.8221	27.7743
		Afu7g05900	Has domain(s) with predicted catalytic activity, molybdenum ion binding, pyridoxal phosphate binding activity	1.25354	0.00590148	6.70987	14.9048
		Afu7g06030	Alpha-ketoglutarate-dependent taurine dioxygenase; SrbA-regulated during hypoxia	1.34197	0.00509038	6.69286	16.0615
		Afu7g06090	Putative fatty-acyl coA oxidase with a predicted role in beta oxidation of fatty acids; transcript up-regulated in conidia exposed to neutrophils	1.01499	0.011583	27.5407	52.627
		Afu7g06160	Ortholog of Aspergillus fumigatus A1163 : AFUB_091740	2.34216	2.25634e-07	6.50428	47.8565
		Afu7g06170	Has domain(s) with predicted hydrolase activity	1.71614	0.00766876	0.947865	2.51152
		Afu7g06180	Ortholog of Neosartorya fischeri NRRL 181 : NFIA_027430, Aspergillus wentii : Aspwe1_0053694, Aspergillus fumigatus A1163 : AFUB_091760 and Aspergillus zonatus : Aspzo1_0016354	5.149	6.53617e-24	1.14586	25.0696
		Afu7g06200	Ortholog of A. nidulans FGSC A4 : AN8434, Aspergillus wentii : Aspwe1_0053695, Aspergillus versicolor : Aspve1_0033713, Aspergillus zonatus : Aspzo1_0016352 and Aspergillus sydowii : Aspsy1_0061228	8.78818	7.47797e-42	0.121657	230.378
		Afu7g06210	Ortholog of Aspergillus fumigatus A1163 : AFUB_091780	6.72018	7.4679e-20	0.0655657	25.0664
		Afu7g06220	Putative serine protease; predicted signal sequence for secretion; expression dependent on PrtT	7.10489	9.89773e-34	0.420136	77.5977
		Afu7g06330	Protein of unknown function	4.48248	1.54127e-10	2.41769	29.0907
		Afu7g06540	Putative threonine aldolase; transcript induced by voriconazole and calcium	1.40893	0.021694	5.25639	15.1761
		Afu7g06570	Putative zinc/cadmium resistance protein; transcript downregulated in response to amphotericin B	1.74572	0.0118989	6.67549	38.4439
		Afu7g06660	Protein of unknown function; transcript induced by voriconazole	2.39037	3.10011e-09	7.8445	45.8821
		Afu7g06680	AAA-family ATPase	1.44671	3.44974e-05	19.0666	56.4525
		Afu7g06750	Ortholog of A. fumigatus Af293 : Afu1g06590, A. niger CBS 513.88 : An15g07520, A. oryzae RIB40 : AO090011000051 and Aspergillus wentii : Aspwe1_0046559, Aspwe1_0170184	1.82201	0.000358071	6.09663	25.2315
		Afu7g08580	Has domain(s) with predicted GTP binding, GTPase activity	1.76064	0.00295473	1.34234	2.86496
		Afu7g08650	Has domain(s) with predicted ATP binding activity	1.1461	0.00406055	3.43936	9.1849
		Afu8g00110	Has domain(s) with predicted oxidoreductase activity, acting on paired donors, with incorporation or reduction of molecular oxygen, 2-oxoglutarate as one donor, and incorporation of one atom each of oxygen into both donors activity	1.2404	0.000555977	59.5954	109.761
		Afu8g00740	Has domain(s) with predicted electron carrier activity, heme binding, iron ion binding, oxidoreductase activity, acting on paired donors, with incorporation or reduction of molecular oxygen activity and role in oxidation-reduction process	1.32619	0.000772074	6.09294	14.7589
		Afu8g00800	Has domain(s) with predicted role in transmembrane transport and membrane localization	3.92668	3.45464e-08	0.0454021	3.11115
		Afu8g00900	Ortholog of A. nidulans FGSC A4 : AN8368, AN2952, A. fumigatus Af293 : Afu3g07900, Afu4g14080, A. niger CBS 513.88 : An02g11330, An03g05560 and A. oryzae RIB40 : AO090120000471	2.17022	0.0044856	0.534241	3.7077
		Afu8g01020	Ortholog of A. niger CBS 513.88 : An12g05600, A. oryzae RIB40 : AO090138000107, Neosartorya fischeri NRRL 181 : NFIA_094460 and Aspergillus wentii : Aspwe1_0037642	1.82991	0.00595361	0.294951	1.59162
		Afu8g01210	Has domain(s) with predicted catalytic activity and role in metabolic process	5.69008	9.34205e-22	0.25077	11.9193
		Afu8g01222	Putative transmembrane protein	7.40134	7.02771e-30	0.0564307	6.89344
		Afu8g01280	Has domain(s) with predicted hydrolase activity and role in metabolic process	1.51484	0.0490067	1.09276	2.3607
		Afu8g01380	Has domain(s) with predicted ADP binding activity	1.63704	0.000154129	1.60709	5.64141
		Afu8g01450	Ortholog of Aspergillus fumigatus A1163 : AFUB_085160 and Aspergillus niger ATCC 1015 : 124601-mRNA	1.69091	0.022104	0.358492	1.59495
		Afu8g01470	Has domain(s) with predicted oxidoreductase activity and role in oxidation-reduction process	1.58522	0.0197321	0.391308	1.61482
		Afu8g01630	Has domain(s) with predicted oxidoreductase activity and role in oxidation-reduction process	2.46679	1.90617e-05	2.20255	9.19115
		Afu8g01650	Protein of unknown function	2.10004	0.00117417	1.71323	12.5979
		Afu8g01750	Has domain(s) with predicted acyl-CoA dehydrogenase activity and role in oxidation-reduction process	2.81312	1.48421e-06	0.64438	3.49586
		Afu8g01760	Protein of unknown function	2.55987	1.68124e-05	1.47689	6.99244
		Afu8g01770	Predicted adhesin-like protein; transcript up-regulated in conidia exposed to neutrophils	3.67583	4.18281e-12	1.0404	26.6083
		Afu8g01780	Ortholog(s) have arylacetonitrilase activity and role in cyanide catabolic process	2.24772	3.56487e-05	13.3583	63.841
		Afu8g01790	Ortholog of A. nidulans FGSC A4 : AN6413, AN6419, AN6946, AN5312, AN5664, AN8328, AN3241, AN10369, AN1930, AN2386, AN1738, AN11159, AN8984, AN8951, AN1540, AN8971, AN9387, AN9266, AN9306, AN1317, AN10886, AN7232, AN7774, AN12202	3.69668	2.06647e-09	0.805635	31.2075
		Afu8g01980	Ortholog of A. nidulans FGSC A4 : AN7888, A. fumigatus Af293 : Afu4g08450, A. niger CBS 513.88 : An15g05230, A. oryzae RIB40 : AO090023000157 and Aspergillus wentii : Aspwe1_0627621, Aspwe1_0672214	1.44952	0.00954324	7.89331	37.7768
		Afu8g02280	Ortholog(s) have transcription cofactor activity	1.2498	0.0163075	1.60072	4.30021
		Afu8g02315	Ortholog(s) have endoplasmic reticulum localization	2.5124	1.48829e-06	2.23773	9.54455
		Afu8g02470	Ortholog of A. nidulans FGSC A4 : AN9032, AN10883, A. fumigatus Af293 : Afu7g06950, A. niger CBS 513.88 : An03g06330, An03g00350, An05g02580 and A. oryzae RIB40 : AO090010000660	1.9142	2.50349e-09	17.4586	66.4449
		Afu8g02700	Ortholog(s) have role in negative regulation of transcription from RNA polymerase II promoter, quinate catabolic process	1.25055	0.000148411	6.47081	14.53
		Afu8g03930	Putative Hsp70 chaperone; Yap1-dependent induction in response to hydrogen peroxide; hypoxia induced protein	1.43739	0.0106294	158.279	458.731
		Afu8g04220	Ortholog(s) have snoRNA binding activity	1.40622	2.1209e-05	8.38512	20.0227
		Afu8g04340	Putative cystathionine gamma-lyase; transcript induced by exposure to human airway epithelial cells	1.52041	7.07972e-06	20.6315	49.1364
		Afu8g04380	Has domain(s) with predicted role in oxidation-reduction process	1.65115	3.73573e-05	29.4875	98.8614
		Afu8g04400	Ortholog(s) have nucleolus localization	1.6733	3.68924e-06	13.6135	49.6288
		Afu8g04480	Has domain(s) with predicted substrate-specific transmembrane transporter activity, transmembrane transporter activity, role in transmembrane transport and integral component of membrane, membrane localization	2.04915	1.41552e-07	16.3327	49.0256
		Afu8g04640	Ortholog(s) have endoplasmic reticulum localization	1.35913	2.56151e-05	17.4023	41.077
		Afu8g04790	Ortholog(s) have 5S rRNA binding, 7S RNA binding, single-stranded RNA binding activity	1.9915	5.22654e-08	18.4852	83.3868
		Afu8g04910	Ortholog of A. niger CBS 513.88 : An16g07900, A. oryzae RIB40 : AO090005000649, Aspergillus wentii : Aspwe1_0053737, Aspergillus sydowii : Aspsy1_0046365 and Aspergillus terreus NIH2624 : ATET_00115	1.28811	0.00113827	5.31177	13.6827
		Afu8g05260	Putative nucleic acid-binding protein; transcript induced by exposure to human airway epithelial cells	1.01497	0.00354771	33.1932	62.9011
		Afu8g05290	Ortholog of A. nidulans FGSC A4 : AN1520, A. niger CBS 513.88 : An16g07440, A. oryzae RIB40 : AO090005000620, Aspergillus wentii : Aspwe1_0045135 and Aspergillus sydowii : Aspsy1_0145694	1.07684	0.00215196	13.5511	33.1909
		Afu8g05410	Putative glycosylphosphatidylinositol (GPI)-linked protein	6.836	3.39869e-30	0.262493	37.9867
		Afu8g05420	Protein of unknown function	3.37082	8.07143e-09	2.50531	23.0339
		Afu8g05430	Ribosome biogenesis protein	1.44825	9.36394e-05	10.1734	32.8245
		Afu8g05890	Putative hydrophobin; upregulated in 48&#8201;h biofilm vs planktonic culture	3.38928	0.00121889	41.8216	333.841
		Afu8g05950	Ortholog of A. nidulans FGSC A4 : AN1574, AN0682, A. fumigatus Af293 : Afu1g13430, A. niger CBS 513.88 : An09g02840 and A. oryzae RIB40 : AO090012000536	2.57072	5.67849e-08	5.42982	51.8738
		Afu8g05960	Ortholog of A. oryzae RIB40 : AO090102000021, Neosartorya fischeri NRRL 181 : NFIA_098740, Aspergillus fumigatus A1163 : AFUB_081570 and Aspergillus clavatus NRRL 1 : ACLA_059370	4.80294	2.86515e-33	2.5609	96.5979
		Afu8g05970	Ortholog of A. nidulans FGSC A4 : AN5283, AN2708, AN1572, AN7419, A. fumigatus Af293 : Afu6g14000, A. niger CBS 513.88 : An07g02380, An08g07270 and A. oryzae RIB40 : AO090026000716, AO090005000543	1.64189	0.000370607	8.0935	44.5706
		Afu8g06080	Putative flavohemoprotein	1.86055	2.02695e-07	16.4154	47.4336
		Afu8g06300	Ortholog of Aspergillus fumigatus A1163 : AFUB_078930	2.02707	0.000189447	0.964057	6.05804
		Afu8g06320	Ortholog of Aspergillus fumigatus A1163 : AFUB_078950	1.88577	0.00150559	4.45642	17.2907
		Afu8g06430	Ortholog of Aspergillus fumigatus A1163 : AFUB_081340	1.29331	0.0142498	1057.98	3433.24
		Afu8g06450	Putative iron-sulfur cluster-binding protein, rieske family domain protein; transcript repressed by exposure to human airway epithelial cells	5.7313	4.94597e-32	0.985974	31.5971
		Afu8g06520	Has domain(s) with predicted protein-arginine deiminase activity and role in putrescine biosynthetic process	3.07241	2.8839e-10	20.4381	123.368
		Afu8g06540	Has domain(s) with predicted catalytic activity and role in polyamine biosynthetic process	2.9844	7.8261e-05	0.16441	1.45602
		Afu8g06560	Has domain(s) with predicted role in transmembrane transport and integral component of membrane localization	1.55105	0.045438	15.4703	42.7029
		Afu8g06580	Ortholog of A. nidulans FGSC A4 : AN8726, A. fumigatus Af293 : Afu7g00440, Afu8g06090 and A. niger CBS 513.88 : An02g08340, An02g09540, An03g00430	2.1035	0.0489219	0.254956	0.382722
		Afu8g06680	Ortholog of Aspergillus fumigatus A1163 : AFUB_081100 and Aspergillus terreus NIH2624 : ATET_08599	1.41311	0.0164528	4.44895	11.5165
		Afu8g06700	Putative annexin; calcium induced	2.35768	5.0285e-07	6.9899	24.3725
		Afu8g06760	Has domain(s) with predicted role in transmembrane transport and integral component of membrane localization	1.48368	0.00554104	3.13877	14.5781
		Afu8g07060	Putative hydrophobin; upregulated in 48&#8201;h biofilm vs planktonic culture	4.6916	4.51208e-10	0.850718	11.8556
		Afu8g07080	Putative secreted metalloprotease; allergen Asp f 5; predicted signal sequence for secretion; expression is dependent on PrtT; transcript induced by growth on hydrogen peroxide	3.85349	5.51671e-05	3.13368	16.6589
		Afu8g07090	Predicted adhesin-like protein, ortholog of A. nidulans AN3258	1.03272	0.04205	11.9428	23.5376
		Afu8g07100	Ortholog of Neosartorya fischeri NRRL 181 : NFIA_099880, Aspergillus fumigatus A1163 : AFUB_080700, Aspergillus clavatus NRRL 1 : ACLA_060270 and Aspergillus terreus NIH2624 : ATET_07953	3.58519	0.000234441	0	1.3805
		Afu8g07170	Ortholog(s) have extracellular region localization	1.9393	0.00055878	2.52018	8.29678
		Afu8g07310	Ortholog of A. oryzae RIB40 : AO090020000440, Aspergillus flavus NRRL 3357 : AFL2T_10878, Neosartorya fischeri NRRL 181 : NFIA_100180 and Aspergillus fumigatus A1163 : AFUB_080430	5.79401	1.20101e-10	0.450055	11.2845
	FDR: False discovery rate
[truncated: 12 more columns]

## Sheet: down-regulated genes
	Additional file 4: Table S3. Up and down-regulated genes in SEB.
	Down-regulated genes
	CAZy family	Gene	Description	Log2FC	"FDR"	FPKM Fructose	FPKM SEB
	AA3	Afu3g01580	Putative glucose-methanol-choline (GMC) oxidoreductase; protein induced by hydrogen peroxide; hypoxia induced protein; repressed by gliotoxin exposureGMC oxidoreductase	-2.57652	1.15505e-09	447.819	81.4012
	AA3	Afu4g00610	Putative aryl-alcohol dehydrogenasearyl-alcohol dehydrogenase	-2.20868	2.02695e-07	11.9071	2.68727
	AA4	Afu3g06820	Has domain(s) with predicted UDP-N-acetylmuramate dehydrogenase activity, catalytic activity, flavin adenine dinucleotide binding activity and role in oxidation-reduction processoxidoreductase, FAD-binding	-2.54088	3.8578e-06	123.354	39.2542
	AA6	Afu7g06600	Ortholog(s) have NAD(P)H dehydrogenase (quinone) activity, transcription factor binding activity and role in apoptotic process, cellular response to oxidative stress, cytoplasmic sequestering of transcription factorNADPH-dependent FMN reductase (Lot6)	-3.77477	3.27913e-06	12.6063	0.932576
	AA7	Afu1g00510	D-lactate dehydrogenase (cytochrome); SrbA-regulated during hypoxiaD-lactate dehydrogenase (cytochrome)	-5.08128	9.9856e-08	602.24	18.3418
	AA7	Afu3g00840	FAD-dependant oxygenase; secreted protein; ortholog of A. nidulans AN10930, afoF, AN5258, AN7274, AN7269 and AN1310; transcript up-regulated in conidia exposed to neutrophilsFAD-dependent oxygenase	-1.96653	1.23134e-06	139.606	30.8115
	AA7	Afu3g03300	Ortholog(s) have extracellular region localizationFAD binding domain protein	-3.24742	3.15409e-06	2.24439	0.343956
	AA7	Afu6g03620	FAD/FMN-containing isoamyl alcohol oxidaseFAD/FMN-containing isoamyl alcohol oxidase (MreA)	-1.15634	0.00757207	16.1948	5.27554
	CBM13	Afu5g13830	Ortholog(s) have galactosidase activityalpha-galactosidase	-2.44367	0.000260525	11.3176	1.77802
	CBM21	Afu2g13850	Ortholog of A. nidulans FGSC A4 : AN2425, A. niger CBS 513.88 : An02g05260, A. oryzae RIB40 : AO090026000188, Aspergillus wentii : Aspwe1_0054675 and Aspergillus sydowii : Aspsy1_0075212protein phosphatase regulatory subunit (Gac1)	-1.73087	0.00477444	106.528	22.8225
	CBM43	Afu6g12410	GPI-anchored putative beta(1-3)glucanosyltransferase involved in cell wall maintenance; belongs to the 7-member GEL family1,3-beta-glucanosyltransferase	-1.54009	0.00150715	2.65684	1.18534
	CE1	Afu4g09320	Putative extracellular dipeptidyl-peptidase; predicted signal sequence for secretion; induced by growth on BSA as a sole nitrogen source; expression dependent on PrtTextracellular dipeptidyl-peptidase Dpp4	-1.57902	0.00628231	51.3534	7.86074
	CE1	Afu5g08810	Has domain(s) with predicted catalytic activityepoxide hydrolase	-2.19805	8.71013e-11	85.0638	18.3752
	CE1	Afu5g09860	Putative esteraseesterase	-1.1712	0.000579419	155.966	70.2371
	CE1	Afu8g00530	Putative alpha/beta hydrolase; member of the pseurotin A gene cluster; hypoxia induced proteinalpha/beta hydrolase	-1.75921	0.00124531	507.366	135.618
	CE10	Afu1g15430	Putative lipase/esterase; transcript induced by voriconazolelipase/esterase	-1.98629	3.33939e-06	16.3214	5.81895
	CE10	Afu2g09030	Secreted dipeptidyl-peptidase; induced by growth on BSA as a sole nitrogen source; immunoreactive proteinsecreted dipeptidyl peptidase (DppV)	-2.4616	3.22617e-08	426.534	74.8064
	CE10	Afu5g13710	Putative carboxylesterasecarboxylesterase	-2.8948	3.45464e-08	34.1257	8.09133
	CE10	Afu8g04730	Oligopeptidase family proteinoligopeptidase family protein	-1.17071	0.000369962	54.8902	24.2408
	CE10	Afu8g06770	Has domain(s) with predicted hydrolase activity and role in metabolic processhypothetical protein	-1.55906	0.000299933	13.834	3.82965
	CE14	Afu8g02060	Ortholog of A. niger CBS 513.88 : An05g02300/gpi12, A. oryzae RIB40 : AO090010000613, AO090005001316, Neosartorya fischeri NRRL 181 : NFIA_095730 and Aspergillus clavatus NRRL 1 : ACLA_043720glycan biosynthesis protein (PigL)	-1.54326	0.00304241	67.5485	24.4358
	CE4	Afu5g09130	Polysaccharide deacetylase family protein; predicted gene pair with AFUA_6G05030polysaccharide deacetylase family protein	-1.579	0.0012496	22.4242	6.08373
	CE4	Afu6g05030	Polysaccharide deacetylase family protein; predicted gene pair with AFUA_5G09130polysaccharide deacetylase family protein	-2.08401	1.56901e-10	101.226	24.6579
	GH10	Afu6g11820	Ortholog(s) have endo-1,4-beta-xylanase activity, role in xylan catabolic process and extracellular region localizationglicosyl hidrolase family protein	-7.13083	1.73845e-16	13.572	0
	GH109	Afu4g10190	Putative oxidoreductase; calcium inducedNAD binding Rossmann fold oxidoreductase	-1.30646	0.00705685	332.085	138.92
	GH109	Afu5g07000	Puttaive NAD binding Rossmann fold oxidoreductase; transcript up-regulated in conidia exposed to neutrophilsNAD binding Rossmann fold oxidoreductase	-1.92892	1.01788e-08	212.91	60.0839
	GH114	Afu3g07890	Ortholog of A. nidulans FGSC A4 : AN2953, A. niger CBS 513.88 : An02g11360, A. oryzae RIB40 : AO090005001486, Aspergillus wentii : Aspwe1_0041944 and Aspergillus sydowii : Aspsy1_0056308endo alpha-1,4 polygalactosaminidase	-1.22138	0.00167351	197.79	73.9108
	GH13	Afu7g06380	Putative maltasemaltase	-1.13812	0.00254451	24.0482	12.6043
	GH13	Afu8g07070	Ortholog(s) have glucan 1,4-alpha-maltotriohydrolase activity, maltose alpha-glucosidase activity, oligo-1,6-glucosidase activity, sucrose alpha-glucosidase activity and role in maltose catabolic process, sucrose catabolic processmaltase (MalT)	-1.7495	0.0011131	2.81772	0.953881
	GH133	Afu1g02140	Putative glycogen debranching enzyme; transcript up-regulated in conidia exposed to neutrophilsglycogen debranching enzyme (Gdb1)	-1.68992	0.000397994	96.6764	31.3252
	GH16	Afu2g14360	GPI-anchored endo-beta-1,3-glucanase; A. nidulans ortholog xgeA has licheninase activity and has role in glucan catabolic processGPI anchored endo-1,3(4)-beta-glucanase	-1.95731	1.90143e-05	23.8399	8.60021
	GH16	Afu6g03230	Putative cell wall glucanase; predicted adhesin-like protein; transcript induced by voriconazolecell wall glucanase/allergen F16-like	-3.33074	1.51304e-06	2.99137	0.237586
	GH17	Afu3g00270	Cell wall glucanase; predicted glycophosphatidylinositol (GPI)-anchor; secreted proteinGPI-anchored cell wall beta-1,3-endoglucanase (EglC)	-4.25198	1.08135e-12	1124.01	88.4607
	GH18	Afu6g09307	Has domain(s) with predicted catalytic activity, chitin binding, chitinase activity, hydrolase activity, hydrolyzing O-glycosyl compounds activity and role in carbohydrate metabolic process, chitin catabolic processchitinase activity, hydrolase activity	-1.29012	0.00803476	23.9421	11.4214
	GH27	Afu5g02130	Putative alpha-galactosidasealpha-galactosidase	-1.32764	0.00602627	8.23236	2.79836
	GH28	Afu7g06410	Ortholog(s) have hydrolase activity, acting on glycosyl bonds activity and role in carbohydrate catabolic processexo-polygalacturonidase	-3.24248	0.000155638	2.94987	0.852843
	GH32	Afu2g01240	Predicted invertase, involved in sugar metabolismbeta-fructofuranosidase	-1.71521	1.19721e-05	21.0482	8.97133
	GH43	Afu3g09140	Putative endo 1,5-alpha-arabinase; transcript induced by voriconazoleendo 1,5-alpha-arabinase	-1.62908	0.000675713	20.6518	4.49572
	GH43	Afu3g14620	Predicted adhesin-like protein; ortholog of A. nidulans abnAextracellular endo-1,5-alpha-L-arabinase	-3.48449	1.50184e-05	15.7897	1.62241
	GH5	Afu2g09350	Ortholog(s) have glucan endo-1,6-beta-glucosidase activity and role in glucan catabolic processendo-beta-1,6-glucanase	-1.84949	6.81268e-06	122.448	25.6378
	GH5	Afu2g09520	Putative endo-1,4 beta-glucanase, a predicted secreted hydrolase with a fungal cellulose binding domain; transcript levels decrease during conidial germinationextracellular endoglucanase/cellulase	-1.12649	0.0015184	26.9506	9.49089
	GH65	Afu3g02280	Putative alpha,alpha-trehalose glucohydrolase; transcript up-regulated in conidia exposed to neutrophilsalpha,alpha-trehalose glucohydrolase (TreA/Ath1)	-1.59106	0.000124601	67.5556	30.704
	GH72	Afu2g05340	Essential 1,3-beta-glucanosyltransferase, GPI-anchored to the plasma membrane; constitutively expressed during hyphal growth; hypoxia induced protein1,3-beta-glucanosyltransferase	-1.17245	0.0153206	549.376	213.923
	GH76	Afu3g00340	Putative glycosyl hydrolase; predicted gene pair with AFUA_4G02720glycosyl hydrolase	-1.05958	0.009138	128.196	51.0315
	GH76	Afu4g02720	Putative GPI anchored glycosyl hydrolase; predicted gene pair with AFUA_3G00340GPI anchored glycosyl hydrolase	-2.44901	2.22778e-11	40.9748	7.79261
	GT1	Afu7g04880	Has domain(s) with predicted transferase activity, transferring hexosyl groups activity and role in lipid glycosylation, metabolic processsterol glucosyltransferase	-1.6802	4.23634e-07	27.9674	7.20102
	GT20	Afu5g14300	Putative trehalose-6-phosphate synthasealpha,alpha-trehalose-phosphate synthase subunit, putative	-1.93037	0.00297972	1.5034	0.571363
	GT21	Afu7g02500	Ortholog of A. nidulans FGSC A4 : AN9069, A. niger CBS 513.88 : An12g00100, A. oryzae RIB40 : AO090038000626, Aspergillus wentii : Aspwe1_0136265 and Aspergillus sydowii : Aspsy1_0061378polyssacharide synthase (cps1)	-2.45848	2.85733e-13	83.9603	18.245
	GT3	Afu5g02480	Putative glycogen sythase; transcript up-regulated in conidia exposed to neutrophilsglycogen synthase (Gsy1)	-1.50624	0.000564813	99.3013	39.7765
	GT31	Afu3g00170	Has domain(s) with predicted transferase activity, transferring glycosyl groups activity and membrane localizationhypothetical protein	-1.63371	0.00262437	3.76168	1.68773
	GT32	Afu6g04680	GDP-mannose:inositol-phosphorylceramide (MIPC) transferaseMIPC synthase subunit (SurA)	-1.55068	0.00040772	229.419	100.214
	GT32	Afu8g02040	Putative alpha-1,6-mannosyltransferaseglycosyl transferase	-1.31945	0.00268604	9.75603	4.71667
	GT32	Afu8g02070	Ortholog of A. niger CBS 513.88 : An05g02310, A. oryzae RIB40 : AO090010000612, Neosartorya fischeri NRRL 181 : NFIA_095740 and Aspergillus clavatus NRRL 1 : ACLA_043710glycosyl transferase	-1.83954	6.88621e-06	41.2695	16.6745
	GT35	Afu1g12920	Putative glycogen phosphorylase; transcript up-regulated in conidia exposed to neutrophilsglycogen phosphorylase (GlpV/Gph1)	-3.17939	4.22675e-13	228.796	32.1744
	GT4	Afu4g14070	Putative glycosyl transferaseglycosyl transferase	-5.60223	9.08933e-11	2.33314	0.114866
	GT5	Afu1g15440	Putative alpha(1-3) glucan synthase; mutants show increased lung invasion and fungal burden in immunosuppressed mice, increased rate of germination, increased melanin productionalpha-1,3-glucan synthase (Ags3)	-2.12324	3.4671e-06	31.7801	5.05728
	GT69	Afu8g02050	Ortholog of Neosartorya fischeri NRRL 181 : NFIA_095720, Aspergillus fumigatus A1163 : AFUB_084560, Aspergillus clavatus NRRL 1 : ACLA_043730 and Aspergillus terreus NIH2624 : ATET_01912hypothetical protein	-1.15136	0.0128837	20.8802	14.9033
	GT76	Afu4g11280	Ortholog(s) have dolichyl-phosphate-mannose-glycolipid alpha-mannosyltransferase activity and role in GPI anchor biosynthetic processDUF409 domain protein	-2.04024	1.36399e-06	382.783	77.3821
	GT8	Afu1g05580	glycogenin	-1.13238	0.00173168	35.9453	20.7098
	GT8	Afu6g00550	Glycosyl transferase family 8 family protein; calcium induced; induced by exposure to artemisininglycosyl transferase family 8 family	-2.33594	3.39757e-05	14.4379	2.71394
	PL1	Afu2g00800	PelA protein; putative pectin lyase; predicted gene pairs with AFUA_7G05030 (pectin lyase B) and AFUA_5G10380pectate lyase	-1.87569	0.00441002	2.13441	0.788357
	PL3	Afu7g06400	Ortholog(s) have pectate lyase activity and role in pectin catabolic processpectate lyase	-2.66484	0.000291862	2.59706	0.684339
		Afu1g00500	FMN dependent dehydrogenase; SrbA-regulated during hypoxia	-4.5832	2.10662e-06	412.3	20.1499
		Afu1g00520	Ortholog of A. fumigatus Af293 : Afu4g12020, A. niger CBS 513.88 : An01g07290, Neosartorya fischeri NRRL 181 : NFIA_104220 and Aspergillus wentii : Aspwe1_0123520	-3.78282	3.47122e-07	10.8725	0.278492
		Afu1g00960	Predicted LINE transposon-related ORF	-2.37297	0.00210764	1.62841	0.881681
		Afu1g01160	Has domain(s) with predicted hydrolase activity and role in nucleotide catabolic process	-1.81548	0.00953306	1.85076	0.296659
		Afu1g01350	Ortholog of A. nidulans FGSC A4 : AN0467, AN0468, A. fumigatus Af293 : Afu1g04310, A. niger CBS 513.88 : An12g10460 and Aspergillus wentii : Aspwe1_0169394	-1.95749	0.000111638	127.986	33.9049
		Afu1g01360	Ortholog of A. nidulans FGSC A4 : AN3872, AN5090, A. niger CBS 513.88 : An18g00390, Aspergillus wentii : Aspwe1_0037446, Aspergillus sydowii : Aspsy1_0121091 and Aspergillus terreus NIH2624 : ATET_06529	-1.72497	1.30885e-05	90.1153	28.1251
		Afu1g01370	Predicted glutathione S transferase	-1.0516	0.0142498	29.1532	16.0807
		Afu1g01460	Has domain(s) with predicted hydrolase activity	-1.60749	0.00697122	2.16515	0.816529
		Afu1g01600	Putative deoxyribodipyrimidine photolyase; transcript up-regulated in conidia exposed to neutrophils	-1.05887	0.0292107	155.427	50.2468
		Afu1g01640	Has domain(s) with predicted ATP binding, microtubule binding, microtubule motor activity, role in microtubule-based movement and microtubule associated complex localization	-1.02967	0.00404829	34.5236	18.3114
		Afu1g01790	Ortholog of A. nidulans FGSC A4 : AN10070, A. niger CBS 513.88 : An01g06420, A. oryzae RIB40 : AO090005000908, Aspergillus wentii : Aspwe1_0049751 and Aspergillus sydowii : Aspsy1_0144393	-1.21573	0.00680839	77.8475	24.0989
		Afu1g01812	Has domain(s) with predicted role in transmembrane transport and integral component of membrane localization	-2.62118	2.26778e-06	89.2486	31.3098
		Afu1g01890	Has domain(s) with predicted catalytic activity and role in metabolic process	-1.54399	0.00470175	29.8382	6.1613
		Afu1g01960	Has domain(s) with predicted RNA polymerase II transcription factor activity, sequence-specific DNA binding, transcription factor activity, sequence-specific DNA binding, zinc ion binding activity	-2.43736	5.37193e-09	25.503	2.95806
		Afu1g01970	Velvet family protein; role in negative regulation of conidium formation and conidial germination; trehalose biosynthesis; resistence to UV and H2O2 stress; transcript high in conidia, during late phase of conidiation and in mature conidia	-1.05484	0.00145923	42.3305	20.1701
		Afu1g02040	Ortholog(s) have role in pathogenesis and cell surface, extracellular region localization	-1.9016	3.49621e-05	71.8818	19.3288
		Afu1g02080	Ortholog of A. nidulans FGSC A4 : AN0356, A. niger CBS 513.88 : An01g06170, A. oryzae RIB40 : AO090005000887, Aspergillus wentii : Aspwe1_0098094 and Aspergillus sydowii : Aspsy1_0085975	-1.06687	0.00369648	60.0118	37.1443
		Afu1g02290	Protein of unknown function; calcium downregulated	-2.23867	0.00040772	8988.68	2630.45
		Afu1g02670	ARP2/3 complex 34 kDa subunit; hypoxia induced protein	-1.05655	0.00425446	171.285	85.3898
		Afu1g02880	Ortholog of A. nidulans FGSC A4 : AN0272, A. niger CBS 513.88 : An01g05030, A. oryzae RIB40 : AO090005000779, Aspergillus wentii : Aspwe1_0025563 and Aspergillus sydowii : Aspsy1_0055099	-1.58853	4.20271e-06	40.0173	14.0897
		Afu1g02910	Ortholog of A. nidulans FGSC A4 : AN10031, A. niger CBS 513.88 : An01g05060, A. oryzae RIB40 : AO090005000782, Aspergillus wentii : Aspwe1_0169592 and Aspergillus sydowii : Aspsy1_0076110	-1.38592	0.00019014	93.6623	34.1401
		Afu1g02970	Has domain(s) with predicted FAD binding, oxidoreductase activity and role in metabolic process	-1.43092	3.47223e-05	50.216	22.6008
		Afu1g02980	Putative 6-phosphogluconolactonase; calcium downregulated	-1.09995	0.00972494	113.249	43.5392
		Afu1g03090	Putative mitochondrial integral membrane protein	-2.31267	1.56823e-06	145.657	44.0709
		Afu1g03200	Putative major facilitator superfamily (MFS) transporter	-2.88204	0.00132061	11.7463	0.382523
		Afu1g03320	Ortholog of Aspergillus fumigatus A1163 : AFUB_003740	-3.16579	0.000226136	8.33488	0.900825
		Afu1g03550	Putative mitochondrial dihydroxy acid dehydratase; SrbA-regulated during hypoxia	-1.67855	9.60217e-07	81.9307	30.1974
		Afu1g03720	Ortholog(s) have endoplasmic reticulum, mitochondrion localization	-1.95483	3.46511e-08	542.833	132.562
		Afu1g03740	Ortholog(s) have role in protein targeting to vacuole	-1.03424	0.00383057	81.4803	46.6649
		Afu1g03790	Ortholog of A. nidulans FGSC A4 : AN10496, A. niger CBS 513.88 : An18g03940, A. oryzae RIB40 : AO090003000968, Neosartorya fischeri NRRL 181 : NFIA_020880 and Aspergillus versicolor : Aspve1_0030612	-1.72812	1.47413e-05	24.405	10.3783
		Afu1g04100	Ortholog of A. nidulans FGSC A4 : AN8649, A. niger CBS 513.88 : An01g02930, A. oryzae RIB40 : AO090009000519, Aspergillus wentii : Aspwe1_0037325, Aspwe1_0104267 and Aspergillus sydowii : Aspsy1_0048337	-2.54008	0.00198234	3.20405	0.551448
		Afu1g04130	FG-GAP repeat protein; secreted	-2.21545	1.01788e-08	50.4922	10.9596
		Afu1g04150	Has domain(s) with predicted NAD binding, oxidoreductase activity, acting on the CH-OH group of donors, NAD or NADP as acceptor activity and role in oxidation-reduction process	-4.30581	8.00806e-18	88.0779	2.79573
		Afu1g04160	Putative aspartate aminotransferase	-1.71956	0.00206615	37.9014	22.128
		Afu1g04300	Ortholog of A. niger CBS 513.88 : An01g03130, A. oryzae RIB40 : AO090003000919, AO090701000446, Aspergillus wentii : Aspwe1_0025379 and Aspergillus terreus NIH2624 : ATET_06531	-2.55312	0.00448064	45.748	8.04477
		Afu1g04310	Ortholog of A. nidulans FGSC A4 : AN0467, AN0468, A. fumigatus Af293 : Afu1g01350, A. niger CBS 513.88 : An12g10460 and Aspergillus wentii : Aspwe1_0169394	-1.13417	0.0440423	62.8664	17.3176
		Afu1g04315	Ortholog of A. nidulans FGSC A4 : AN0466, A. oryzae RIB40 : AO090003000918, Aspergillus wentii : Aspwe1_0037360 and Aspergillus sydowii : Aspsy1_0041113	-2.20374	3.23932e-10	126.782	22.2509
		Afu1g04390	Ortholog(s) have plasma membrane localization	-1.9251	3.11358e-09	28.8491	8.31378
		Afu1g04450	GNAT-type acetyltransferase; siderophore biosynthetic machinery component; essential for biosynthesis of the siderophores ferricrocin and hydroxyferricrocin in iron-replete conditions; homolog to E. coli IucB; constitutive; contains intron	-1.48332	7.10343e-05	62.4499	21.0821
		Afu1g04560	Ortholog(s) have urease activity, role in urea catabolic process and cytosol localization	-1.03692	0.0041363	57.181	30.1469
		Afu1g04630	Ortholog of Aspergillus fumigatus A1163 : AFUB_004980	-2.30861	0.00108103	41.044	8.26231
		Afu1g04860	Ortholog of Neosartorya fischeri NRRL 181 : NFIA_019900, Aspergillus wentii : Aspwe1_0037494, Aspergillus versicolor : Aspve1_0048697 and Aspergillus niger ATCC 1015 : 55445-mRNA	-1.16894	0.000806171	178.798	64.1043
		Afu1g04870	Ortholog(s) have putrescine transmembrane transporter activity, spermidine transmembrane transporter activity, urea transmembrane transporter activity and role in putrescine transport, spermidine transport, urea transport	-1.61651	0.0312162	28.7903	4.86164
		Afu1g05020	Putative sulfate transporter	-1.63248	0.00249337	31.9651	9.22502
		Afu1g05520	Ortholog(s) have galactonate dehydratase activity and role in cellular carbohydrate catabolic process	-1.51109	4.23708e-05	39.9788	15.2465
		Afu1g05550	Has domain(s) with predicted DNA binding activity	-1.30815	0.00380177	121.234	44.3374
		Afu1g05590	Ortholog of A. nidulans FGSC A4 : AN4083, A. niger CBS 513.88 : An18g04430, A. oryzae RIB40 : AO090009000382, Aspergillus wentii : Aspwe1_0169293 and Aspergillus sydowii : Aspsy1_0201498	-1.20284	0.000978006	31.7803	17.597
		Afu1g05690	Ortholog of A. nidulans FGSC A4 : AN4089, A. niger CBS 513.88 : An18g03450, A. oryzae RIB40 : AO090009000365, Aspergillus wentii : Aspwe1_0104096 and Aspergillus sydowii : Aspsy1_0057643	-1.11189	0.0414499	47.2453	23.7886
		Afu1g05830	Ortholog(s) have extracellular region localization	-1.02648	0.0242484	43.7077	30.3861
		Afu1g06020	Ortholog of A. nidulans FGSC A4 : AN4206, A. niger CBS 513.88 : An18g03870, Aspergillus wentii : Aspwe1_0026071, Aspergillus sydowii : Aspsy1_0059171 and Aspergillus terreus NIH2624 : ATET_03025	-1.21996	0.0243363	164.373	101.968
		Afu1g06240	Ortholog(s) have riboflavin synthase activity, role in riboflavin biosynthetic process and cytosol, nucleus localization	-1.00586	0.00552814	205.494	111.337
		Afu1g06250	Has domain(s) with predicted catalytic activity and role in metabolic process	-1.09006	0.000968424	28.4609	12.8257
		Afu1g06350	Ortholog of A. nidulans FGSC A4 : AN10518, A. niger CBS 513.88 : An18g05000, A. oryzae RIB40 : AO090001000412, Neosartorya fischeri NRRL 181 : NFIA_018360 and Aspergillus wentii : Aspwe1_0038230	-4.38488	1.42293e-30	213.144	10.5436
		Afu1g06820	Protein of unknown function identified by mass spectrometry; transcript up-regulated in conidia exposed to neutrophils	-1.46513	1.8771e-05	135.409	44.3936
		Afu1g06930	Ortholog of A. nidulans FGSC A4 : AN5730, A. oryzae RIB40 : AO090003000083, Aspergillus wentii : Aspwe1_0109001, Aspergillus sydowii : Aspsy1_0043701 and Aspergillus terreus NIH2624 : ATET_02925	-1.26649	0.00383633	15.9897	6.37569
		Afu1g07040	Ortholog of A. nidulans FGSC A4 : AN10646, A. niger CBS 513.88 : An07g09600, A. oryzae RIB40 : AO090012000956, Aspergillus wentii : Aspwe1_0111941 and Aspergillus terreus NIH2624 : ATET_02639	-1.40613	0.000210009	42.8977	12.2262
		Afu1g07130	Ortholog(s) have mitochondrion localization	-1.46486	7.64846e-06	109.179	36.123
		Afu1g07200	Has domain(s) with predicted catalytic activity, heme binding, oxidoreductase activity	-1.551	3.73573e-05	201.117	72.7274
		Afu1g07220	6-Phosphofructo-2-kinase	-1.62125	0.00681629	1169.78	278.347
		Afu1g07350	Ortholog(s) have role in mitochondrial genome maintenance and integral component of mitochondrial inner membrane localization	-1.53312	0.000429421	73.9177	26.7875
		Afu1g07400	Has domain(s) with predicted role in anaphase-promoting complex-dependent proteasomal ubiquitin-dependent protein catabolic process, regulation of mitotic metaphase/anaphase transition and anaphase-promoting complex localization	-1.26851	0.0135414	48.7003	13.4974
		Afu1g07480	Coproporphyrinogen III oxidase with a predicted role in heme biosynthesis; protein levels increase in amphotericin B; reacts with rabbit immunosera exposed to conidia; repressed by exposure to artemisinin; SrbA-regulated during hypoxia	-1.87443	0.00355211	912.533	138.609
		Afu1g07500	Ortholog of A. niger CBS 513.88 : An07g10060, Aspergillus wentii : Aspwe1_0046372, Aspergillus versicolor : Aspve1_0045780 and Aspergillus clavatus NRRL 1 : ACLA_027110	-1.17256	0.000998699	198.657	108.648
		Afu1g08840	Ortholog(s) have guanylate kinase activity, role in GMP metabolic process and cytoplasm, nucleus localization	-1.12994	0.00200186	428.938	170.533
		Afu1g08880	Ortholog(s) have copper chaperone activity and role in cellular copper ion homeostasis, cellular iron ion homeostasis, cellular response to oxidative stress, copper ion transport, regulation of iron ion transmembrane transport	-1.10914	0.00425446	1173.91	547.476
		Afu1g09030	Protein of unknown function; calcium downregulated; transcript up-regulated in conidia exposed to neutrophils	-1.4514	0.0053819	3827.61	1490.57
		Afu1g09050	Methylene-fatty-acyl-phospholipid synthase; no human homolog	-1.35528	1.94517e-05	86.7511	37.006
		Afu1g09420	Ortholog of A. nidulans FGSC A4 : AN1347, Aspergillus wentii : Aspwe1_0024553, Aspergillus sydowii : Aspsy1_0074209 and Aspergillus terreus NIH2624 : ATET_08565	-1.11467	0.00619862	61.8764	22.314
		Afu1g09470	Putative class V aminotransferase; transcript up-regulated in conidia exposed to neutrophils	-1.89289	0.000291582	216.749	93.1105
		Afu1g09580	Has domain(s) with predicted plasma membrane localization	-1.34824	0.0168845	207.473	103.394
		Afu1g09590	Ortholog of A. nidulans AN1330; calcium induced	-1.40182	0.006623	278.405	124.052
		Afu1g09720	Ortholog of A. nidulans FGSC A4 : AN1293, A. niger CBS 513.88 : An08g01500, A. oryzae RIB40 : AO090012000872, Aspergillus wentii : Aspwe1_0103011 and Aspergillus sydowii : Aspsy1_0025452	-1.03793	0.00222339	42.5076	18.2256
		Afu1g09890	Protein with Yap1-dependent induction in response to hydrogen peroxide; calcium downregulated	-1.64421	0.0156344	6508.35	2463.12
		Afu1g09930	Putative glycerol dehydrogenase; protein level decreases upon heat shock; transcript up-regulated in conidia exposed to neutrophils	-1.02171	0.0134842	125.287	77.6722
		Afu1g09940	Ortholog of A. nidulans FGSC A4 : AN11936, A. niger CBS 513.88 : An08g01750, A. oryzae RIB40 : AO090038000441, Neosartorya fischeri NRRL 181 : NFIA_015690 and Aspergillus clavatus NRRL 1 : ACLA_025570	-1.34452	0.00564012	734.499	259.275
		Afu1g09980	Ortholog of A. nidulans FGSC A4 : AN1269, A. fumigatus Af293 : Afu8g01400, A. niger CBS 513.88 : An08g01800, A. oryzae RIB40 : AO090038000434, AO090011000869 and Aspergillus wentii : Aspwe1_0048977	-1.95594	4.45061e-05	21.0438	5.5094
		Afu1g10110	Ortholog(s) have extracellular region localization	-1.12199	0.017428	71.0046	27.4988
		Afu1g10120	Ortholog of A. nidulans FGSC A4 : AN8931, A. niger CBS 513.88 : An08g01940, A. oryzae RIB40 : AO090038000421, Aspergillus wentii : Aspwe1_0048983 and Aspergillus sydowii : Aspsy1_0044402	-1.3411	0.0181746	12.1188	4.44801
		Afu1g10220	Ortholog of A. nidulans FGSC A4 : AN1250, A. niger CBS 513.88 : An08g02090, Neosartorya fischeri NRRL 181 : NFIA_015430 and Aspergillus versicolor : Aspve1_0119420	-1.22779	0.00152153	172.858	62.628
		Afu1g10230	Putative C2H2 zinc-finger transcription factor	-1.67421	0.00146414	14.0532	5.92304
		Afu1g10270	Ortholog(s) have pyridoxine:NADP 4-dehydrogenase activity, role in pyridoxal biosynthetic process and cytosol, extracellular region, nucleus localization	-1.27594	0.000954108	31.4506	12.5208
		Afu1g10370	Putative MFS multidrug transporter	-1.34063	0.0399435	18.6079	17.9788
		Afu1g10390	Putative ABC multidrug transporter; transcript induced by voriconazole	-2.65214	2.07397e-08	24.9255	6.42223
		Afu1g10930	Putative ammonium transporter; transcript downregulated in response to voriconazole	-1.78949	0.00256255	439.183	83.4605
		Afu1g11170	Ortholog(s) have role in reciprocal meiotic recombination and nucleus localization	-2.99507	3.79602e-07	9.11763	2.6733
		Afu1g11220	Predicted adhesin-like protein; ortholog of A. nidulans AN1160	-3.01137	2.74355e-06	1464.28	275.023
		Afu1g11230	Hydroxymethylglutaryl-CoA (HMG-CoA) reductase; SrbA-regulated during hypoxia	-1.75508	0.0192809	0.641138	0.210509
		Afu1g11350	Has domain(s) with predicted role in transmembrane transport and integral component of membrane localization	-4.55609	1.76836e-08	2.07828	0.0851256
		Afu1g11530	Has domain(s) with predicted carbon-carbon lyase activity, catalytic activity and role in cellular aromatic compound metabolic process	-2.32321	9.77527e-11	67.6088	10.8518
		Afu1g11550	Ortholog of A. nidulans FGSC A4 : AN10156, A. oryzae RIB40 : AO090138000211, Aspergillus wentii : Aspwe1_0040549, Aspergillus sydowii : Aspsy1_0243093 and Aspergillus terreus NIH2624 : ATET_00346	-1.20554	0.000258674	58.6565	22.7419
		Afu1g11740	Ortholog of A. nidulans FGSC A4 : AN1127, AN7386, A. niger CBS 513.88 : An02g03380, An08g03700, A. oryzae RIB40 : AO090026000507 and Aspergillus wentii : Aspwe1_0043558, Aspwe1_0654818	-1.96253	0.000188057	26.6982	5.93183
		Afu1g12025	Ortholog of A. nidulans FGSC A4 : AN1067, A. oryzae RIB40 : AO090001000340, Neosartorya fischeri NRRL 181 : NFIA_013500 and Aspergillus versicolor : Aspve1_0024253	-1.03615	0.0323604	19.3781	6.63233
		Afu1g12410	Has domain(s) with predicted FAD binding, oxidoreductase activity and role in metabolic process	-1.55201	0.00197608	6.98116	2.46046
		Afu1g12570	Ortholog(s) have RNA binding activity, role in rRNA processing and ribosome localization	-1.33215	3.60732e-05	45.5274	16.0326
		Afu1g12620	Putative toxin efflux pump; transcript upregulated in response to amphotericin B	-1.56779	0.000874287	127.138	61.313
		Afu1g12650	Putative 3-ketoacyl-CoA ketothiolase with a predicted role in fatty acid beta oxidation; transcript up-regulated in conidia exposed to neutrophils; induced by exposure to artemisinin	-1.19031	0.00281542	59.7776	30.3637
		Afu1g12660	Ortholog of A. nidulans FGSC A4 : AN1027, A. niger CBS 513.88 : An08g05410, A. oryzae RIB40 : AO090012000716, Aspergillus wentii : Aspwe1_0040406 and Aspergillus sydowii : Aspsy1_0038316	-1.35021	0.00046978	433.321	157.873
		Afu1g12850	Putative nitrate transporter; predicted gene pair with AFUA_1G17470	-2.2437	0.00201111	144.482	17.2318
		Afu1g12970	Has domain(s) with predicted nutrient reservoir activity	-2.7455	2.55229e-05	107.745	18.4879
		Afu1g13050	Has domain(s) with predicted nucleic acid binding activity	-1.34932	0.000793182	248.113	128.492
		Afu1g13110	4-coumarate-CoA ligase	-1.2792	0.00272721	16.5766	9.61845
		Afu1g13210	Ortholog(s) have role in allantoin assimilation pathway, allantoin transport, uracil import across plasma membrane and Golgi apparatus localization	-1.68426	1.52966e-05	53.1265	12.3253
		Afu1g13330	Ortholog(s) have ATP binding, ATPase activity	-1.13485	0.00126814	209.61	101.722
		Afu1g13400	Has domain(s) with predicted zinc ion binding activity	-1.71363	0.00198638	1714.94	926.831
		Afu1g13410	Ortholog of Neosartorya fischeri NRRL 181 : NFIA_012090, Aspergillus fumigatus A1163 : AFUB_012900 and Aspergillus clavatus NRRL 1 : ACLA_022010	-3.24059	1.31198e-10	64.1464	5.89765
		Afu1g13520	SET domain protein; transcript up-regulated in conidia exposed to neutrophils	-1.14271	0.000998368	31.6817	12.8431
		Afu1g13530	Ortholog of A. nidulans FGSC A4 : AN0691, A. niger CBS 513.88 : An08g06600, A. oryzae RIB40 : AO090012000522, Neosartorya fischeri NRRL 181 : NFIA_011970 and Aspergillus wentii : Aspwe1_0027806	-2.61562	0.000666171	59.9758	10.3996
		Afu1g13550	Protein of unknown function identified by mass spectrometry	-2.32076	2.27793e-05	55.0261	7.98726
		Afu1g13660	Has domain(s) with predicted FAD binding, oxidoreductase activity and role in metabolic process	-3.86607	7.07976e-28	59.8203	3.30846
		Afu1g13810	Ortholog of Aspergillus fumigatus A1163 : AFUB_013290	-1.75076	0.00588877	18.3658	4.48901
		Afu1g13820	Ortholog of Aspergillus glaucus : Aspgl1_0038114, Neosartorya fischeri NRRL 181 : NFIA_011700 and Aspergillus fumigatus A1163 : AFUB_013300	-1.68316	0.0259686	1.12971	0.595188
		Afu1g13930	Ortholog(s) have mitochondrion localization	-1.39852	1.84644e-05	52.6133	16.8402
		Afu1g13950	Has domain(s) with predicted oxidoreductase activity and role in metabolic process	-1.37111	0.0151187	6.43731	2.52157
		Afu1g13980	Ortholog of A. nidulans FGSC A4 : AN2186, AN10116, A. niger CBS 513.88 : An08g07120, An12g09760, An05g02480, An12g10180 and A. oryzae RIB40 : AO090010000355, AO090010000554	-2.0848	3.38166e-10	33.9578	7.66388
		Afu1g13990	Protein of unknown function; SrbA-regulated during hypoxia	-3.15331	1.54854e-18	149.94	13.4368
		Afu1g14040	Has domain(s) with predicted FMN binding, oxidoreductase activity, pyridoxamine-phosphate oxidase activity and role in oxidation-reduction process	-3.87492	2.63398e-05	39.5156	0.847815
		Afu1g14300	Putative fasciclin domain family protein with a predicted role in cell adhesion; transcript downregulated in response to amphotericin B; induced by exposure to artemisinin	-1.39668	0.00157291	84.8992	49.6519
		Afu1g14330	Putative ABC transporter; mutation causes increased azole itraconazole, voriconazole and posaconazole sensitivity	-2.07604	2.78245e-05	160.81	36.1358
		Afu1g14390	Has domain(s) with predicted oxidoreductase activity, transferase activity, transferring acyl groups other than amino-acyl groups, zinc ion binding activity and role in oxidation-reduction process	-1.22822	0.0336636	6.76021	5.22982
		Afu1g14400	Has domain(s) with predicted NAD binding, oxidoreductase activity, acting on the CH-OH group of donors, NAD or NADP as acceptor activity and role in oxidation-reduction process	-1.64647	8.28595e-07	54.2028	20.6839
		Afu1g14800	Protein of unknown function; transcript downregulated in response to voriconazole	-1.6786	0.000478129	1015.88	195.917
		Afu1g14850	Putative acyl-coA dehydrogenase with a predicted role in beta oxidation of fatty acids; transcript up-regulated in conidia exposed to neutrophils	-1.26073	0.00547514	103.754	65.826
		Afu1g15130	Ortholog(s) have GPI-anchor transamidase activity, role in attachment of GPI anchor to protein and GPI-anchor transamidase complex localization	-1.00739	0.00421983	58.0157	35.4624
		Afu1g15160	Protein of unknown function; transcript induced by voriconazole	-1.29376	0.00148316	177.203	74.8403
		Afu1g15260	Ortholog of A. nidulans FGSC A4 : AN0860, A. niger CBS 513.88 : An01g13370, A. oryzae RIB40 : AO090103000449, AO090005001207, Aspergillus wentii : Aspwe1_0111296 and Aspergillus sydowii : Aspsy1_0273264	-1.0952	0.0400077	101.867	84.905
		Afu1g15330	Ortholog of A. nidulans FGSC A4 : AN0873, A. niger CBS 513.88 : An01g13550, A. oryzae RIB40 : AO090005001183, Aspergillus wentii : Aspwe1_0027580 and Aspergillus sydowii : Aspsy1_0083906	-1.07165	0.00874338	11.4222	6.29894
		Afu1g15540	Ortholog of A. nidulans FGSC A4 : AN6482, AN0518, A. niger CBS 513.88 : An12g09790, A. oryzae RIB40 : AO090011000265, Neosartorya fischeri NRRL 181 : NFIA_009780 and Aspergillus wentii : Aspwe1_0118459	-2.0694	0.000806171	7.63934	3.07422
		Afu1g15640	Has domain(s) with predicted carbon-sulfur lyase activity and role in metabolic process	-1.88429	6.33215e-05	34.7734	15.248
		Afu1g15680	Has domain(s) with predicted RNA polymerase II transcription factor activity, sequence-specific DNA binding, zinc ion binding activity, role in regulation of transcription, DNA-templated and nucleus localization	-1.03747	0.0178299	9.09424	5.33246
		Afu1g16250	Putative alpha-glucosidase B	-1.21277	0.0245719	106.001	26.6143
		Afu1g16690	Ortholog(s) have role in cellular response to drug	-3.63608	5.17819e-11	39.2802	5.85027
		Afu1g16770	Has domain(s) with predicted carbon-nitrogen ligase activity, with glutamine as amido-N-donor activity	-1.71962	0.000108302	10.1657	2.90052
		Afu1g16850	Putative sphinganine hydroxylase with a predicted role in the hydroxylation of dihydrosphingosine (DHS) at position C-4; involved in sphingolipid biosynthesis	-1.59546	0.00710132	249.5	73.774
		Afu1g17040	Ortholog(s) have cytosol, nucleus localization	-3.12325	1.79386e-07	305.998	16.8583
		Afu1g17170	Putative alpha-ketoglutarate-dependent taurine dioxygenase; SrbA-regulated during hypoxia	-1.29578	0.0200114	5.41359	1.88765
		Afu1g17350	Ortholog of A. oryzae RIB40 : AO090020000692, Neosartorya fischeri NRRL 181 : NFIA_008000, Aspergillus fumigatus A1163 : AFUB_016720 and Aspergillus clavatus NRRL 1 : ACLA_018150	-3.066	1.49924e-09	175.997	17.3599
		Afu1g17360	Putative bZip-type transcription factor with similarity to atfA	-1.71263	0.000213389	31.8841	9.9085
		Afu1g17370	Putative heat shock protein; enriched in dormant conidia	-2.40842	0.00146414	79.8453	5.52642
		Afu1g17380	Has domain(s) with predicted oxidoreductase activity and role in metabolic process	-3.71689	8.81111e-05	12.4505	0.972498
		Afu1g17470	Putative high-affinity nitrate transporter; predicted gene pair with Afu1g12850 (crnA)	-3.76574	1.45556e-05	120.268	4.54894
		Afu1g17550	Ortholog of Aspergillus fumigatus A1163 : AFUB_016930	-2.38217	7.68901e-05	11.1632	1.15177
		Afu1g17660	Histidinol dehydrogenase; role in histidine biosynthesis; no human homolog	-2.43446	0.00809586	1.46483	0.185315
		Afu1g17700	Ortholog(s) have versicolorin reductase activity and role in monodictyphenone biosynthetic process, sterigmatocystin biosynthetic process, xanthone-containing compound biosynthetic process	-1.68101	0.00449365	4.13328	1.12273
		Afu2g00100	Has domain(s) with predicted RNA polymerase II transcription factor activity, sequence-specific DNA binding, zinc ion binding activity, role in regulation of transcription, DNA-templated and nucleus localization	-1.03961	0.0302374	130.721	90.6092
		Afu2g00370	Ortholog of A. nidulans FGSC A4 : AN8361, A. niger CBS 513.88 : An12g10280, A. oryzae RIB40 : AO090701000625, Aspergillus wentii : Aspwe1_0168024 and Aspergillus sydowii : Aspsy1_0049880	-1.35841	9.83393e-05	16.0845	7.295
		Afu2g00410	Has domain(s) with predicted carbon-nitrogen ligase activity, with glutamine as amido-N-donor activity	-1.35067	0.0260006	1.48666	0.726631
		Afu2g00500	Ortholog of A. nidulans FGSC A4 : AN8602, A. fumigatus Af293 : Afu6g09865, A. oryzae RIB40 : AO090023000371 and Neosartorya fischeri NRRL 181 : NFIA_032690, NFIA_055590	-1.70582	0.00695242	24.0961	2.8475
		Afu2g00600	Ortholog of Neosartorya fischeri NRRL 181 : NFIA_032790, Aspergillus versicolor : Aspve1_0206605 and Aspergillus fumigatus A1163 : AFUB_017660	-2.89811	0.000660242	2.39619	0.566649
		Afu2g00670	Putative protein kinase	-1.77793	0.00546165	3.95083	1.9473
		Afu2g00720	Putative aldehyde dehydrogenase (NAD+)	-1.57371	0.000637214	31.2233	6.28118
		Afu2g00750	Predicted oxidoreductase; SrbA-regulated during hypoxia	-1.25716	0.0424319	5.78415	4.0404
		Afu2g00790	Ortholog(s) have extracellular region localization	-1.64629	0.00501798	149.888	52.9267
		Afu2g00860	Ortholog of Aspergillus fumigatus A1163 : AFUB_017940	-2.09226	0.000376885	19.6284	4.66993
		Afu2g00970	Putative zinc-containing alcohol dehydrogenase; transcript induced by exposure to human airway epithelial cells	-1.31545	6.56552e-05	42.1438	14.7782
		Afu2g01710	Putative GPI anchored protein	-1.62669	3.89673e-05	30.3762	13.317
		Afu2g01750	Has domain(s) with predicted aminopeptidase activity, metalloexopeptidase activity and role in cellular process, proteolysis	-1.05125	0.0224724	453.736	225.64
		Afu2g01850	Ortholog(s) have role in cellular response to drug	-1.19445	0.000579419	57.5345	29.4062
		Afu2g02010	Putative transmembrane domain protein	-1.22745	0.0054544	76.5443	47.7542
		Afu2g02310	Cortical patch protein; transcript up-regulated in conidia exposed to neutrophils; induced by exposure to artemisinin	-3.1073	1.43005e-05	821.031	112.33
		Afu2g02430	Ortholog(s) have role in protein import into mitochondrial inner membrane, protein import into mitochondrial matrix and mitochondrial inner membrane presequence translocase complex, plasma membrane localization	-1.03671	0.00338648	61.1255	24.9591
		Afu2g02480	Ortholog(s) have role in ascospore wall assembly and ascospore wall, lipid particle, prospore membrane localization	-2.086	2.2713e-06	87.1116	21.6432
		Afu2g02550	Ortholog(s) have G-protein beta/gamma-subunit complex binding, actin binding activity, role in positive regulation of transcription from RNA polymerase II promoter by pheromones, protein folding and cytoplasm localization	-1.11386	0.000660242	117.383	56.2643
		Afu2g02630	Protein of unknown function; calcium downregulated; transcript up-regulated in conidia exposed to neutrophils	-1.12701	0.00354771	206.224	68.658
		Afu2g02820	Ortholog of S. cerevisiae : MOH1, A. nidulans FGSC A4 : AN4539, A. niger CBS 513.88 : An07g07170, A. oryzae RIB40 : AO090026000627 and Aspergillus wentii : Aspwe1_0168864	-1.12226	0.00123035	473.28	222.264
		Afu2g02910	Ortholog(s) have catechol 1,2-dioxygenase activity and role in catechol catabolic process, ortho-cleavage	-1.06884	0.00463025	36.7211	23.0748
		Afu2g02980	Has domain(s) with predicted ER retention sequence binding activity, role in protein retention in ER lumen and integral component of membrane localization	-1.25285	0.000580598	26.7532	12.8624
		Afu2g03020	Has domain(s) with predicted DNA binding, chromatin binding activity	-3.76979	8.73865e-09	11.65	1.89159
		Afu2g03070	Has domain(s) with predicted DNA binding activity, role in DNA recombination, double-strand break repair and nucleus localization	-1.41538	0.000295554	65.481	18.4465
		Afu2g03300	Protein of unknown function; transcript repressed by exposure to human airway epithelial cells	-2.10615	1.75353e-06	4924.51	1277.05
		Afu2g03500	Has domain(s) with predicted transmembrane transporter activity, role in transmembrane transport and integral component of membrane localization	-2.00578	2.03948e-05	23.5711	10.5712
		Afu2g03600	Has domain(s) with predicted hydrolase activity	-1.00296	0.00588877	33.1529	13.9363
		Afu2g03730	Putative high affinity copper transporter; transcript up-regulated in hyphae upon exposure to neutrophils	-1.24771	0.0461531	11.7794	4.196
		Afu2g04180	Predicted adhesin-like protein	-2.00864	0.00710151	14.4766	5.02104
		Afu2g04230	Putative fumarylacetoacetate hydrolase:induced by L-tyrosine; immunoreactive protein; repressed by gliotoxin exposure	-1.68761	4.99865e-05	56.5985	19.1946
		Afu2g04240	maleylacetoacetate isomerase involved in L-tyrosine degradation	-1.22947	0.00456859	89.1616	36.6496
		Afu2g04290	Ortholog(s) have role in steroid metabolic process	-1.15102	0.00527666	43.9933	20.869
		Afu2g04870	Has domain(s) with predicted oxidoreductase activity, acting on the aldehyde or oxo group of donors, disulfide as acceptor activity and role in metabolic process	-2.23272	0.00114471	11.7165	4.52323
		Afu2g04890	Ortholog of A. niger CBS 513.88 : An11g04600, A. oryzae RIB40 : AO090003000293, Neosartorya fischeri NRRL 181 : NFIA_081620 and Aspergillus clavatus NRRL 1 : ACLA_089760	-1.57849	2.71568e-06	55.229	19.6733
		Afu2g05085	Ortholog(s) have azetidine-2-carboxylic acid acetyltransferase activity and cytosol, nucleus localization	-1.15202	0.00879406	17.5804	9.63637
		Afu2g05350	Putative MFS transporter	-4.21207	6.73047e-09	14.1311	2.31352
		Afu2g05450	Mitochondrial NADH dehydrogenase involved in oxidative phosphorylation; repressed by exposure to artemisinin	-1.10286	0.00638276	125.636	61.5175
		Afu2g05590	Ortholog(s) have ubiquitin-specific protease activity, role in protein deubiquitination and cytosol, nucleus localization	-1.38891	9.46511e-06	76.6784	31.2067
		Afu2g05640	Ortholog of A. niger CBS 513.88 : An02g14070, Neosartorya fischeri NRRL 181 : NFIA_082370, Aspergillus niger ATCC 1015 : 52472-mRNA and Aspergillus zonatus : Aspzo1_1187186	-1.19563	0.00384126	19.3428	6.08814
		Afu2g05690	Ortholog of A. nidulans AN7482; calcium induced	-3.52082	8.909e-12	34.9714	4.32444
		Afu2g05810	Putative dienelactone hydrolase	-4.53208	5.20234e-15	91.0747	5.3676
		Afu2g05870	Ortholog of Aspergillus fumigatus A1163 : AFUB_022910	-2.44722	3.56487e-05	249.628	31.5895
		Afu2g05880	Putative ammonium transporter; transcript downregulated in response to voriconazole	-1.35648	0.0137731	442.206	113.396
		Afu2g06040	Putative actin cortical patch component	-1.54207	2.43404e-06	101.354	33.0432
		Afu2g07420	Putative actin-bundling protein, fimbrin; conidia-enriched protein	-1.14272	0.0171223	442.321	201.162
		Afu2g07500	Putative prolidase; transcript induced by exposure to human airway epithelial cells; induced by growth on BSA as a sole nitrogen source	-1.76261	1.2575e-06	243.574	80.0423
		Afu2g07610	Has domain(s) with predicted oxidoreductase activity and role in metabolic process	-2.10556	0.00182049	37.1355	5.08742
		Afu2g07830	Ortholog of Neosartorya fischeri NRRL 181 : NFIA_083540, Aspergillus fumigatus A1163 : AFUB_023860 and Aspergillus clavatus NRRL 1 : ACLA_079800	-1.34625	0.0462011	2.40348	0.900512
		Afu2g07840	Ortholog of A. niger CBS 513.88 : An05g00430, A. oryzae RIB40 : AO090701000806, Neosartorya fischeri NRRL 181 : NFIA_083550, Aspergillus wentii : Aspwe1_0629899 and Aspergillus versicolor : Aspve1_0082834	-1.3229	0.000322108	119.461	42.6731
		Afu2g08080	Ortholog(s) have role in cellular response to biotic stimulus, filamentous growth of a population of unicellular organisms in response to biotic stimulus, vacuole inheritance	-1.82866	0.00131336	179.283	87.206
		Afu2g08140	Has domain(s) with predicted catalytic activity, role in RNA metabolic process and intracellular localization	-1.61916	1.52963e-05	22.6293	6.35396
		Afu2g08350	Ortholog(s) have Golgi apparatus, cell division site, cell tip, endoplasmic reticulum localization	-1.7764	4.97839e-08	47.5775	14.1001
		Afu2g08370	Predicted glutathione S transferase	-1.52389	0.00194681	697.098	284.351
		Afu2g08380	Ortholog of A. nidulans FGSC A4 : AN6159, A. niger CBS 513.88 : An12g03600, A. oryzae RIB40 : AO090011000863, Aspergillus wentii : Aspwe1_0176103 and Aspergillus sydowii : Aspsy1_0058057	-1.27463	0.000493176	29.854	15.3614
		Afu2g08430	Has domain(s) with predicted acetyltransferase activity	-1.04978	0.00194241	55.4287	26.819
		Afu2g08550	Parvulin-like peptidyl-prolyl cis-trans isomerase; conidia-enriched protein; hypoxia repressed	-1.04091	0.00247001	167.043	80.5553
		Afu2g08660	Ortholog(s) have role in cation homeostasis	-1.03264	0.046736	75.0979	36.0993
		Afu2g08890	Ortholog(s) have dihydrofolate reductase activity, drug binding, mRNA binding activity, role in dihydrofolate metabolic process, tetrahydrofolate biosynthetic process and mitochondrion localization	-1.94917	0.000922939	14.3552	2.20184
		Afu2g08950	Putative isochorismatase family hydrolase; transcript up-regulated in conidia exposed to neutrophils	-1.50905	0.000108302	179.369	80.5166
		Afu2g09070	DUF221 domain protein; calcium induced	-2.39327	8.03387e-09	115.77	21.6881
		Afu2g09220	Protein of unknown function; transcript repressed by exposure to human airway epithelial cells	-1.31421	0.00766876	314.139	90.5631
		Afu2g09400	Putative Baeyer-Villiger monooxygenase (BVMO)	-1.72719	0.0300665	7.20871	2.6976
		Afu2g09530	Ortholog(s) have role in filamentous growth and intracellular localization	-1.00852	0.0206321	126.13	89.3314
		Afu2g09850	Putative oxidoreductase, 2-nitropropane dioxygenase family; transcript up-regulated in conidia exposed to neutrophils	-1.05733	0.0140164	169.033	99.9811
		Afu2g09890	Has domain(s) with predicted DNA binding activity	-1.14861	0.0027421	50.6706	22.115
		Afu2g10020	Ortholog of A. nidulans FGSC A4 : AN6005, A. niger CBS 513.88 : An16g05030, Neosartorya fischeri NRRL 181 : NFIA_085440, Aspergillus wentii : Aspwe1_0176252 and Aspergillus versicolor : Aspve1_0040814	-1.90717	0.000384102	110.848	26.6669
		Afu2g10030	Immunoreactive protein; calcium induced; transcript induced by exposure to human airway epithelial cells; induced by gliotoxin exposure	-1.88942	0.000274317	1279.22	400.033
		Afu2g10120	Ortholog(s) have ATP-dependent NAD(P)H-hydrate dehydratase activity, role in nicotinamide nucleotide metabolic process and cytosol localization	-1.29806	0.000136827	121.114	46.751
		Afu2g10170	Protein of unknown function identified by mass spectrometry	-1.24069	0.000356561	92.7724	40.5466
		Afu2g10650	Has domain(s) with predicted catalytic activity and role in metabolic process	-1.14999	0.00413666	19.9822	8.04432
		Afu2g10855	Ortholog(s) have role in adenine biosynthetic process	-1.06061	0.00441002	59.57	26.5759
		Afu2g10920	Putative enoyl-CoA hydratase/isomerase family protein with a predicted role in beta oxidation of fatty acids; transcript up-regulated in conidia exposed to neutrophils	-2.07319	7.72515e-08	303.933	89.9098
		Afu2g11020	Putative triose-phosphate isomerase; mutation causes increased azole resistance	-1.12776	0.000996833	66.841	36.5228
		Afu2g11060	Putative acylCoA binding family protein	-1.01061	0.0159858	1206.51	546.611
		Afu2g11520	Monosugar-transporter similar to mstC	-3.72237	3.46884e-09	224.23	8.80455
		Afu2g11570	F-box domain protein; transcript up-regulated in conidia exposed to neutrophils	-1.14497	0.00196086	85.9015	41.9757
		Afu2g11600	Has domain(s) with predicted coenzyme binding, oxidoreductase activity, acting on the CH-OH group of donors, NAD or NADP as acceptor, phosphogluconate dehydrogenase (decarboxylating) activity	-1.23371	0.00270815	13.3595	5.98379
		Afu2g11700	Ortholog(s) have bis(5'-nucleosyl)-tetraphosphatase (asymmetrical) activity, nucleoside-triphosphatase activity, role in adenosine catabolic process and cytosol, mitochondrion, nucleus localization	-1.41883	0.00268413	24.2585	9.36031
		Afu2g11720	Ortholog(s) have cytoplasm localization	-1.18442	0.000860597	78.7071	43.1266
		Afu2g11990	Putative pten 3-phosphoinositide phosphatase alpha with a predicted role in lipid metabolism; induced by exposure to artemisinin	-1.08286	0.00330914	65.3305	28.4963
		Afu2g12080	Ortholog(s) have copper uptake transmembrane transporter activity, inorganic phosphate transmembrane transporter activity	-2.07065	5.065e-05	48.2075	16.0436
		Afu2g12200	cAMP-dependent protein kinase catalytic subunit; activity redundant with PkaC; both isoforms act to regulate germination, cell wall homeostasis and growth on fermentable carbon sources; induced by alveolar epithelial cells and neutrophils	-1.33528	7.68567e-05	99.3293	33.7164
		Afu2g12450	Putative hydroxymethylglutaryl-CoA lyase; transcript up-regulated in conidia exposed to neutrophils	-2.12728	1.85344e-09	143.581	39.2873
		Afu2g12500	Has domain(s) with predicted role in transmembrane transport and integral component of membrane localization	-3.45866	1.27505e-15	29.8663	2.99206
		Afu2g12540	Ortholog of A. nidulans FGSC A4 : AN6278, Neosartorya fischeri NRRL 181 : NFIA_087680, Aspergillus wentii : Aspwe1_0071673 and Aspergillus versicolor : Aspve1_0041153	-1.21119	0.00141077	85.6437	34.9513
		Afu2g12550	Has domain(s) with predicted role in transmembrane transport and integral component of membrane localization	-1.19304	0.0159825	144.942	37.8489
		Afu2g12900	Ortholog(s) have urease activity, role in urea catabolic process and cytosol, nucleus localization	-1.32276	7.8659e-05	83.3597	32.654
		Afu2g13025	Has domain(s) with predicted L-ascorbic acid binding, iron ion binding, oxidoreductase activity, acting on paired donors, with incorporation or reduction of molecular oxygen activity and role in oxidation-reduction process	-1.4534	0.0051989	7.12708	2.47455
		Afu2g13060	Putative calcineurin binding protein; calcipressin family member; reports differ with respect to calcium tolerance and resistance to menadione and hydrogen peroxide possibly due to mutant strain differences; calcium induced	-1.58212	0.000408938	736.462	190.269
		Afu2g13150	Ortholog of Aspergillus fumigatus A1163 : AFUB_028780	-1.08163	0.00830992	54.6656	18.4301
		Afu2g13175	Ortholog of Aspergillus fumigatus A1163 : AFUB_028810	-1.57454	0.0302374	27.5053	20.8705
		Afu2g13270	Has domain(s) with predicted oxidoreductase activity, transferase activity, transferring acyl groups other than amino-acyl groups, zinc ion binding activity and role in oxidation-reduction process	-1.30702	0.000126288	95.9593	45.8071
		Afu2g13400	Ortholog(s) have fungal-type vacuole membrane localization	-1.00767	0.0036304	97.3115	48.3906
		Afu2g13590	Transcript up-regulated in conidia exposed to neutrophils	-1.1661	0.0142498	2485.67	1439.91
		Afu2g13650	Ortholog of A. nidulans FGSC A4 : AN2637, A. oryzae RIB40 : AO090001000291, AO090005001139, AO090026000243, Aspergillus wentii : Aspwe1_0045467 and Aspergillus sydowii : Aspsy1_0035381, Aspsy1_0047966	-1.57956	4.46452e-05	22.8618	6.38591
		Afu2g13690	Has domain(s) with predicted acid-amino acid ligase activity	-1.11812	0.00180102	430.527	186.659
		Afu2g13760	Ortholog(s) have role in ascospore-type prospore assembly and prospore membrane localization	-1.1151	0.00146414	63.191	33.8736
		Afu2g13830	Ortholog of A. niger CBS 513.88 : An02g05320, A. oryzae RIB40 : AO090026000191, Neosartorya fischeri NRRL 181 : NFIA_089010, Aspergillus wentii : Aspwe1_0045486 and Aspergillus versicolor : Aspve1_0481946	-1.21107	0.0065471	21.3659	13.5949
		Afu2g13870	Putative carrier protein; transcript levels decrease during conidial germination	-1.17749	0.00178685	35.2815	19.4369
		Afu2g13890	Putative annexin; calcium induced	-1.80537	7.07972e-06	144.987	57.8385
		Afu2g14040	Has domain(s) with predicted phosphatidylinositol phosphate kinase activity and role in phosphatidylinositol metabolic process	-1.24599	0.00836198	86.8461	40.8123
		Afu2g14300	Has domain(s) with predicted carbon-sulfur lyase activity and role in metabolic process	-1.93093	0.00566879	12.2748	1.56312
		Afu2g14340	Ortholog of A. nidulans FGSC A4 : AN10301, A. niger CBS 513.88 : An08g01260, An02g00910, A. oryzae RIB40 : AO090103000486 and Aspergillus wentii : Aspwe1_0072512, Aspwe1_0148005	-1.40445	1.43736e-05	71.1598	26.7458
		Afu2g14380	Ortholog of A. nidulans FGSC A4 : AN12119, AN12185, A. niger CBS 513.88 : An03g05760, Neosartorya fischeri NRRL 181 : NFIA_089550 and Aspergillus wentii : Aspwe1_0035911, Aspwe1_0045304, Aspwe1_0065659	-1.4027	0.00297972	22.268	10.6656
		Afu2g14525	Ortholog of Aspergillus glaucus : Aspgl1_0049724 and Aspergillus zonatus : Aspzo1_0019858	-4.93734	8.03387e-09	6.0398	0.348204
		Afu2g14870	Ortholog of A. nidulans FGSC A4 : AN7558, A. niger CBS 513.88 : An15g03380, A. oryzae RIB40 : AO090012000398, Aspergillus wentii : Aspwe1_0693466 and Aspergillus sydowii : Aspsy1_0153287	-4.51258	4.04851e-08	17.8549	0.862983
		Afu2g14970	Gamma-butyrobetaine hydroxylase subfamily protein	-1.09665	0.00690327	268.907	118.105
		Afu2g15130	Ortholog(s) have ATP binding, drug binding, drug transmembrane transporter activity, fluconazole transporter activity, phospholipid-translocating ATPase activity	-1.05409	0.0142886	95.6257	49.1896
		Afu2g15490	Ortholog(s) have intracellular localization	-1.34447	0.000133351	48.5992	17.5381
		Afu2g15510	Ortholog(s) have cytosol, nucleus localization	-1.04562	0.00424105	221.303	107.413
		Afu2g15650	Ortholog(s) have hercynylcysteine sulfoxide synthase, hercynylselenocysteine synthase, histidine N-methyltransferase activity	-1.84251	4.70588e-06	76.2164	20.1996
		Afu2g15690	Ortholog of A. nidulans FGSC A4 : AN10272, Aspergillus wentii : Aspwe1_0170945, Aspergillus clavatus NRRL 1 : ACLA_074640 and Aspergillus zonatus : Aspzo1_0138260	-1.35648	0.000504397	53.308	24.2909
		Afu2g15810	Ortholog of A. nidulans FGSC A4 : AN12198, A. niger CBS 513.88 : An15g06100, Aspergillus wentii : Aspwe1_0026874 and Aspergillus sydowii : Aspsy1_0026968	-2.77552	8.62667e-07	245.483	37.5684
		Afu2g15860	Ortholog of A. nidulans FGSC A4 : AN2165/llmA, A. niger CBS 513.88 : An15g06160, A. oryzae RIB40 : AO090012000226, Aspergillus wentii : Aspwe1_0050672 and Aspergillus sydowii : Aspsy1_0054382	-2.38051	2.99572e-12	57.5472	9.02788
		Afu2g15950	Putative extracellular aspartic endopeptidase; transcript induced by voriconazole; predicted signal sequence for secretion	-1.72595	9.44145e-07	46.2462	17.8249
		Afu2g16430	Ortholog of Aspergillus fumigatus A1163 : AFUB_032100 and Aspergillus terreus NIH2624 : ATET_02294	-1.1338	0.00335395	255.135	131.031
		Afu2g16520	Putative phospholipase D; calcium induced; repressed by exposure to artemisinin	-1.9364	8.70752e-06	209.21	54.7558
		Afu2g16530	Ortholog(s) have extracellular region localization	-1.93806	8.13944e-08	277.957	75.4307
		Afu2g16630	Has domain(s) with predicted acyl-CoA dehydrogenase activity, flavin adenine dinucleotide binding, oxidoreductase activity, acting on the CH-CH group of donors activity and role in oxidation-reduction process	-1.48771	7.29502e-05	17.5043	7.13047
		Afu2g16890	Has domain(s) with predicted oxidoreductase activity and role in oxidation-reduction process	-1.15696	0.00263255	38.3858	14.9385
		Afu2g17490	Ortholog of A. nidulans FGSC A4 : AN1877, AN7228, A. niger CBS 513.88 : An04g09550, A. oryzae RIB40 : AO090102000061 and Neosartorya fischeri NRRL 181 : NFIA_092910	-2.15956	1.644e-06	54.8294	15.2465
		Afu2g17500	Ortholog(s) have cyanide hydratase activity, nitrilase activity and role in cyanide catabolic process	-3.05931	0.000492231	1.24147	0.315773
		Afu2g17820	Has domain(s) with predicted O-methyltransferase activity	-3.6367	2.00494e-15	22.9642	2.24833
		Afu2g17830	Ortholog of A. nidulans FGSC A4 : AN6413, AN6419, AN6946, AN5312, AN5664, AN8328, AN3241, AN10369, AN1930, AN2386, AN1738, AN11159, AN8984, AN8951, AN1540, AN8971, AN9387, AN9266, AN9306, AN1317, AN10886, AN7232, AN7774, AN12202	-5.30157	1.72698e-17	20.0123	1.09107
		Afu2g17840	Has domain(s) with predicted role in transmembrane transport and integral component of membrane localization	-4.72134	6.75908e-17	21.5411	1.56824
		Afu3g00180	Has domain(s) with predicted oxidoreductase activity and role in metabolic process	-4.98561	2.63223e-17	260.86	14.2115
		Afu3g00200	Has domain(s) with predicted substrate-specific transmembrane transporter activity, transmembrane transporter activity, role in transmembrane transport and integral component of membrane, membrane localization	-5.28597	3.16917e-17	26.4157	0.66524
		Afu3g00240	Ortholog(s) have intracellular localization	-1.37915	0.00621314	9.83913	2.70634
		Afu3g00250	Has domain(s) with predicted FAD binding, oxidoreductase activity and role in metabolic process	-2.2699	0.000611856	1.80635	0.663165
		Afu3g00310	Ortholog(s) have extracellular region localization	-2.70656	1.91689e-08	12.3507	1.24999
		Afu3g00330	Has domain(s) with predicted NAD binding, catalytic activity, coenzyme binding, oxidoreductase activity, acting on the aldehyde or oxo group of donors, NAD or NADP as acceptor activity	-1.05985	0.0103947	41.1597	15.0922
		Afu3g00450	Ortholog of Aspergillus fumigatus A1163 : AFUB_048010	-1.95529	0.000135871	49.912	7.57417
		Afu3g00500	Ortholog of A. nidulans FGSC A4 : AN2488, A. fumigatus Af293 : Afu4g03010, A. niger CBS 513.88 : An14g03080, A. oryzae RIB40 : AO090012000174 and Aspergillus wentii : Aspwe1_0176515, Aspwe1_0622364	-4.43992	3.28418e-08	247.254	11.2183
		Afu3g00650	Putative aminopeptidase Y; predicted signal sequence for secretion; induced by growth on BSA as a sole nitrogen source	-1.34263	0.0213206	96.6153	18.9504
		Afu3g00720	Protein of unknown function; transcript induced by voriconazole	-1.575	0.00120209	113.389	63.5283
		Afu3g00740	Ortholog(s) have cytoplasm, nucleus localization	-1.32979	0.00068522	15.0185	6.62046
		Afu3g00870	Has domain(s) with predicted N-acetyltransferase activity	-1.92371	6.29528e-08	350.198	117.038
		Afu3g00930	Ortholog(s) have role in conidiophore development, conidium formation, hyphal growth, sporocarp development involved in sexual reproduction	-1.66818	7.62679e-06	22.5661	8.06475
		Afu3g01060	Protein of unknown function	-1.34688	0.0201333	27.1531	18.4236
		Afu3g01090	Ortholog of A. nidulans FGSC A4 : AN9167, Neosartorya fischeri NRRL 181 : NFIA_001950, Aspergillus wentii : Aspwe1_0028617 and Aspergillus fumigatus A1163 : AFUB_047320	-1.60187	4.32656e-05	26.3318	8.08578
		Afu3g01130	Ortholog of Neosartorya fischeri NRRL 181 : NFIA_001990, Aspergillus fumigatus A1163 : AFUB_047280, Aspergillus clavatus NRRL 1 : ACLA_063710 and Aspergillus carbonarius ITEM 5010 : Acar5010_409377	-4.24585	2.66749e-11	18.1417	0.833661
		Afu3g01150	Putative GPI-anchored cell wall protein; expression induced in biofilm; induced by exposure to artemisinin	-3.38287	7.9971e-16	328.155	34.8759
		Afu3g01290	Ortholog(s) have role in NADH oxidation, positive regulation of apoptotic process, regulation of reactive oxygen species metabolic process, response to singlet oxygen and mitochondrion, nucleus localization	-1.24557	0.000266595	45.2019	21.0625
		Afu3g01300	Ortholog of Aspergillus fumigatus A1163 : AFUB_047080	-1.28404	0.00769294	30.7884	12.3912
		Afu3g01330	Class II aldolase/adducin domain protein; transcript up-regulated in conidia exposed to neutrophils	-1.46661	1.52966e-05	201.905	70.6532
		Afu3g01350	Ortholog of A. nidulans FGSC A4 : AN8498, AN5429, AN8310, AN11121 and A. niger CBS 513.88 : An12g08560, An09g02370, An13g02790, An13g02620	-1.1484	0.00139783	48.3987	20.8455
		Afu3g01360	Has domain(s) with predicted role in transmembrane transport and integral component of membrane localization	-1.17806	0.00776906	26.0839	9.57144
		Afu3g01430	Ortholog(s) have mitochondrion localization	-1.14985	0.0037448	102.428	33.9351
		Afu3g01450	Putative 3-methyl-2-oxobutanoate dehydrogenase; transcript induced by voriconazole	-1.48049	0.000110043	82.0268	39.1796
		Afu3g01500	Ortholog of Aspergillus fumigatus A1163 : AFUB_046900	-1.81715	0.000275568	501.324	153.328
		Afu3g01590	Protein of unknown function	-3.12067	1.82825e-20	162.18	16.0581
		Afu3g01810	Ortholog of A. nidulans FGSC A4 : AN7086, A. niger CBS 513.88 : An12g02960, An11g03400, Aspergillus wentii : Aspwe1_0122152 and Aspergillus clavatus NRRL 1 : ACLA_006850	-1.87331	0.0049866	1.78792	0.410398
		Afu3g01820	Ortholog of Aspergillus fumigatus A1163 : AFUB_046590	-2.11086	0.000239726	5.71112	1.28116
		Afu3g01840	Has domain(s) with predicted role in transmembrane transport and integral component of membrane localization	-2.29358	4.71497e-05	14.9949	6.7181
		Afu3g01850	Has domain(s) with predicted protein-arginine deiminase activity and role in putrescine biosynthetic process	-1.28175	0.000340378	35.9432	18.3632
		Afu3g01900	Has domain(s) with predicted role in lipid metabolic process	-2.75858	8.17182e-07	155.499	21.7673
		Afu3g01950	Ortholog(s) have intracellular localization	-1.16673	0.0418858	8.53526	5.46098
		Afu3g01960	Predicted adhesin-like protein; transcript induced by voriconazole	-3.25256	5.48712e-08	114.08	5.77467
		Afu3g02010	Ortholog(s) have versicolorin reductase activity and role in positive regulation of sterigmatocystin biosynthetic process, sterigmatocystin biosynthetic process	-3.55498	3.05155e-13	14.8505	1.22908
		Afu3g02220	Ortholog of A. nidulans FGSC A4 : AN11076, A. niger CBS 513.88 : An01g02020, Neosartorya fischeri NRRL 181 : NFIA_003350, Aspergillus wentii : Aspwe1_0171305 and Aspergillus versicolor : Aspve1_0056749	-1.19491	0.000390728	204.008	96.2338
		Afu3g02250	Has domain(s) with predicted NAD binding, catalytic activity, coenzyme binding, oxidoreductase activity, acting on the aldehyde or oxo group of donors, NAD or NADP as acceptor activity	-1.26075	0.00396474	13.8991	6.84074
		Afu3g02257	Has domain(s) with predicted hydrolase activity	-1.64913	0.00206615	29.6208	5.41273
		Afu3g02270	Mycelial catalase; induced in hyphae exposed to neutrophils; protein induced in amphotericin B and H2O2; stuA-dependent up-regulation in developmentally competent hyphae; hypoxia repressed; SrbA-regulated; repressed by gliotoxin exposure	-3.64367	5.34157e-12	261.15	16.601
		Afu3g02360	Has domain(s) with predicted oxidoreductase activity and role in oxidation-reduction process	-1.47315	0.000789187	10.416	3.66917
		Afu3g02370	Ortholog(s) have cytosol, nucleus localization	-1.44088	3.83306e-05	57.3993	17.2996
		Afu3g02430	Ortholog of A. niger CBS 513.88 : An02g10610, Aspergillus tubingensis : Asptu1_0074938, Aspergillus brasiliensis : Aspbr1_0038097, Aspbr1_0207697 and Aspergillus flavus NRRL 3357 : AFL2T_08038	-1.70071	0.00554104	252.666	99.1907
		Afu3g02520	Has domain(s) with predicted role in transmembrane transport and integral component of membrane localization	-3.09799	2.20217e-12	16.736	2.77511
		Afu3g02780	Has domain(s) with predicted role in transmembrane transport and integral component of membrane localization	-3.99055	2.09115e-07	1.63794	0.221661
		Afu3g02875	Protein of unknown function	-1.6671	0.0273829	39.7897	28.2284
		Afu3g03250	Has domain(s) with predicted oxidoreductase activity, oxidoreductase activity, acting on the aldehyde or oxo group of donors, NAD or NADP as acceptor activity and role in oxidation-reduction process	-1.19572	0.0121587	7.4443	4.35794
		Afu3g03260	Protein of unknown function	-1.30316	0.000910996	49.0561	14.7972
		Afu3g03270	Has domain(s) with predicted catalytic activity and role in metabolic process	-1.37388	0.0350232	6.48288	4.51499
		Afu3g03290	Protein of unknown function; transcript induced by voriconazole	-1.81875	0.00136172	45.0138	23.8139
		Afu3g03320	Has domain(s) with predicted role in transmembrane transport and integral component of membrane localization	-2.56665	0.000112845	119.03	28.8287
		Afu3g03340	Protein of unknown function	-5.49597	1.56375e-07	6.34937	0
		Afu3g03350	Non-ribosomal peptide synthetase involved in production of fumarylalanine	-4.16338	2.78754e-11	3.63305	0.412853
		Afu3g03550	Ortholog of Aspergillus fumigatus A1163 : AFUB_044680	-2.05535	4.11425e-07	39.398	11.9902
		Afu3g03560	Putative coenzyme A disulfide reductase; transcript induced by exposure to human airway epithelial cells	-3.31716	0.000138472	5.7635	0.254179
		Afu3g03570	Has domain(s) with predicted FAD binding, oleate hydratase activity and role in fatty acid metabolic process	-5.25184	2.11946e-07	45.6386	3.27458
		Afu3g03630	Ortholog of A. oryzae RIB40 : AO090010000627, Neosartorya fischeri NRRL 181 : NFIA_005860, Aspergillus wentii : Aspwe1_0172575, Aspwe1_0734227 and Aspergillus versicolor : Aspve1_0046771	-2.18602	2.69194e-07	16.5949	5.2743
		Afu3g03720	Protein of unknown function; calcium induced	-1.67563	0.0001917	152.843	32.2592
		Afu3g03790	Ortholog of A. nidulans FGSC A4 : AN3519, AN2646, AN0587, AN0866, AN7370 and A. fumigatus Af293 : Afu1g15200, Afu4g14040, Afu5g06900, Afu7g08575	-1.00342	0.021284	24.2835	7.88599
		Afu3g05450	Putative glutamate carboxypeptidase	-1.11568	0.00976682	437.761	196.546
		Afu3g06040	Ortholog(s) have mitochondrion localization	-1.07502	0.00197868	95.2997	49.7736
		Afu3g06660	Putaive NIPSNAP family protein; transcript up-regulated in conidia exposed to neutrophils	-1.07585	0.0136166	90.2281	53.1769
		Afu3g06670	Putative pyridoxamine phosphate oxidase; transcript up-regulated in conidia exposed to neutrophils	-1.46753	1.82349e-05	258.25	79.3404
		Afu3g06730	Sugar transporter	-2.512	2.42493e-06	190.567	27.8813
		Afu3g07300	Has domain(s) with predicted ATP binding, ATPase activity, ATPase activity, coupled to transmembrane movement of substances, nucleoside-triphosphatase activity, nucleotide binding activity and role in transport	-2.49375	5.20234e-15	14.1941	2.20541
		Afu3g07440	Has domain(s) with predicted hydrolase activity, zinc ion binding activity	-1.3517	0.00116731	30.0028	13.3423
		Afu3g07460	Ortholog of A. nidulans FGSC A4 : AN10921, A. niger CBS 513.88 : An01g14390, Neosartorya fischeri NRRL 181 : NFIA_069710 and Aspergillus niger ATCC 1015 : 119074-mRNA	-1.33809	0.000673907	4.52527	2.28847
		Afu3g07550	Ortholog of A. nidulans FGSC A4 : AN4855, A. niger CBS 513.88 : An02g13140, A. oryzae RIB40 : AO090020000137, Aspergillus wentii : Aspwe1_0029251 and Aspergillus sydowii : Aspsy1_0087744	-3.93742	4.38594e-22	44.3907	4.04554
		Afu3g07910	UDP-glucose 4-epimerase involved in synthesis of galactosaminogalactan which is required for tissue adherence and virulence; transcript induced by voriconazole	-2.15623	8.23991e-05	92.695	29.0276
		Afu3g07980	Ortholog of A. nidulans FGSC A4 : AN10370, A. niger CBS 513.88 : An16g01990, A. oryzae RIB40 : AO090005001498, Aspergillus wentii : Aspwe1_0173462 and Aspergillus sydowii : Aspsy1_0042585	-1.29196	0.000978006	78.9549	23.3284
		Afu3g08110	Putative cell wall protein; transcript downregulated in response to amphotericin B and calcium	-1.39467	0.0214759	168.77	63.4058
		Afu3g08430	Ortholog(s) have mitochondrion localization	-1.07778	0.0290788	479.188	301.101
		Afu3g08450	Ortholog of A. nidulans FGSC A4 : AN2979, A. niger CBS 513.88 : An02g12090, A. oryzae RIB40 : AO090005001429, Aspergillus wentii : Aspwe1_0551961 and Aspergillus sydowii : Aspsy1_0056256	-2.15048	5.85264e-06	288.361	60.6503
		Afu3g08610	Ortholog of A. nidulans FGSC A4 : AN2993, A. niger CBS 513.88 : An02g12330, A. oryzae RIB40 : AO090005001411, Aspergillus wentii : Aspwe1_0550058 and Aspergillus sydowii : Aspsy1_0042547	-2.08216	2.91983e-07	204.581	57.1762
		Afu3g08650	Putative C1-tetrahydrofolate synthase; transcript up-regulated in conidia exposed to neutrophils	-1.01682	0.00490884	98.9044	45.3782
		Afu3g08740	Ortholog(s) have role in cellular response to oxidative stress and cytosol, mitochondrion, nucleus localization	-1.07789	0.00940923	28.2183	11.7935
		Afu3g08830	Ortholog of A. nidulans FGSC A4 : AN3016, A. niger CBS 513.88 : An16g02060, A. oryzae RIB40 : AO090005001385, Aspergillus wentii : Aspwe1_0173356 and Aspergillus sydowii : Aspsy1_0029265	-1.19066	0.003048	15.7048	5.47971
		Afu3g08880	Ortholog of A. nidulans FGSC A4 : AN3024, A. oryzae RIB40 : AO090005001351, Neosartorya fischeri NRRL 181 : NFIA_068240, Aspergillus wentii : Aspwe1_0173345 and Aspergillus versicolor : Aspve1_0039444	-1.38169	0.000624225	22.4479	11.6697
		Afu3g08900	Putative tubulin-specific chaperone c; transcript up-regulated in conidia exposed to neutrophils; transcript induced by exposure to human airway epithelial cells	-1.54219	0.000662151	363.993	129.314
		Afu3g08960	Has domain(s) with predicted catalytic activity	-1.54098	0.000205784	250.617	116.527
		Afu3g09110	Ortholog(s) have cytoplasm, nucleus localization	-1.19399	0.00328197	50.109	18.6227
		Afu3g09260	Ortholog of Aspergillus fumigatus A1163 : AFUB_039860	-2.03811	0.000512918	35.4961	14.5626
		Afu3g09620	Has domain(s) with predicted nucleic acid binding, nucleotide binding activity	-1.55755	0.00150715	121.334	45.9913
		Afu3g09660	Ortholog of Aspergillus fumigatus A1163 : AFUB_039510	-1.91121	0.001244	19.6211	7.82487
		Afu3g09690	Laminin-binding protein with extracellular thaumatin domain; predicted adhesin-like protein; expression induced in biofilm; repressed by exposure to artemisinin	-4.33339	6.47826e-18	33.9622	1.67778
		Afu3g09800	Ortholog(s) have cytosol, nucleus localization	-1.21704	0.00303383	37.0814	11.6996
		Afu3g09930	Ortholog of A. nidulans FGSC A4 : AN4995, A. niger CBS 513.88 : An16g03610, A. oryzae RIB40 : AO090003000511, Aspergillus glaucus : Aspgl1_0123810 and Neosartorya fischeri NRRL 181 : NFIA_067370	-1.13283	0.00223501	110.473	50.4818
		Afu3g09990	Protein of unknown function identified by mass spectrometry; calcium downregulated	-1.83855	0.00195892	557.978	161.46
		Afu3g10090	Has domain(s) with predicted dihydroneopterin aldolase activity and role in folic acid-containing compound metabolic process	-1.21157	0.000139405	30.6808	14.3644
		Afu3g10300	Putative galactokinase with a role in galactose catabolism; transcript up-regulated in conidia exposed to neutrophils	-1.01297	0.00370388	105.443	53.2637
		Afu3g10370	Protein of unknown function; transcript induced by voriconazole	-1.61273	0.000125357	30.5355	14.7199
		Afu3g10390	Protein of unknown function identified by mass spectrometry	-1.2066	0.000255391	91.5844	36.8556
		Afu3g10480	Ortholog(s) have role in reciprocal meiotic recombination and endoplasmic reticulum, mitochondrion, nuclear envelope, plasma membrane localization	-1.35394	0.0350313	623.941	274.287
		Afu3g10500	Ortholog of A. nidulans FGSC A4 : AN4938, A. niger CBS 513.88 : An16g04440, A. oryzae RIB40 : AO090003000596, Aspergillus wentii : Aspwe1_0049228 and Aspergillus sydowii : Aspsy1_0146146	-1.05784	0.0361908	66.7936	17.7627
		Afu3g10530	Putative protein serine/threonine kinase; transcript up-regulated in conidia exposed to neutrophils	-2.13903	7.8495e-05	264.704	85.3777
		Afu3g10600	Ortholog(s) have role in vesicle-mediated transport and clathrin-coated vesicle, integral component of Golgi membrane localization	-1.0476	0.00428007	144.19	67.4186
		Afu3g11010	Ortholog(s) have endoribonuclease activity, producing 5'-phosphomonoesters, single-stranded RNA binding activity	-1.29766	0.0215311	2.97886	1.92126
		Afu3g11060	Ortholog(s) have RNA binding activity, role in tRNA modification and cytoplasm, nucleus localization	-1.15433	0.0128478	73.2455	20.7122
		Afu3g11070	Putative pyruvate decarboxylase with a predicted role in pyruvate metabolism; reacts with rabbit immunosera exposed to A. fumigatus conidia; higher expression in 48 h biofilm vs planktonic cells; protein increases during hypoxia	-4.08647	3.67942e-06	3733.18	220.496
		Afu3g11160	Ortholog(s) have cell division site, cytosol, nucleus localization	-1.28367	0.0018733	69.9042	28.5352
		Afu3g11300	Putative proteasome component	-1.03058	0.00401069	216.169	102.054
		Afu3g11355	Ortholog of A. niger CBS 513.88 : An02g07110, Aspergillus tubingensis : Asptu1_0118630, Aspergillus brasiliensis : Aspbr1_0038499 and Aspergillus acidus : Aspfo1_0497209	-2.57099	2.50201e-07	185.529	17.9021
		Afu3g11480	Putative enoyl-CoA hydratase	-1.65583	1.39022e-05	29.0212	11.757
		Afu3g11550	Ortholog of A. nidulans FGSC A4 : AN2894, A. niger CBS 513.88 : An02g07350, A. oryzae RIB40 : AO090003000710, Aspergillus wentii : Aspwe1_0025131 and Aspergillus sydowii : Aspsy1_0775782	-2.53427	0.00955803	597.521	35.9133
		Afu3g11920	Has domain(s) with predicted catalytic activity, lyase activity and role in metabolic process	-1.21268	0.0267375	6.91273	3.81836
		Afu3g11955	Ortholog of A. nidulans FGSC A4 : AN2853, A. niger CBS 513.88 : An02g07760, Aspergillus wentii : Aspwe1_0169180 and Aspergillus sydowii : Aspsy1_0042758	-1.52364	0.000915847	21.4666	5.45296
		Afu3g12100	Putative trehalase phosphorylase with a predicted role in the glucose-1-phosphate pathway	-1.18915	0.0350313	137.852	71.1794
		Afu3g12120	Putative fatty acid oxygenase	-2.35684	6.20475e-07	265.51	68.8659
		Afu3g12130	Ortholog of S. cerevisiae : YEL023C, A. nidulans FGSC A4 : AN1725, AN5027, A. fumigatus Af293 : Afu2g14400 and A. niger CBS 513.88 : An11g08400, An02g07940, An12g01310, An02g00780	-1.82013	5.67813e-09	35.8924	9.27929
		Afu3g12190	Has domain(s) with predicted zinc ion binding activity	-1.39506	0.00152153	351.315	86.8491
		Afu3g12255	Ortholog of A. nidulans FGSC A4 : AN2844, A. niger CBS 513.88 : An02g08130, A. oryzae RIB40 : AO090003000790, Neosartorya fischeri NRRL 181 : NFIA_065040 and Aspergillus versicolor : Aspve1_0080524	-1.45283	0.00510917	5.92161	1.48223
		Afu3g12295	Protein of unknown function	-5.86184	2.25266e-31	556.615	6.18734
		Afu3g12330	Putative phosphatidyl synthase; transcript induced by exposure to human airway epithelial cells	-1.89215	1.25973e-06	61.9231	11.7567
		Afu3g12350	Ortholog(s) have role in cation transport, cellular response to drug, regulation of membrane potential and cytoplasm, plasma membrane localization	-1.37847	0.0192638	6837.22	3900.09
		Afu3g12610	Ortholog of Aspergillus fumigatus A1163 : AFUB_036570	-2.56063	0.00254451	2.94561	0.13967
		Afu3g12620	Ortholog(s) have isopenicillin-N N-acyltransferase activity and role in penicillin biosynthetic process	-1.79046	1.89126e-07	54.8972	14.503
		Afu3g12630	Putative cytochrome b561; SrbA-regulated during hypoxia	-1.15712	0.0214732	80.7332	42.901
		Afu3g12680	Ortholog of Aspergillus fumigatus A1163 : AFUB_036490	-1.23688	0.0222007	4.79486	2.32918
		Afu3g12740	Putative copper resistance-associated P-type ATPase	-2.87162	8.80773e-06	28.5158	10.013
		Afu3g12760	Ortholog of A. nidulans FGSC A4 : AN8147, AN1625, A. fumigatus Af293 : Afu3g01080, A. niger CBS 513.88 : An02g08740 and A. oryzae RIB40 : AO090012000846, AO090023000643	-2.65205	8.79112e-06	55.8853	9.65068
		Afu3g12780	Has domain(s) with predicted DNA binding, RNA polymerase II transcription factor activity, sequence-specific DNA binding, zinc ion binding activity and role in regulation of transcription, DNA-templated, transcription, DNA-templated	-2.22727	2.37893e-06	4.73724	1.06424
		Afu3g12890	C6 transcription factor; hexadehydroastechrome biosynthesis; orthologous member of the "has" secondary metabolite biosynthetic gene cluster of strain A1163; induced in conidia exposed to neutrophils; overexpression produces pink strains	-1.87958	1.32261e-05	175.469	48.3386
		Afu3g12900	Putative transporter; absolutely required for hexadehydroastechrome biosynthesis; orthologous member of the "has" secondary metabolite biosynthetic gene cluster of strain A1163	-3.39152	4.55455e-09	2802.6	240.879
		Afu3g13010	Has domain(s) with predicted hydrolase activity	-1.68082	5.73297e-05	460.614	140.903
		Afu3g13140	Ortholog(s) have intracellular localization	-1.64706	0.000104611	52.1783	26.0745
		Afu3g13970	Ortholog(s) have phosphatidylserine decarboxylase activity	-1.10351	0.00283387	67.6047	29.5497
		Afu3g14090	Ortholog of A. nidulans FGSC A4 : AN2498, A. oryzae RIB40 : AO090012000646, Aspergillus wentii : Aspwe1_0407854, Aspergillus sydowii : Aspsy1_0148141 and Aspergillus terreus NIH2624 : ATET_04020	-2.11353	4.89067e-05	43.191	13.3205
		Afu3g14260	Ortholog of A. niger CBS 513.88 : An09g04240, A. oryzae RIB40 : AO090012000670, Neosartorya fischeri NRRL 181 : NFIA_063040 and Aspergillus wentii : Aspwe1_0038047	-1.81028	0.00181174	630.389	93.4698
		Afu3g14400	Ortholog of Neosartorya fischeri NRRL 181 : NFIA_062910 and Aspergillus fumigatus A1163 : AFUB_034830	-1.36009	0.00312567	15.0245	4.55235
		Afu3g14470	Pyridoxal phosphate dependent enzyme; SrbA-regulated during hypoxia	-1.06807	0.00327121	73.9341	28.0221
		Afu3g14490	Putative ketol acid reductoisomerase; transcript induced by exposure to human airway epithelial cells; no human homolog	-1.83926	0.0192638	855.567	573.426
		Afu3g14520	Ortholog(s) have glyoxysome localization	-1.5085	0.000487489	15.3772	6.87112
		Afu3g14540	Putative 30-kilodalton heat shock protein; conidia-enriched protein; protein levels increase in response to amphotericin B and hydrogen peroxide	-2.07571	0.0202302	7466.35	1626.76
		Afu3g14560	Putative major facilitator superfamily (MFS) transporter; higher expression in 48 h biofilm vs planktonic cells	-1.82412	1.04486e-05	22.4296	9.17736
		Afu3g14570	Has domain(s) with predicted acid phosphatase activity	-2.56031	4.69119e-06	12.231	1.66102
		Afu3g14590	Ortholog(s) have copper ion binding, primary amine oxidase activity, quinone binding activity, role in oxidation-reduction process and external side of fungal-type cell wall localization	-1.22622	0.00235716	12.8924	7.84094
		Afu3g14600	Has domain(s) with predicted DNA binding, zinc ion binding activity, role in transcription, DNA-templated and nucleus localization	-1.39443	0.0219332	6.74092	1.71301
		Afu3g14640	Protein with similarity to sulphite efflux pumps	-2.78254	9.89141e-06	9.76846	0.749829
		Afu3g14665	Ortholog of Neosartorya fischeri NRRL 181 : NFIA_062590 and Aspergillus fumigatus A1163 : AFUB_034560	-6.51477	3.84663e-20	1121.51	6.54444
		Afu3g14680	Putative secreted lysophospholipase B; transcript induced by lecithin and by voriconazole; hypoxia induced protein; induced by exposure to artemisinin	-2.16326	1.47074e-07	151.785	45.7854
		Afu3g14700	Putative polyketide synthase (PKS), encoded in a predicted secondary metabolite gene cluster	-1.76713	0.0019675	0.580143	0.188228
		Afu3g14730	Has domain(s) with predicted transferase activity, transferring acyl groups other than amino-acyl groups activity	-1.67602	3.02694e-06	19.2192	6.94469
		Afu3g14760	Ortholog(s) have role in steroid metabolic process	-1.79285	0.00642433	1.60841	0.368952
		Afu3g14880	Predicted oxidoreductase, 2OG-Fe(II) oxygenase family protein; SrbA-regulated during hypoxia	-1.74305	0.000281707	26.0876	6.4115
		Afu3g14920	Ortholog(s) have histone methyltransferase activity (H3-K9 specific) activity	-2.70918	1.87049e-07	50.0424	15.1102
		Afu3g15010	Putative methoxylase	-6.31537	7.03792e-09	3.33511	0
		Afu3g15050	Putative flavin-binding monooxygenase	-1.36815	0.00874994	9.71306	6.14451
		Afu3g15090	Adenosine deaminase family protein; secreted protein; predicted secretory signal sequence; ortholog of A. nidulans AN2494	-1.55525	0.000925043	122.101	30.9392
		Afu3g15110	Ortholog of A. nidulans FGSC A4 : AN2942, AN10320, AN7130 and A. fumigatus Af293 : Afu4g08715	-1.67232	0.00924415	8.52842	1.73981
		Afu3g15330	Protein of unknown function identified by mass spectrometry	-2.62606	4.75378e-06	181.78	13.4681
		Afu4g00200	Ortholog of A. nidulans FGSC A4 : AN5509, AN2837, AN2029, A. oryzae RIB40 : AO090023000015, AO090113000086 and Neosartorya fischeri NRRL 181 : NFIA_003110, NFIA_045440	-1.28036	0.00443297	21.2091	6.43618
		Afu4g00280	Ortholog(s) have extracellular region localization	-1.40923	0.0447808	17.0324	9.45888
		Afu4g00550	Has domain(s) with predicted role in transmembrane transport and integral component of membrane localization	-1.82993	0.0075789	2.47871	0.445176
		Afu4g00580	Ortholog of Aspergillus fumigatus A1163 : AFUB_101130	-2.29949	2.37061e-05	10.7079	1.84646
		Afu4g00660	Putative sensor histidine kinase/response regulator; transcript induced by exposure to human airway epithelial cells	-2.17161	6.12347e-06	26.9577	5.7849
		Afu4g00670	Ortholog of A. nidulans FGSC A4 : AN3421, A. oryzae RIB40 : AO090010000321, Neosartorya fischeri NRRL 181 : NFIA_045000, Aspergillus wentii : Aspwe1_0111301 and Aspergillus versicolor : Aspve1_0040449	-2.78154	2.63824e-07	72.524	7.4002
		Afu4g00860	Dehydrin-like protein; plays a role in oxidative, osmotic and pH stress responses; conserved DPR motif; constitutively transcribed and expressed in dormant conidia; expression dependent on sakA and cAMP pathways; germination downregulated	-2.52778	0.000473238	35.7795	6.62476
		Afu4g00940	Ortholog(s) have extracellular region localization	-3.04499	7.02786e-16	159.916	14.5549
		Afu4g01220	Ortholog of A. oryzae RIB40 : AO090012000742, Neosartorya fischeri NRRL 181 : NFIA_044090, Aspergillus wentii : Aspwe1_0037909 and Aspergillus versicolor : Aspve1_0075682	-1.3853	0.000122619	195.364	57.013
		Afu4g01260	Putative mitochondrial chaperone ATPase involved in the assembly of mitochondrial respiratory chain complex III; transcript induced by voriconazole; induced by exposure to artemisinin	-1.68521	4.36393e-06	86.4737	20.6273
		Afu4g01350	G-protein coupled receptor; RGS domain unique to filamentous fungi	-1.42187	0.00201111	165.06	42.5831
		Afu4g01510	Ortholog(s) have role in sporocarp development involved in sexual reproduction	-1.07822	0.0174343	12.6805	9.68782
		Afu4g01560	Putative major facilitator superfamily (MFS) myo-inositol transporter; higher expression in 48 h biofilm vs planktonic cells	-8.00708	1.64441e-42	210.197	0.427918
		Afu4g01850	Protein of unknown function	-2.03673	0.00428686	685.43	83.3976
		Afu4g02100	Protein of unknown function	-1.88143	0.018188	7628.62	1007.68
		Afu4g02710	Ortholog of A. nidulans FGSC A4 : AN6969, A. oryzae RIB40 : AO090012000359, Neosartorya fischeri NRRL 181 : NFIA_036150 and Aspergillus versicolor : Aspve1_0677286	-1.46996	0.011953	9.05972	4.31435
		Afu4g02820	Has domain(s) with predicted catalytic activity	-4.80525	2.87981e-06	1.77851	0
		Afu4g02840	Ortholog of A. nidulans FGSC A4 : AN1841, A. niger CBS 513.88 : An15g05470, An12g05260, A. oryzae RIB40 : AO090012000694, AO090001000164 and Aspergillus wentii : Aspwe1_0160204	-2.75636	3.29442e-08	82.4263	21.0998
		Afu4g02850	Ortholog of Aspergillus fumigatus A1163 : AFUB_100270	-1.7598	0.00376923	9.6549	3.00125
		Afu4g02930	Ortholog(s) have role in production of siRNA involved in RNA interference	-1.2311	0.00191912	14.1304	8.75303
		Afu4g02970	Dual-function membrane protein that acts as a calcium-gated ion channel and calcium-dependent phospholipid scramblase	-1.01524	0.00549601	66.5286	34.0767
		Afu4g02980	Ortholog(s) have cytosol, nucleus localization	-1.15584	0.00128318	67.6765	31.4586
		Afu4g03080	Ortholog of Aspergillus tubingensis : Asptu1_0051484 and Aspergillus fumigatus A1163 : AFUB_100050	-1.52005	0.0143446	11.9749	2.87716
		Afu4g03150	Ortholog(s) have O6-alkylguanine-DNA binding activity, role in DNA dealkylation involved in DNA repair and cytosol, nucleus localization	-1.69479	0.000122052	26.7948	9.51892
		Afu4g03250	Ortholog of Aspergillus fumigatus A1163 : AFUB_099850	-1.02985	0.009138	20.2487	9.01964
		Afu4g03325	Ortholog of Aspergillus fumigatus A1163 : AFUB_099730	-1.58819	8.28435e-05	138.439	62.4367
		Afu4g03360	Ortholog of A. nidulans FGSC A4 : AN3215, AN7166, AN8609, A. fumigatus Af293 : Afu3g14210, Afu4g12510 and A. niger CBS 513.88 : An09g04200, An14g01840	-2.0524	0.00172509	3106.9	975.349
		Afu4g03390	Putative aquaporin; expression downregulated during growth in biofilm	-1.47595	0.0222007	1.64524	0.405864
		Afu4g03400	Protein of unknown function	-2.61514	2.62403e-06	13.3098	1.51389
		Afu4g03435	Has domain(s) with predicted transporter activity, role in transport and membrane localization	-1.66388	0.00681629	8.04047	2.87703
		Afu4g03480	Ortholog of Aspergillus fumigatus A1163 : AFUB_099570	-3.34901	1.0872e-06	1361.53	146.373
		Afu4g03580	Ortholog(s) have phosphatase activity, role in dephosphorylation and cytoplasm, nucleus localization	-1.0848	0.0482059	18.6044	5.16672
		Afu4g03595	Ortholog of A. nidulans FGSC A4 : AN11171, AN7148, A. niger CBS 513.88 : An02g01320, An14g01685, An03g06340 and A. oryzae RIB40 : AO090026000213, AO090026000142, AO090023000130	-1.89034	0.000252012	636.683	115.408
		Afu4g03620	Ortholog(s) have role in nucleobase-containing compound transport and plasma membrane localization	-1.92477	4.065e-06	86.4957	24.4459
		Afu4g03730	Ortholog of A. nidulans FGSC A4 : AN7139, A. niger CBS 513.88 : An14g01430, A. oryzae RIB40 : AO090011000309, Aspergillus wentii : Aspwe1_0030342 and Aspergillus sydowii : Aspsy1_0034590	-3.25138	9.1934e-06	245.467	29.7807
		Afu4g03750	Has domain(s) with predicted role in transmembrane transport and integral component of membrane localization	-1.24926	0.0123148	37.7495	11.0067
		Afu4g03830	Ortholog(s) have extracellular region localization	-1.73044	8.49785e-05	670.088	286.746
		Afu4g03890	Ortholog(s) have cytosol, nucleus localization	-3.24935	5.49081e-09	475.279	40.0208
		Afu4g04070	Protein of unknown function, phoB-regulated	-1.02054	0.03722	256.183	98.4175
		Afu4g04090	Ortholog of A. nidulans FGSC A4 : AN7038, A. niger CBS 513.88 : An14g00760, A. oryzae RIB40 : AO090206000113, Aspergillus wentii : Aspwe1_0613920 and Aspergillus sydowii : Aspsy1_0158081	-1.2221	0.00137591	40.895	13.8927
		Afu4g04190	Ortholog of A. nidulans AN7033; calcium downregulated	-1.98853	4.26009e-05	1606.27	475.898
		Afu4g04355	Ortholog(s) have cytosol, nucleus localization	-1.01341	0.00317784	107.356	58.5325
		Afu4g04410	Immunoreactive protein; has predicted 3-hydroxyacyl-CoA dehydrogenase activity, coenzyme binding, nucleotide binding activity and a putative role in fatty acid metabolism	-1.13178	0.00954465	130.524	92.1968
		Afu4g04640	Has domain(s) with predicted role in ubiquitin-dependent protein catabolic process	-1.22132	0.0476342	130.458	70.8758
		Afu4g04670	Ortholog(s) have calcium:proton antiporter activity, potassium:proton antiporter activity, sodium:proton antiporter activity and role in hydrogen transport, potassium ion transport, sodium ion transport	-1.06137	0.0251962	102.269	42.6425
		Afu4g04680	FGGY-family carbohydrate kinase; protein induced by heat shock	-1.87928	1.19871e-06	189.1	41.7848
		Afu4g04700	Ortholog of Aspergillus fumigatus A1163 : AFUB_098300	-2.0641	4.51759e-06	61.6491	13.3461
		Afu4g05900	Transcript up-regulated in conidia exposed to neutrophils	-1.65402	0.0136045	1338.18	722.324
		Afu4g06140	Ortholog(s) have dipeptidyl-peptidase activity and cytoplasm, nucleus localization	-1.25396	0.000965336	103.425	44.9696
		Afu4g06190	Putative fungal specific transcription factor; ortholog of A. nidulans AN8079 and AN10541; transcript up-regulated in conidia exposed to neutrophils	-1.11341	0.0080659	11.1628	6.32954
		Afu4g06380	Putative sterol carrier protein; transcript up-regulated in conidia exposed to neutrophils	-1.22766	0.00351896	68.777	36.1334
		Afu4g06410	Ortholog of Neosartorya fischeri NRRL 181 : NFIA_109740, Aspergillus wentii : Aspwe1_0023328, Aspergillus fumigatus A1163 : AFUB_063530 and Aspergillus clavatus NRRL 1 : ACLA_045720	-3.03682	3.9556e-10	109.627	13.284
		Afu4g06710	Ortholog(s) have ATPase activity and cytosol, nucleus localization	-1.33049	0.000131759	36.6407	17.8624
		Afu4g06850	Ortholog(s) have cytosol, glyoxysome localization	-1.49059	4.71497e-05	65.6838	23.7708
		Afu4g06860	Ortholog of Aspergillus fumigatus A1163 : AFUB_063930	-1.0654	0.00254451	319.401	148.079
		Afu4g07280	cAMP-mediated signaling protein	-2.06737	4.44312e-05	57.7515	11.5952
		Afu4g07410	Has domain(s) with predicted catalytic activity	-1.03693	0.0247406	13.8214	6.46102
		Afu4g07860	Ortholog of A. oryzae RIB40 : AO090023000775, Neosartorya fischeri NRRL 181 : NFIA_108310, Aspergillus wentii : Aspwe1_0034509 and Aspergillus niger ATCC 1015 : 44171-mRNA	-2.38193	7.59222e-08	133.921	25.3599
		Afu4g07940	Has domain(s) with predicted catalytic activity, nitronate monooxygenase activity and role in oxidation-reduction process	-1.16999	0.0130086	20.705	14.9919
		Afu4g08120	Ortholog of A. nidulans FGSC A4 : AN8404, A. fumigatus Af293 : Afu3g03000, A. oryzae RIB40 : AO090001000118 and Aspergillus wentii : Aspwe1_0166813, Aspwe1_0167086	-1.41348	0.0075789	25.6476	6.14755
		Afu4g08170	Putative succinate-semialdehyde dehydrogenase	-1.83231	0.00134294	237.728	73.2869
		Afu4g08240	Putative zinc-containing alcohol dehydrogenase; conidia-enriched protein; transcript up-regulated in conidia exposed to neutrophils	-2.9079	5.93703e-05	831.811	50.7009
		Afu4g08250	Has domain(s) with predicted catalytic activity	-1.0281	0.00168251	22.3891	12.3661
		Afu4g08370	Ortholog of A. nidulans FGSC A4 : AN1719, A. niger CBS 513.88 : An04g03180, A. oryzae RIB40 : AO090701000366, Aspergillus wentii : Aspwe1_0102057, Aspwe1_0436878 and Aspergillus sydowii : Aspsy1_0074793	-1.22762	0.00123187	163.205	87.5741
		Afu4g08380	Ortholog of A. nidulans FGSC A4 : AN1718, AN1714, A. fumigatus Af293 : Afu4g08420, A. niger CBS 513.88 : An04g03190, An04g03210 and A. oryzae RIB40 : AO090023000718	-2.71075	3.97908e-17	138.966	21.0015
		Afu4g08410	Putative Mannose-6-phosphate isomerase, class I with a predicted role in GDP-mannose and dolichol-phosphate-mannose synthesis; repressed by exposure to artemisinin	-2.01154	0.0162381	9.66946	2.55046
		Afu4g08880	Ortholog(s) have glucose-6-phosphate 1-epimerase activity and cytoplasm, nucleus localization	-1.32184	0.000341654	355.259	136.119
		Afu4g08920	Putative protein kinase	-1.00479	0.00267318	28.9361	16.9288
		Afu4g08960	Putative glycophosphatidylinositol (GPI) anchored protein; predicted adhesin-like protein; calcium downregulated	-6.3613	2.06893e-14	249.724	2.97099
		Afu4g08970	PAP2 domain protein; transcript induced by exposure to human airway epithelial cells	-1.19531	0.00349055	94.835	45.301
		Afu4g09040	Putative high affinity methionine permease; calcium induced	-1.2833	0.025321	7.31921	2.04498
		Afu4g09060	Putative phosphatidate cytidylyltransferase	-2.13011	2.06479e-06	60.2477	9.57698
		Afu4g09220	Ortholog of A. nidulans FGSC A4 : AN8351, AN1611, A. niger CBS 513.88 : An04g04270, A. oryzae RIB40 : AO090023000614 and Aspergillus wentii : Aspwe1_0101354	-1.40791	0.00917736	119.84	58.4419
		Afu4g09250	Ortholog(s) have mitochondrion localization	-4.18622	1.29995e-08	221.572	11.3226
		Afu4g09440	Putative P-type ATPase sodium transporter; predicted gene pair with AFUA_6G03690 (ena1)	-2.25501	0.0057357	2.00945	0.118285
		Afu4g09540	Has domain(s) with predicted N-acetyltransferase activity	-1.75437	0.0352228	13.19	11.5136
		Afu4g09560	Zinc transporter that functions in neutral or alkaline environments; required for virulence; shares a divergent promoter with aspf2	-5.76515	1.36715e-17	11.1398	0.37266
		Afu4g09580	Allergen Asp f 2; expressed in alkaline zinc-limiting conditions; shares a divergent promoter with zrfC; higher expression in biofilm vs planktonic cells; fibrinogen binding protein; signal peptide and 4 possible glycosylation sites	-3.5839	4.3762e-09	11.3327	1.78801
		Afu4g09870	Ortholog of Aspergillus fumigatus A1163 : AFUB_066980	-1.20099	0.0141603	2008.56	601.924
		Afu4g09890	Has domain(s) with predicted phosphoric diester hydrolase activity and role in lipid metabolic process	-1.63234	7.30243e-05	68.9895	30.1868
		Afu4g10200	Putative transcription factor; calcium induced	-1.01666	0.0471691	452.549	270.767
		Afu4g10310	Ortholog of A. nidulans FGSC A4 : AN10250, A. niger CBS 513.88 : An04g06590, A. oryzae RIB40 : AO090003001191, Aspergillus wentii : Aspwe1_0022860 and Aspergillus sydowii : Aspsy1_0317295	-1.1374	0.0375955	47.093	24.1576
		Afu4g10350	Polyubiquitin; calcium induced	-1.73566	0.0204689	8995.07	4006.09
		Afu4g10560	Ortholog of Neosartorya fischeri NRRL 181 : NFIA_105510, Aspergillus wentii : Aspwe1_0166738, Aspergillus clavatus NRRL 1 : ACLA_049760 and Aspergillus niger ATCC 1015 : 193527-mRNA	-1.44084	0.0053405	35.4461	13.6245
		Afu4g10990	Ortholog(s) have inorganic cation transmembrane transporter activity, solute:proton symporter activity	-1.09794	0.000840236	37.6509	17.2876
		Afu4g11110	Ortholog(s) have cytosol, endoplasmic reticulum, mitotic spindle pole body, nucleus localization	-3.19234	3.36277e-09	65.9878	6.57358
		Afu4g11250	Putative carbonic anhydrase; decreased conidiation in the mutant; hypoxia induced protein	-1.9299	0.00212198	189.787	101.885
		Afu4g11270	Ortholog of A. nidulans FGSC A4 : AN9473, A. niger CBS 513.88 : An04g05360, A. oryzae RIB40 : AO090003001094, Aspergillus wentii : Aspwe1_0102365 and Aspergillus sydowii : Aspsy1_0148568	-1.36637	0.00827969	285.394	110.582
		Afu4g11580	Putative manganese-superoxide dismutase; contains a putative mitochondrial targeting signal; conidia-enriched protein; transcript induced by menadione, by growth at high temperature and by exposure of conidia to neutrophils	-1.4613	0.000697991	670.03	269.054
		Afu4g11710	Putative oxidoreductase, zinc-binding dehydrogenase family protein; transcript up-regulated in conidia exposed to neutrophils	-3.67014	2.97568e-14	15.2293	1.14329
		Afu4g11720	Putative phosphatidyl synthase; protein levels increase in response to pkaC overexpression	-2.10679	9.39933e-05	89.776	23.798
		Afu4g11810	Ortholog of A. nidulans FGSC A4 : AN10678, A. oryzae RIB40 : AO090003001035, Aspergillus wentii : Aspwe1_0033965, Aspergillus sydowii : Aspsy1_0043963 and Aspergillus terreus NIH2624 : ATET_03902	-1.09292	0.0165285	36.386	14.9968
		Afu4g11840	Putative glyoxylate reductase; transcript induced by exposure to human airway epithelial cells	-1.19757	0.000214467	82.8144	32.3164
		Afu4g12000	Putative phosphatidylinositol phospholipase C; transcript induced by exposure to human airway epithelial cells	-1.31417	8.17095e-05	44.3907	20.7349
		Afu4g12010	Putative 2-oxo acid dehydrogenases acyltransferase with a predicted role in the citric acid cycle; transcript up-regulated in conidia exposed to neutrophils	-1.97994	5.16595e-07	90.4753	32.3468
		Afu4g12500	Ortholog of A. nidulans AN3680; calcium induced	-2.69269	5.2102e-07	429.963	35.6068
		Afu4g12570	Has domain(s) with predicted DNA binding, RNA polymerase II transcription factor activity, sequence-specific DNA binding, zinc ion binding activity and role in regulation of transcription, DNA-templated, transcription, DNA-templated	-1.01974	0.00257176	33.1994	15.6476
		Afu4g12590	Conidia-enriched protein of unknown function; calcium downregulated	-2.29063	0.000397994	380.494	85.2354
		Afu4g12700	Ortholog of A. nidulans FGSC A4 : AN3606, A. niger CBS 513.88 : An03g02800, A. oryzae RIB40 : AO090009000298, Aspergillus wentii : Aspwe1_0047287 and Aspergillus sydowii : Aspsy1_0090817	-1.28418	0.000862464	210.817	110.139
		Afu4g12710	Ortholog of A. nidulans FGSC A4 : AN3605, A. niger CBS 513.88 : An03g02780, A. oryzae RIB40 : AO090009000299, Aspergillus wentii : Aspwe1_0033871 and Aspergillus sydowii : Aspsy1_0154274	-1.81343	2.11012e-08	120.384	33.2688
		Afu4g12830	Ortholog(s) have role in ascospore-type prospore membrane assembly, intracellular protein transport, retrograde transport, endosome to Golgi and cytosol, endosome, prospore membrane, retromer complex localization	-1.04402	0.00353853	139.929	59.6497
		Afu4g12870	Putative methylmalonate-semialdehyde dehydrogenase; transcript up-regulated in conidia exposed to neutrophils	-1.04128	0.0143149	334.18	154.262
		Afu4g13050	Ortholog of A. nidulans FGSC A4 : AN4136, A. oryzae RIB40 : AO090009000282, Neosartorya fischeri NRRL 181 : NFIA_103300 and Aspergillus versicolor : Aspve1_0045090	-4.58791	5.53019e-18	72.2166	1.45067
		Afu4g13060	Has domain(s) with predicted nucleic acid binding, zinc ion binding activity	-3.02714	0.000128692	2.02825	0.294848
		Afu4g13120	Putative glutamine synthetase; protein induced by heat shock and by hydrogen peroxide; transcript induced by exposure to human airway epithelial cells	-1.75028	0.0213705	3963.57	1915.63
		Afu4g13890	Ortholog of A. nidulans FGSC A4 : AN7140, A. fumigatus Af293 : Afu4g03722, A. niger CBS 513.88 : An03g02300, An14g01500, An14g01470 and A. oryzae RIB40 : AO090003000220, AO090020000699	-2.08264	5.3331e-05	8.4692	2.20893
		Afu4g13900	Has domain(s) with predicted role in transmembrane transport and integral component of membrane localization	-1.84908	0.0108801	25.6604	3.66321
		Afu4g13940	Has domain(s) with predicted NAD+ ADP-ribosyltransferase activity, acid-amino acid ligase activity	-1.12001	0.00767837	16.9623	5.75476
		Afu4g13980	Ortholog of Aspergillus fumigatus A1163 : AFUB_070890	-2.80039	0.000610839	7.71449	2.81908
		Afu4g14030	Ortholog of A. nidulans FGSC A4 : AN7850, A. oryzae RIB40 : AO090001000391, Neosartorya fischeri NRRL 181 : NFIA_102290, Aspergillus wentii : Aspwe1_0046564 and Aspergillus terreus NIH2624 : ATET_02187	-2.14261	2.40135e-09	68.3245	16.2163
		Afu4g14040	Ortholog of A. nidulans FGSC A4 : AN3519, AN2646, AN0587, AN0866, AN7370 and A. fumigatus Af293 : Afu1g15200, Afu3g03790, Afu5g06900, Afu7g08575	-3.65048	2.5488e-14	147.025	7.00214
		Afu4g14050	Ortholog of A. nidulans FGSC A4 : AN2647, A. fumigatus Af293 : Afu8g06260, A. niger CBS 513.88 : An02g00700, An02g06510, An05g01900, An05g01910, An09g02660 and A. oryzae RIB40 : AO090103000117	-3.13606	1.79014e-16	114.478	9.89032
		Afu4g14060	Has domain(s) with predicted ATP binding activity	-2.33052	5.47492e-13	14.9197	3.50292
		Afu4g14080	Ortholog of A. nidulans FGSC A4 : AN8368, AN2952, A. fumigatus Af293 : Afu3g07900, Afu8g00900, A. niger CBS 513.88 : An02g11330, An03g05560 and A. oryzae RIB40 : AO090120000471	-4.56677	2.30709e-08	6.49134	0.744102
		Afu4g14085	Ortholog of A. nidulans FGSC A4 : AN8367, A. niger CBS 513.88 : An12g10420, Neosartorya fischeri NRRL 181 : NFIA_102230 and Aspergillus zonatus : Aspzo1_0100142	-3.76844	7.27774e-05	8.95626	0.586768
		Afu4g14090	UDP-glucose 4-epimerase, expressed at low levels, not required for galactose metabolism	-4.43285	3.37549e-08	7.87576	1.05181
		Afu4g14230	Has domain(s) with predicted role in transmembrane transport and integral component of membrane localization	-3.04305	1.32956e-05	7.74225	2.23651
		Afu4g14240	Has domain(s) with predicted O-methyltransferase activity	-1.94014	8.28435e-05	25.3551	9.59761
		Afu4g14250	Ortholog of Aspergillus glaucus : Aspgl1_0079685, Aspergillus flavus NRRL 3357 : AFL2T_04060, Aspergillus versicolor : Aspve1_0080228 and Aspergillus fumigatus A1163 : AFUB_071410	-4.13678	4.06238e-09	26.7566	0.795147
		Afu4g14300	Has domain(s) with predicted GTP binding, GTPase activity	-3.7631	2.01496e-19	24.4576	1.81892
		Afu4g14380	Protein of unknown function; transcript downregulated in response to voriconazole	-1.49306	0.00408051	452.603	243.722
		Afu4g14510	Putative sulochrin O-methyltransferase involved in trypacidin biosynthesis, member of the tpc secondary metabolite gene cluster	-2.0549	0.00322132	5.36296	2.19151
		Afu4g14620	Has domain(s) with predicted zinc ion binding activity	-3.70422	4.18606e-06	284.182	8.61741
		Afu4g14650	Ortholog(s) have cytosol, nucleus localization	-3.56184	1.46497e-20	95.0175	7.29289
		Afu4g14670	Has domain(s) with predicted substrate-specific transmembrane transporter activity, transmembrane transporter activity, role in transmembrane transport and integral component of membrane, membrane localization	-1.3055	0.00105081	135.956	41.8746
		Afu4g14770	Putative oxidosqualene:protostadienol cyclase (OSPC) which is involved in the biosynthesis of the antibiotic helvolic acid; SrbA-regulated during hypoxia	-1.76444	0.000344342	47.0024	7.32749
		Afu4g14790	Putative cytochrome P450 monooxygenase with a predicted role in helvonic acid biosynthesis	-1.13767	0.0226803	60.8043	18.0288
		Afu4g14840	Putative transferase family protein with a predicted role in helvonic acid biosynthesis	-1.92789	0.00106331	17.0113	2.21161
		Afu4g14850	Putative 3-ketosteroid 1-dehydrogenase with a predicted role in helvonic acid biosynthesis	-1.79933	0.00683624	8.41863	1.05781
		Afu5g00100	Ortholog of A. nidulans FGSC A4 : AN9205, AN9209, A. fumigatus Af293 : Afu8g01840, Afu7g06523, A. niger CBS 513.88 : An05g01030, An13g03050, An16g01380 and A. oryzae RIB40 : AO090012000290, AO090011000069	-2.50723	0.0084899	168.113	5.8514
		Afu5g00300	Has domain(s) with predicted oxidoreductase activity, transferase activity, transferring acyl groups other than amino-acyl groups, zinc ion binding activity and role in oxidation-reduction process	-2.56189	7.00972e-06	19.4788	2.02168
		Afu5g00590	Ortholog of A. niger CBS 513.88 : An15g07140, An13g01800, Neosartorya fischeri NRRL 181 : NFIA_023890, NFIA_041900 and Aspergillus wentii : Aspwe1_0039567, Aspwe1_0040764, Aspwe1_0044902	-1.5611	0.000473238	271.784	104.359
		Afu5g00640	Ortholog(s) have glyoxysome localization	-1.4879	0.00102562	61.2992	29.1396
		Afu5g00650	Protein of unknown function; transcript induced by exposure to human airway epithelial cells	-4.4155	4.55738e-19	351.764	23.1547
		Afu5g00680	Ortholog of A. nidulans FGSC A4 : AN6809, A. niger CBS 513.88 : An16g00250, A. oryzae RIB40 : AO090010000081, Neosartorya fischeri NRRL 181 : NFIA_041480 and Aspergillus wentii : Aspwe1_0041410	-1.25294	0.000700401	36.6812	20.4366
		Afu5g00700	Ortholog of Aspergillus fumigatus A1163 : AFUB_049170 and Aspergillus niger ATCC 1015 : 127191-mRNA	-2.99996	3.5596e-06	69.56	17.4557
		Afu5g00870	Ortholog of Aspergillus fumigatus A1163 : AFUB_049320	-3.37346	1.10485e-11	47.2234	6.53441
		Afu5g00890	Protein of unknown function	-2.56928	0.00014338	10.7744	1.50573
		Afu5g01120	Ortholog of A. nidulans FGSC A4 : AN8927, A. oryzae RIB40 : AO090003001298, Aspergillus flavus NRRL 3357 : AFL2T_01773 and Neosartorya fischeri NRRL 181 : NFIA_041050	-1.29153	0.015565	12.1815	2.96566
		Afu5g01230	RTA1 domain protein; transcript induced by voriconazole	-1.24837	0.0453265	4.74489	1.29181
		Afu5g01245	Ortholog(s) have cytosol, nucleus localization	-1.83319	3.01239e-06	76.7451	29.9851
		Afu5g01248	Ortholog of Aspergillus fumigatus A1163 : AFUB_049740	-2.58087	0.000261961	1.94733	0.592835
		Afu5g01370	Ortholog of A. nidulans FGSC A4 : AN3630, Neosartorya fischeri NRRL 181 : NFIA_040730, Aspergillus versicolor : Aspve1_0032027 and Aspergillus fumigatus A1163 : AFUB_049880	-1.81217	0.00015584	9.0742	2.50099
		Afu5g01380	Transcript up-regulated in conidia exposed to neutrophils	-1.5638	0.000213874	43.7623	9.5012
		Afu5g01450	Putative NADH-dependent flavin oxidoreductase	-1.59236	0.00155406	53.6835	32.9867
		Afu5g01460	Has domain(s) with predicted RNA polymerase II transcription factor activity, sequence-specific DNA binding, zinc ion binding activity, role in regulation of transcription, DNA-templated and nucleus localization	-1.62877	0.0284891	1.78075	1.15814
		Afu5g01470	Has domain(s) with predicted copper ion binding, primary amine oxidase activity, quinone binding activity and role in amine metabolic process, oxidation-reduction process	-1.87493	0.000376116	3.46387	0.748484
		Afu5g01480	Ortholog of A. nidulans FGSC A4 : AN10795, AN6721, A. fumigatus Af293 : Afu2g13300, A. niger CBS 513.88 : An16g00890 and A. oryzae RIB40 : AO090011000070, AO090026000292	-1.54355	0.00335434	4.1562	1.91147
		Afu5g01490	Putative hydrophobin; upregulated in 24&#8201;h biofilm vs planktonic culture	-3.42836	1.80296e-05	2394.61	67.4331
		Afu5g01662	Has domain(s) with predicted DNA binding, zinc ion binding activity, role in transcription, DNA-templated and nucleus localization	-1.36918	0.00374324	7.8719	4.17532
		Afu5g01810	Ortholog(s) have role in GPI anchor biosynthetic process	-1.08757	0.00811514	40.9661	16.5175
		Afu5g01820	Ortholog(s) have role in Golgi to plasma membrane transport and fungal-type vacuole membrane localization	-1.12757	0.0136166	132.299	52.7084
		Afu5g01840	Protein of unknown function; calcium induced	-1.0948	0.0138452	85.2257	37.7547
		Afu5g01910	Ortholog of A. nidulans FGSC A4 : AN8036, A. niger CBS 513.88 : An16g01770, A. oryzae RIB40 : AO090003001328, Aspergillus wentii : Aspwe1_0042781 and Aspergillus sydowii : Aspsy1_0047861	-2.35559	3.34815e-08	131.159	34.6283
		Afu5g01920	Ortholog of A. niger CBS 513.88 : An16g01780, A. oryzae RIB40 : AO090003001326, Aspergillus wentii : Aspwe1_0174201, Aspergillus sydowii : Aspsy1_0029040 and Aspergillus terreus NIH2624 : ATET_09813	-2.99749	1.10033e-07	1475.92	190.189
		Afu5g01930	Protein of unknown function	-2.98744	5.04646e-09	22.9663	2.64825
		Afu5g02000	Has domain(s) with predicted proline racemase activity	-1.15462	0.00929276	20.7585	6.24207
		Afu5g02240	NAD dependent epimerase/dehydratase family protein	-1.30419	0.000171256	135.473	65.7364
		Afu5g02320	Secreted protein of unknown function	-2.23391	0.000504397	324.217	34.5585
		Afu5g02330	Allergen Asp f 1; ribonuclease mitogillin family of cytotoxins; similar to restrictocin; inhibits protein synthesis in mammalian cells; 18kD IgE-binding protein; expression increases in vivo; biofilm-induced vs planktonic cells	-2.04387	0.0108801	812.53	79.886
		Afu5g02470	Thiamine biosynthesis protein, phoB-regulated; protein induced by H2O2; reacts with rabbit immunosera exposed to conidia; hypoxia induced protein; transcript induced by exposure to human airway epithelial cells; induced by gliotoxin	-1.1906	0.017	350.104	201.792
		Afu5g02500	Protein of unknown function	-2.65199	8.3481e-05	442.401	32.3109
		Afu5g02530	Has domain(s) with predicted ribokinase activity and role in D-ribose metabolic process	-1.32437	0.000689623	12.4439	6.2635
		Afu5g02630	Ortholog of Neosartorya fischeri NRRL 181 : NFIA_039450, Aspergillus fumigatus A1163 : AFUB_051160, Aspergillus clavatus NRRL 1 : ACLA_002530 and Aspergillus terreus NIH2624 : ATET_09232	-1.86821	0.00180102	43.3163	13.2427
		Afu5g02640	Has domain(s) with predicted O-methyltransferase activity	-2.04728	0.000536911	141.904	34.595
		Afu5g02650	Protein of unknown function; transcript induced by voriconazole	-2.82257	2.12538e-13	558.969	70.0865
		Afu5g02655	Has domain(s) with predicted sequence-specific DNA binding, transcription factor activity, sequence-specific DNA binding activity and role in regulation of transcription, DNA-templated	-2.10229	1.76923e-10	61.354	14.8222
		Afu5g02660	Has domain(s) with predicted oxidoreductase activity and role in oxidation-reduction process	-2.43436	0.000148411	52.8563	10.1054
		Afu5g02840	Has domain(s) with predicted substrate-specific transmembrane transporter activity, transmembrane transporter activity, role in transmembrane transport and integral component of membrane, membrane localization	-1.49367	1.68273e-05	34.9808	12.7031
		Afu5g02860	Ortholog of A. nidulans FGSC A4 : AN2683, AN5069, A. fumigatus Af293 : Afu5g14320, A. niger CBS 513.88 : An09g04830, An14g05730 and A. oryzae RIB40 : AO090102000482, AO090001000197	-1.43742	0.00305532	14.4034	4.93424
		Afu5g02940	Ortholog(s) have (R)-carnitine transmembrane transporter activity, choline transmembrane transporter activity, ethanolamine transmembrane transporter activity	-1.62167	0.0408953	2.09588	1.24685
		Afu5g02990	Putative aromatic amino acid aminotransferase; transcript downregulated in response to voriconazole; induced by growth on BSA as a sole nitrogen source	-1.17272	0.00278047	35.7923	13.3147
		Afu5g03210	Ortholog of Aspergillus fumigatus A1163 : AFUB_051720	-1.43465	0.0014944	16.9621	6.16078
		Afu5g03230	Has domain(s) with predicted integral component of membrane localization	-1.07238	0.0145616	870.974	526.364
		Afu5g03350	Ortholog(s) have NAD+ synthase (glutamine-hydrolyzing) activity, glutaminase activity, role in NAD biosynthetic process and cytosol, nucleus localization	-1.39321	2.40556e-05	79.1993	30.0555
		Afu5g03520	Immunoreactive secreted protein	-1.34458	0.000144473	157.103	58.6095
		Afu5g03730	Protein of unknown function; calcium induced	-1.04653	0.00857722	52.5536	27.4107
		Afu5g03750	Putative WW domain protein	-1.75846	0.001748	20.438	8.91206
		Afu5g03840	Has domain(s) with predicted oxidoreductase activity and role in metabolic process	-2.26857	0.0139686	1.69043	0.262642
		Afu5g04290	WW domain protein; calcium induced; transcript induced by exposure to human airway epithelial cells	-1.19356	0.000938988	354.593	155.758
		Afu5g04330	Putative aminopeptidase; conidia-enriched protein; protein induced by heat shock; repressed by gliotoxin exposure	-1.54552	0.000169242	159.425	60.8909
		Afu5g05640	Has domain(s) with predicted role in response to stress and integral component of membrane localization	-3.39088	6.88571e-14	76.9243	4.70748
		Afu5g05950	Ortholog(s) have role in actin filament organization, hyphal growth, mitotic actomyosin contractile ring assembly, positive regulation of GTPase activity and small GTPase mediated signal transduction, more	-1.039	0.016479	516.976	290.513
		Afu5g06160	Ortholog(s) have cytosol, nucleus localization	-1.32776	8.87154e-05	41.6911	19.1054
		Afu5g06230	Putative GABA permease	-2.04724	2.36876e-07	46.0056	12.827
		Afu5g06240	Putative zinc-dependent alcohol dehydrogenase, involved in ethanol fermentation; predicted gene pair with adh1; protein induced by hydrogen peroxide; reacts with rabbit immunosera exposed to A. fumigatus conidia	-4.20932	2.70101e-05	1035.85	58.8028
		Afu5g06310	Ortholog(s) have role in macroautophagy and cytosol, nucleus, pre-autophagosomal structure localization	-1.2015	0.00118783	26.7889	11.939
		Afu5g06410	Ortholog(s) have transcription factor activity, sequence-specific DNA binding, transcription regulatory region DNA binding activity and role in regulation of cellular amide catabolic process, transcription from RNA polymerase II promoter	-1.28866	0.00112156	22.6027	13.1414
		Afu5g06500	Acyl-CoA dehydrogenase family protein with a predicted role in fatty acid beta oxidation; induced by exposure to artemisinin	-1.03963	0.00254588	96.4031	44.7114
		Afu5g06610	Ortholog(s) have glutathione synthase activity and role in cellular response to cadmium ion, detoxification of cadmium ion, glutathione biosynthetic process, phytochelatin biosynthetic process, phytochelatin-metal complex formation	-1.34329	3.44793e-05	63.2808	24.0301
		Afu5g06660	UPF0187 domain membrane protein; transcript induced by exposure to human airway epithelial cells	-2.85246	2.71965e-08	136.37	18.7357
		Afu5g06670	Ortholog of A. nidulans FGSC A4 : AN2249, A. niger CBS 513.88 : An17g00940, A. oryzae RIB40 : AO090701000204, Aspergillus wentii : Aspwe1_0099978 and Aspergillus sydowii : Aspsy1_0026878	-1.02306	0.018531	6.53196	3.39594
		Afu5g06710	Ortholog(s) have cytosol, nucleus localization	-1.10787	0.00171918	68.7569	25.7796
		Afu5g06820	Ortholog of A. niger CBS 513.88 : An03g00400, A. oryzae RIB40 : AO090701000306, Neosartorya fischeri NRRL 181 : NFIA_036290 and Aspergillus niger ATCC 1015 : 45807-mRNA	-2.45872	9.70871e-11	55.2789	9.51753
		Afu5g06910	Has domain(s) with predicted carbon-sulfur lyase activity and role in metabolic process	-4.27521	1.83412e-07	24.282	2.93149
		Afu5g06940	Ortholog of Neosartorya fischeri NRRL 181 : NFIA_080360, Aspergillus zonatus : Aspzo1_0105021, Aspergillus sydowii : Aspsy1_0143514 and Aspergillus terreus NIH2624 : ATET_10186	-1.5223	0.0422552	2.67897	1.99308
		Afu5g07160	Has domain(s) with predicted carbon-sulfur lyase activity and role in metabolic process	-1.40318	0.00595946	27.8177	10.2
		Afu5g07170	Ortholog of A. nidulans FGSC A4 : AN2225, A. niger CBS 513.88 : An17g00550, A. oryzae RIB40 : AO090701000254, Aspergillus wentii : Aspwe1_0048029 and Aspergillus sydowii : Aspsy1_0039724	-2.3154	2.74113e-12	230.778	45.1207
		Afu5g07340	Ortholog(s) have cytosol, nucleus localization	-1.3418	0.0447808	807.809	284.299
		Afu5g07350	Ortholog of Aspergillus fumigatus A1163 : AFUB_054900	-1.59948	0.0377444	4.14644	2.59692
		Afu5g07490	Ortholog of A. nidulans FGSC A4 : AN4151, AN5421, A. niger CBS 513.88 : An14g01660, An08g09760, An11g00210 and A. oryzae RIB40 : AO090012000034, AO090009000581, AO090012000374	-1.98284	0.000261063	18.4392	8.09255
		Afu5g07500	Ortholog(s) have intracellular localization	-1.63004	3.09644e-05	143.493	65.7002
		Afu5g08100	Ortholog of Aspergillus fumigatus A1163 : AFUB_055630	-1.27615	0.000238027	59.2951	22.9313
		Afu5g08200	Ortholog of A. nidulans FGSC A4 : AN11006, A. niger CBS 513.88 : An03g04400, A. oryzae RIB40 : AO090701000738, Aspergillus wentii : Aspwe1_0048123 and Aspergillus sydowii : Aspsy1_0046266	-1.3169	0.0493335	68.4164	29.3698
		Afu5g08235	Has domain(s) with predicted hydrolase activity	-1.08677	0.00613892	175.767	93.9753
		Afu5g08240	Ortholog(s) have ADP-ribose diphosphatase activity, role in ribose phosphate metabolic process and cytosol, mitochondrion, nucleus localization	-1.00665	0.00285573	176.433	86.1653
		Afu5g08270	Putative HAD superfamily hydrolase; hypoxia repressed protein	-1.10056	0.0402955	787.772	284.791
		Afu5g08290	Ortholog(s) have intracellular localization	-1.20899	0.000340865	147.456	68.6166
		Afu5g08470	Putative AMP-binding enzyme; transcript up-regulated in conidia exposed to neutrophils	-2.52513	2.39205e-08	231.681	52.8492
		Afu5g08530	Ortholog(s) have phosphatidylinositol-3,5-bisphosphate binding activity and role in macroautophagy, piecemeal microautophagy of nucleus	-1.00337	0.00233294	148.836	71.0565
		Afu5g08640	Ortholog of A. nidulans FGSC A4 : AN10581, A. niger CBS 513.88 : An07g04900, Neosartorya fischeri NRRL 181 : NFIA_078640 and Aspergillus versicolor : Aspve1_0042746	-1.1473	0.0423669	1472.59	732.291
		Afu5g08770	Ortholog of Neosartorya fischeri NRRL 181 : NFIA_078530, Aspergillus kawachii : Aspka1_0176490 and Aspergillus carbonarius ITEM 5010 : Acar5010_406577	-1.87377	8.1632e-05	138.796	42.3249
		Afu5g08910	Putative 3-methylcrotonyl-CoA carboxylase subunit alpha; transcript up-regulated in conidia exposed to neutrophils	-1.72759	9.74777e-05	96.7628	40.401
		Afu5g08930	Putative isovaleryl-CoA dehydrogenase; ortholog of A. nidulans ivdA; transcript induced by exposure to human airway epithelial cells	-1.89294	8.51887e-07	156.165	46.0218
		Afu5g08940	Ortholog(s) have methylcrotonoyl-CoA carboxylase activity, role in leucine catabolic process and mitochondrion localization	-1.6311	2.72432e-05	60.5046	26.909
		Afu5g08960	Ortholog(s) have sterol esterase activity, role in cellular lipid metabolic process, sterol metabolic process and fungal-type vacuole, integral component of membrane, lipid particle localization	-1.47542	2.00476e-05	30.8196	13.6644
		Afu5g08990	Ortholog of A. nidulans FGSC A4 : AN4680, A. niger CBS 513.88 : An07g04160, A. oryzae RIB40 : AO090020000471, Aspergillus wentii : Aspwe1_0048193 and Aspergillus sydowii : Aspsy1_0059440	-1.21901	0.00965169	396.883	160.287
		Afu5g09140	Putative amidase; induced by growth on BSA as a sole nitrogen source	-2.80358	2.71884e-05	9.07241	1.04673
		Afu5g09150	Has domain(s) with predicted oxidoreductase activity and role in metabolic process	-1.33686	0.00260885	13.8933	5.92037
		Afu5g09230	Putative transaldolase; abundant protein in conidia and mycelia; protein induced by hydrogen peroxide and hypoxia	-1.27516	0.0417076	1376.58	799.756
		Afu5g09290	Has domain(s) with predicted oxidoreductase activity and role in metabolic process	-1.69876	8.79112e-06	127.042	29.647
		Afu5g09450	Ortholog(s) have intracellular localization	-1.37903	0.0076809	99.6985	50.3721
		Afu5g09470	Has domain(s) with predicted role in transmembrane transport and integral component of membrane localization	-1.98743	0.00929276	7.28949	4.38511
		Afu5g09510	Ortholog(s) have endoplasmic reticulum localization	-1.07647	0.00178505	52.9627	24.2425
		Afu5g09600	Ortholog(s) have glyoxysome localization	-1.04104	0.00723239	119.554	72.0434
		Afu5g09910	Putative p-nitroreductase family protein; protein induced by heat shock; Yap1-dependent induction in response to hydrogen peroxide; induced by gliotoxin exposure	-1.16862	0.0221874	292.965	113.444
		Afu5g09920	Has domain(s) with predicted hydrolase activity and role in metabolic process	-1.06958	0.0260756	19.1389	6.99234
		Afu5g09970	Has domain(s) with predicted FAD binding, oleate hydratase activity and role in fatty acid metabolic process	-3.48687	6.09707e-08	58.8463	4.95663
		Afu5g10270	Ortholog(s) have identical protein binding, mRNA binding, unfolded protein binding activity	-4.40174	3.19133e-08	363.535	20.0434
		Afu5g10280	Has domain(s) with predicted coenzyme binding, oxidoreductase activity, acting on the CH-OH group of donors, NAD or NADP as acceptor, phosphogluconate dehydrogenase (decarboxylating) activity	-2.56403	4.99848e-08	16.2864	2.32268
		Afu5g10290	Putative fructose-bisphosphate aldolase	-2.92579	1.74903e-06	5.7554	0.767639
		Afu5g10310	Ortholog(s) have sequence-specific DNA binding, transcription factor activity, sequence-specific DNA binding activity	-1.21312	0.027031	5.43041	2.76227
		Afu5g10490	Amidase; secreted protein; fibrinogen-binding	-2.64642	6.73047e-09	183.559	19.9153
		Afu5g10510	Ortholog(s) have role in secondary metabolite biosynthetic process	-1.8293	2.18165e-07	63.6949	18.3922
		Afu5g10570	Cofilin	-1.08909	0.0172697	547.536	240.883
		Afu5g10960	Ortholog of A. nidulans FGSC A4 : AN8455, A. fumigatus Af293 : Afu5g10940, Neosartorya fischeri NRRL 181 : NFIA_076300, Aspergillus wentii : Aspwe1_0041244 and Aspergillus versicolor : Aspve1_0042580	-2.11079	1.81241e-09	100.064	22.7487
		Afu5g11190	Ortholog(s) have role in positive regulation of asexual sporulation resulting in formation of a cellular spore, positive regulation of secondary metabolite biosynthetic process and plasma membrane localization	-2.58807	9.94013e-05	231.07	77.6629
		Afu5g11240	Ortholog(s) have carbonyl reductase (NADPH) activity, serine 3-dehydrogenase activity and cytosol, nucleus, ribosome localization	-1.52468	6.10827e-05	238.125	68.1912
		Afu5g11245	Ortholog of Aspergillus niger ATCC 1015 : 170145-mRNA and Aspergillus zonatus : Aspzo1_0130726	-2.50477	0.000139788	7.74897	1.81667
		Afu5g11420	Ortholog of A. nidulans FGSC A4 : AN0159, A. niger CBS 513.88 : An18g04550, A. oryzae RIB40 : AO090026000696, Aspergillus wentii : Aspwe1_0442980 and Aspergillus sydowii : Aspsy1_0054986	-1.01749	0.0128385	30.6575	20.4404
		Afu5g11430	Putative quinone oxidoreductase; conidia-enriched protein; hypoxia repressed protein	-1.19105	0.000530355	155.688	62.4484
		Afu5g11750	Putative LON domain serine protease; transcript up-regulated in conidia exposed to neutrophils	-1.08153	0.00789866	132.439	71.9136
		Afu5g11760	Ortholog(s) have cytoplasm localization	-1.154	0.00346627	94.1824	42.0418
		Afu5g11820	Ortholog(s) have cytosol, nucleus localization	-1.03556	0.0102831	268.891	105.392
		Afu5g12050	Ortholog(s) have role in DNA recombination, double-strand break repair via nonhomologous end joining and DNA ligase IV complex, nuclear chromatin, nucleolus localization	-1.04675	0.00904741	69.4333	26.9428
		Afu5g12460	Putative 2-amino-3-carboxymuconate-6-semialdehyde decarboxylase	-1.58906	0.00163175	52.0084	9.17444
		Afu5g12470	Has domain(s) with predicted iron ion binding, oxidoreductase activity, oxidoreductase activity, acting on paired donors, with incorporation or reduction of molecular oxygen and 2-oxoglutarate as one donor, more	-1.62311	2.20517e-05	80.5721	19.0167
		Afu5g12480	Has domain(s) with predicted oxidoreductase activity and role in metabolic process	-2.21219	2.59985e-11	65.6653	16.0457
		Afu5g12590	Ortholog of Neosartorya fischeri NRRL 181 : NFIA_074620, Aspergillus wentii : Aspwe1_0170797, Aspergillus fumigatus A1163 : AFUB_060250 and Aspergillus clavatus NRRL 1 : ACLA_015640	-1.57054	0.0137739	62.7385	47.5318
		Afu5g12780	Ortholog of A. nidulans FGSC A4 : AN8430, A. niger CBS 513.88 : An18g00330, A. oryzae RIB40 : AO090010000134, Neosartorya fischeri NRRL 181 : NFIA_074390 and Aspergillus wentii : Aspwe1_0449405	-1.4859	4.73963e-06	18.9475	7.21589
		Afu5g13100	Ortholog of A. nidulans FGSC A4 : AN6856, A. niger CBS 513.88 : An14g06050, A. oryzae RIB40 : AO090120000435, Aspergillus wentii : Aspwe1_0107169 and Aspergillus sydowii : Aspsy1_0040420	-1.70817	0.0083171	740.991	258.261
		Afu5g13160	Has domain(s) with predicted role in transmembrane transport and integral component of membrane localization	-3.30818	0.00437599	8.80044	0.282061
		Afu5g13170	Putative MATE efflux family protein; transcript upregulated in response to amphotericin B	-1.91865	0.0167474	6.70032	0.914711
		Afu5g13180	Putative agmatinase, phoB-regulated	-2.05639	0.00955818	42.349	4.8307
		Afu5g13250	Ortholog of A. nidulans FGSC A4 : AN6885, A. niger CBS 513.88 : An14g04640, A. oryzae RIB40 : AO090120000468, Aspergillus sydowii : Aspsy1_0054799 and Aspergillus terreus NIH2624 : ATET_06186	-1.46074	0.000335058	45.4551	23.6218
		Afu5g13410	Ortholog(s) have role in asexual sporulation resulting in formation of a cellular spore, intralumenal vesicle formation and protein retention in Golgi apparatus, more	-1.13673	0.00176619	166.109	59.922
		Afu5g13715	Ortholog of A. nidulans FGSC A4 : AN3395, AN7406, A. niger CBS 513.88 : An02g14300, An14g03530, Aspergillus versicolor : Aspve1_0038904 and Aspergillus clavatus NRRL 1 : ACLA_076630	-2.30115	4.29018e-06	52.4038	7.61201
		Afu5g13740	Has domain(s) with predicted catalytic activity	-2.71776	0.000273525	6.07607	0.469707
		Afu5g13750	Has domain(s) with predicted calcium ion binding activity	-3.79561	4.35295e-10	82.3452	3.86784
		Afu5g14180	Ortholog of A. nidulans FGSC A4 : AN7186, A. niger CBS 513.88 : An14g05580, A. oryzae RIB40 : AO090001000217, Aspergillus wentii : Aspwe1_0179974 and Aspergillus sydowii : Aspsy1_0026595	-1.91573	0.00549763	13.2911	6.68797
		Afu5g14200	Ortholog of A. nidulans FGSC A4 : AN0196, A. fumigatus Af293 : Afu6g13810, Afu7g05110, Afu8g01720, A. niger CBS 513.88 : An13g02610, An15g02090, An04g09640 and A. oryzae RIB40 : AO090003001444	-2.1852	0.000546447	8.01516	3.18481
		Afu5g14210	Glucose-repressible gene; transcript up-regulated in conidia exposed to neutrophils	-2.33177	0.00231299	6667.79	2371.8
		Afu5g14290	Has domain(s) with predicted DNA binding, RNA polymerase II transcription factor activity, sequence-specific DNA binding, zinc ion binding activity and role in regulation of transcription, DNA-templated, transcription, DNA-templated	-1.99638	0.00395689	3.74099	2.60644
		Afu5g14320	Ortholog of A. nidulans FGSC A4 : AN2683, AN5069, A. fumigatus Af293 : Afu5g02860, A. niger CBS 513.88 : An09g04830, An14g05730 and A. oryzae RIB40 : AO090102000482, AO090001000197	-1.86281	0.000866314	36.9144	5.94751
		Afu5g14500	Has domain(s) with predicted role in transmembrane transport and integral component of membrane localization	-2.24124	3.05462e-06	7.99102	1.84803
		Afu5g14510	Ortholog of A. niger CBS 513.88 : An06g02470, Aspergillus brasiliensis : Aspbr1_0060254, Neosartorya fischeri NRRL 181 : NFIA_072450 and Aspergillus fumigatus A1163 : AFUB_062190	-3.48376	7.4268e-14	37.8759	5.68862
		Afu5g14520	Ortholog of Neosartorya fischeri NRRL 181 : NFIA_072440, Aspergillus fumigatus A1163 : AFUB_062200, Aspergillus clavatus NRRL 1 : ACLA_017360 and Aspergillus zonatus : Aspzo1_0136732	-2.23615	8.78163e-06	23.1694	3.14187
		Afu5g14610	Putative carboxypeptidase Y; predicted signal sequence for secretion	-1.75866	0.00652804	4.33422	1.31524
		Afu5g14640	Has domain(s) with predicted hydrolase activity, hydrolase activity, acting on acid halide bonds, in C-halide compounds activity and role in metabolic process	-1.84414	0.0330167	7.36506	2.42418
		Afu5g14660	Ortholog of A. nidulans FGSC A4 : AN3345, AN3347, A. fumigatus Af293 : Afu5g00710, A. niger CBS 513.88 : An16g06090, An12g10000/gabA and A. oryzae RIB40 : AO090166000026, AO090005000509, AO090005001081	-2.09492	3.08667e-09	36.3501	8.18578
		Afu5g14670	Ortholog of A. niger CBS 513.88 : An12g09990 and Aspergillus fumigatus A1163 : AFUB_062340	-3.61232	8.52908e-14	56.5505	4.03887
		Afu5g14680	Protein with Yap1-dependent induction in response to hydrogen peroxide; calcium downregulated; induced by gliotoxin exposure	-3.7241	0.0011512	2820.28	74.1425
		Afu5g14740	L-fucose-specific lectin; has hemagglutinin activity	-3.51009	1.79063e-07	4.05916	0.535268
		Afu5g14790	Putative phosphoenol pyruvate synthase; transcript levels decrease during conidial germination	-2.6659	1.67636e-05	7.86434	2.28884
		Afu5g14810	Putative pyruvate decarboxylase	-6.30566	5.44962e-12	9.75778	0.120174
		Afu5g14830	Ortholog of A. nidulans FGSC A4 : AN8989, A. oryzae RIB40 : AO090001000186, Neosartorya fischeri NRRL 181 : NFIA_041290 and Aspergillus wentii : Aspwe1_0039524, Aspwe1_0045369	-5.20397	8.89738e-20	177.929	4.56304
		Afu5g14840	Ortholog of A. nidulans FGSC A4 : AN4127, A. fumigatus Af293 : Afu5g14680, A. niger CBS 513.88 : An15g05400, Neosartorya fischeri NRRL 181 : NFIA_072290 and Aspergillus wentii : Aspwe1_0041184	-5.22815	2.72139e-06	24.3893	0
		Afu5g14845	Has domain(s) with predicted zinc ion binding activity	-6.20837	5.30068e-12	34.2996	0.239582
		Afu5g14890	Ortholog of A. nidulans FGSC A4 : AN4143, AN12170, A. fumigatus Af293 : Afu1g00760, Aspergillus wentii : Aspwe1_0177868, Aspwe1_0403846 and Aspergillus niger ATCC 1015 : 41666-mRNA	-3.08509	3.20763e-18	273.892	26.6423
		Afu5g14900	Ortholog of Aspergillus fumigatus A1163 : AFUB_079010	-1.14469	0.00133573	34.5467	15.6971
		Afu5g14990	Protein of unknown function; predicted gene pair with AFUA_1G16080	-1.33464	0.00112027	29.5382	9.34677
		Afu5g15020	Arsenic methyltransferase; predicted gene pair with AFUA1G16110	-1.53571	0.000111638	86.3691	26.3564
		Afu5g15070	Has domain(s) with predicted antioxidant activity, oxidoreductase activity, peroxiredoxin activity and role in oxidation-reduction process	-2.22304	0.000233963	5.71388	0.891479
		Afu6g00120	Ortholog(s) have role in hyphal growth	-1.03895	0.020411	12.6738	5.9519
		Afu6g00190	Ortholog of Aspergillus fumigatus A1163 : AFUB_097338	-1.4597	0.00417774	11.7538	4.36867
		Afu6g00280	Ortholog of A. nidulans FGSC A4 : AN5317, A. oryzae RIB40 : AO090003000248, AO090010000078, Neosartorya fischeri NRRL 181 : NFIA_047440 and Aspergillus versicolor : Aspve1_0031634	-3.19512	8.16659e-08	13.2475	3.18313
		Afu6g00510	Has domain(s) with predicted oxidoreductase activity, transferase activity, transferring acyl groups other than amino-acyl groups, zinc ion binding activity and role in oxidation-reduction process	-1.53168	0.0348776	283.285	65.8466
		Afu6g00520	Ortholog of A. nidulans FGSC A4 : AN11144, AN8627, AN11697, A. fumigatus Af293 : Afu8g07260, A. niger CBS 513.88 : An09g01560, An12g10160 and A. oryzae RIB40 : AO090003001375, AO090701000504, AO090102000039	-2.70826	1.33094e-14	22.7782	4.19535
		Afu6g00555	Protein of unknown function	-2.48871	5.58794e-10	132.906	34.3545
		Afu6g00560	Ortholog of A. nidulans FGSC A4 : AN3529, AN4144, AN8311, AN9211, AN4846 and A. fumigatus Af293 : Afu1g17260, Afu4g07950, Afu4g09380, Afu6g12140, Afu8g01900	-2.53717	4.66497e-08	13.5433	3.08104
		Afu6g00740	Has domain(s) with predicted iron ion binding, oxidoreductase activity and role in fatty acid biosynthetic process, oxidation-reduction process	-3.39432	2.7234e-06	16.1665	1.40492
		Afu6g01870	Ortholog of Aspergillus fumigatus A1163 : AFUB_096470	-2.41841	1.32327e-11	122.853	24.5381
		Afu6g01920	Has domain(s) with predicted monooxygenase activity, oxidoreductase activity, acting on paired donors, with incorporation or reduction of molecular oxygen activity and role in oxidation-reduction process	-1.82015	0.0185989	1.06347	0.569686
		Afu6g01930	Has domain(s) with predicted role in transmembrane transport and integral component of membrane localization	-1.56435	0.00319708	6.06728	1.36665
		Afu6g01940	Dienelactone hydrolase family protein; transcript up-regulated in conidia exposed to neutrophils	-1.34157	0.0031197	720.584	309.882
		Afu6g01950	Transcript up-regulated in conidia exposed to neutrophils	-2.1927	6.71512e-07	53.1415	12.8237
		Afu6g02000	Ortholog(s) have Golgi apparatus localization	-2.62655	2.45851e-14	30.6983	4.19717
		Afu6g02010	Secreted protein of unknown function	-1.98615	5.48123e-06	216.455	50.3545
		Afu6g02020	Has domain(s) with predicted protein kinase binding activity and role in regulation of cyclin-dependent protein serine/threonine kinase activity	-1.17131	0.0167782	203.036	132.057
		Afu6g02130	Ortholog(s) have Rab GTPase binding, Rab geranylgeranyltransferase activity and role in ER to Golgi vesicle-mediated transport, activation of GTPase activity, protein geranylgeranylation, protein targeting to membrane	-1.04684	0.0230989	198.978	120.698
		Afu6g02180	Ortholog of A. nidulans FGSC A4 : AN8684/ngn24, A. niger CBS 513.88 : An12g08660, A. oryzae RIB40 : AO090120000103, Aspergillus wentii : Aspwe1_0035741 and Aspergillus sydowii : Aspsy1_0097118	-1.5922	0.00077172	55.2528	15.0969
		Afu6g02210	Putative cytochrome P450; transcript induced by voriconazole	-2.03219	3.47223e-05	69.5447	29.3673
		Afu6g02220	Major facilitator superfamily (MFS) toxin efflux pump	-2.61237	9.7838e-09	631.454	94.6222
		Afu6g02230	Putative glucokinase; conidia-enriched protein; transcripts extremely abundant in resting conidia, levels decline during germination; transcript induced by exposure to human airway epithelial cells	-1.36578	0.000325348	143.713	47.1838
		Afu6g02370	Ortholog(s) have structural molecule activity and role in Arp2/3 complex-mediated actin nucleation, actin cortical patch assembly, cellular response to drug, spore germination	-1.01755	0.00449339	192.712	101.202
		Afu6g02535	Ortholog of A. niger CBS 513.88 : An12g07920, Neosartorya fischeri NRRL 181 : NFIA_048820, Aspergillus wentii : Aspwe1_0179794 and Aspergillus versicolor : Aspve1_0086295	-1.98559	0.00554489	737.91	205.106
		Afu6g02860	Putative isocitrate lyase with a predicted role in the glyoxylate cycle; transcript up-regulated in conidia exposed to neutrophils; no human homolog	-1.18768	0.00120678	91.0331	44.2131
		Afu6g02950	Ortholog(s) have cytosol, nucleus localization	-1.27146	0.00780217	13.0564	4.9178
		Afu6g03380	Ortholog of Aspergillus fumigatus A1163 : AFUB_094900	-3.89542	1.7531e-11	7.12383	0.362786
		Afu6g03390	Predicted glutathione S transferase	-2.84892	0.000106065	17.8835	1.12225
		Afu6g03400	Transcript up-regulated in conidia exposed to neutrophils	-1.54845	0.0226803	1278.9	187.722
		Afu6g03440	Putative fructosyl amine; transcript induced by voriconazole	-2.49425	8.08949e-06	49.2697	11.027
		Afu6g03450	Ortholog of A. oryzae RIB40 : AO090001000013/wykH, AO090102000466, Aspergillus flavus NRRL 3357 : AFL2T_07266, AFL2T_09860, Neosartorya fischeri NRRL 181 : NFIA_007610 and Aspergillus versicolor : Aspve1_0401363	-2.21887	2.43567e-05	25.7408	6.63569
		Afu6g03460	Has domain(s) with predicted ATP binding activity	-2.39636	1.67631e-09	70.9393	19.196
		Afu6g03470	Putative MDR1 family ABC transporter; biofilm growth regulated protein	-2.40311	1.73178e-07	27.4482	7.1577
		Afu6g03480	Protein similar to nonribosomal peptide synthases (NRPS-like), encoded in a predicted secondary metabolite gene cluster	-1.81653	0.000313259	6.13099	2.95644
		Afu6g03490	Has domain(s) with predicted FAD binding, oxidoreductase activity and role in metabolic process	-1.07883	0.0410818	22.6965	14.756
		Afu6g03680	Protein of unknown function; calcium induced	-2.31033	7.07972e-06	351.82	42.133
		Afu6g03690	Putative P-type ATPase sodium pump; predicted gene pair with AFUA_4G09440	-3.56034	9.72759e-13	60.5126	2.73578
		Afu6g03790	Protein of unknown function; transcript repressed by exposure to human airway epithelial cells	-2.83688	0.000908478	2692.94	152.546
		Afu6g04030	Ortholog(s) have role in hyphal growth	-1.2049	0.00610061	153.577	48.3039
		Afu6g04220	Ortholog(s) have role in retrograde transport, endosome to Golgi and cytosol, late endosome, nucleus localization	-1.2292	0.0014092	46.2015	20.8824
		Afu6g04920	Putative NAD-dependent formate dehydrogenase; protein more abundant in conidia than mycelia; transcript up-regulated in conidia exposed to neutrophils; protein induced by heat shock; SrbA-regulated during hypoxia	-2.32962	5.8443e-05	1182.09	320.629
		Afu6g05350	Putative aspartic-type endopeptidase; transcript induced by voriconazole; predicted signal sequence for secretion	-1.556	4.58347e-05	123.893	52.008
		Afu6g06460	Has domain(s) with predicted catalytic activity and role in metabolic process	-2.98233	3.67745e-06	1987.17	159.289
		Afu6g06560	Ortholog(s) have plasma membrane localization	-1.78846	1.92184e-06	10.4652	3.05217
		Afu6g06590	Ortholog(s) have endoplasmic reticulum localization	-1.14002	0.00671477	226.087	71.9713
		Afu6g06640	Ortholog(s) have role in actin cytoskeleton organization, inositol lipid-mediated signaling, vacuole organization and plasma membrane localization	-2.33371	7.12143e-10	306.204	64.0318
		Afu6g06930	Has domain(s) with predicted oxidoreductase activity and role in metabolic process	-1.02933	0.0037185	35.7788	19.2654
		Afu6g07055	Ortholog of A. nidulans FGSC A4 : AN11468, A. niger CBS 513.88 : An07g09310, Neosartorya fischeri NRRL 181 : NFIA_052700, Aspergillus wentii : Aspwe1_0519305 and Aspergillus versicolor : Aspve1_0087640	-1.79421	0.0133838	32.3411	27.3271
		Afu6g07400	Ortholog(s) have cytosol, nucleus localization	-1.50786	0.00429104	59.4899	21.2518
		Afu6g07420	Ortholog of A. nidulans FGSC A4 : AN5209, A. niger CBS 513.88 : An07g09010, A. oryzae RIB40 : AO090005001558, Aspergillus wentii : Aspwe1_0516548 and Aspergillus sydowii : Aspsy1_0156708	-1.3257	0.000875608	17.0489	5.33161
		Afu6g07470	Ortholog(s) have role in fungal-type cell wall organization, protein oligomerization and Golgi apparatus, cell cortex of cell tip, cell division site, cellular bud, membrane raft, plasma membrane localization	-1.26383	0.0075789	260.205	70.902
		Afu6g07520	Putative cell wall integrity signaling protein	-1.43398	0.000135012	154.886	71.3942
		Afu6g07590	Has domain(s) with predicted zinc ion binding activity	-1.5669	1.43348e-05	49.5269	15.5037
		Afu6g07700	Has domain(s) with predicted ubiquitin-protein transferase activity, role in protein ubiquitination and ubiquitin ligase complex localization	-1.21512	0.00470359	17.5507	6.79383
		Afu6g07850	Ortholog(s) have nucleolus localization	-1.14035	0.0056494	46.2336	18.8064
		Afu6g07940	Putative lactoylglutathione lyase	-1.59851	7.76016e-05	680.544	209.302
		Afu6g08000	General amidase; induced by growth on BSA as a sole nitrogen source	-1.02244	0.00513604	13.1232	6.92852
		Afu6g08470	Has domain(s) with predicted glycerol kinase activity, phosphotransferase activity, alcohol group as acceptor activity and role in carbohydrate metabolic process, glycerol-3-phosphate metabolic process	-2.11001	5.38845e-06	105.711	26.1363
		Afu6g08650	Ortholog of A. nidulans FGSC A4 : AN12388, Aspergillus flavus NRRL 3357 : AFL2T_09170, Neosartorya fischeri NRRL 181 : NFIA_054300 and Aspergillus versicolor : Aspve1_0083813	-1.77057	0.00360407	10.8155	4.62475
		Afu6g08680	Ortholog(s) have cytosol, nucleus localization	-1.22129	0.00105283	18.9973	9.29501
		Afu6g08730	Has domain(s) with predicted NADP binding, coenzyme binding, oxidoreductase activity, acting on the CH-OH group of donors, NAD or NADP as acceptor, phosphogluconate dehydrogenase (decarboxylating) activity	-1.9266	0.0106196	1.83337	0.186055
		Afu6g08740	Ortholog of A. nidulans FGSC A4 : AN1734, A. niger CBS 513.88 : An11g06130, A. oryzae RIB40 : AO090001000548, Aspergillus wentii : Aspwe1_0120879 and Aspergillus sydowii : Aspsy1_0289054	-2.00969	0.00402873	2.32422	0.421816
		Afu6g08830	2-oxoisovalerate dehydrogenase complex alpha subunit	-1.68352	0.000113828	51.4677	22.1453
		Afu6g08930	Ortholog(s) have endoplasmic reticulum, mitochondrial outer membrane localization	-1.31215	0.000103552	119.642	53.9655
		Afu6g09160	Has domain(s) with predicted acid-amino acid ligase activity	-1.47675	0.00142564	603.791	226.164
		Afu6g09400	Ortholog of Aspergillus kawachii : Aspka1_0182581, Aspergillus acidus : Aspfo1_0148565, Aspergillus fumigatus A1163 : AFUB_092650 and Aspergillus clavatus NRRL 1 : ACLA_010240	-1.54554	0.000355938	61.4023	14.0674
		Afu6g09430	Ortholog of Aspergillus fumigatus A1163 : AFUB_092620	-1.14005	0.00308697	38.8771	17.7066
		Afu6g09860	Ortholog of Aspergillus brasiliensis : Aspbr1_0037009, Neosartorya fischeri NRRL 181 : NFIA_055580, Aspergillus fumigatus A1163 : AFUB_075910 and Aspergillus sydowii : Aspsy1_0058529	-1.21114	0.0114993	24.5247	12.212
		Afu6g09880	Has domain(s) with predicted role in transmembrane transport and integral component of membrane localization	-3.2523	4.99281e-21	110.19	9.73441
		Afu6g09910	Ortholog of A. nidulans FGSC A4 : AN10959, A. niger CBS 513.88 : An11g07960, A. oryzae RIB40 : AO090001000625, Neosartorya fischeri NRRL 181 : NFIA_055640 and Aspergillus wentii : Aspwe1_0062870	-1.28179	0.00121974	18.4049	5.63502
		Afu6g09970	Has domain(s) with predicted oxidoreductase activity and role in metabolic process	-1.55246	1.25617e-05	29.1406	9.11652
		Afu6g10000	Ortholog of Aspergillus fumigatus A1163 : AFUB_076050	-1.00228	0.0136477	715.681	335.957
		Afu6g10080	Transcript up-regulated in conidia exposed to neutrophils	-2.4888	4.38242e-07	165.807	17.8501
		Afu6g10120	Ortholog(s) have aldehyde dehydrogenase (NAD) activity, role in response to furfural and mitochondrion, nucleus localization	-1.95689	0.00354722	43.9497	4.83463
		Afu6g10210	Ortholog(s) have extracellular region localization	-1.42674	9.08837e-05	33.1554	9.7536
		Afu6g10290	Predicted GPI anchored protein	-2.22521	8.80763e-07	159.254	21.2935
		Afu6g10300	Allergen Asp f 28; putative thioredoxin	-1.67936	3.67942e-06	171.924	43.8577
		Afu6g10440	Transcript up-regulated in conidia exposed to neutrophils	-1.78271	7.84708e-09	73.06	21.7202
		Afu6g10450	Ortholog of Aspergillus fumigatus A1163 : AFUB_076500	-2.04502	2.22589e-08	438.419	87.2249
		Afu6g10590	Ortholog of A. nidulans FGSC A4 : AN2442, A. niger CBS 513.88 : An11g00690, A. oryzae RIB40 : AO090023000215, Aspergillus wentii : Aspwe1_0039416 and Aspergillus sydowii : Aspsy1_0141765	-1.09682	0.00272557	57.0162	22.5328
		Afu6g10760	Ortholog(s) have cytosol, nucleus localization	-1.28031	6.82689e-05	110.354	42.192
		Afu6g10880	Putative acyl-CoA dehydrogenase; transcript up-regulated in conidia exposed to neutrophils	-1.1589	0.0172465	33.2854	25.0252
		Afu6g10940	Protein of unknown function; calcium induced	-3.05638	2.15959e-12	200.668	19.9885
		Afu6g11020	Ortholog(s) have 3-hydroxypropionate dehydrogenase (NAD+) activity, role in propionyl-CoA catabolic process and mitochondrion localization	-1.23582	0.00138919	96.5438	36.0182
		Afu6g11160	Isopentenyl diphosphate isomerase; SrbA-regulated during hypoxia	-1.33559	0.00513629	342.168	169.964
		Afu6g11270	Ortholog(s) have cell septum, fungal-type vacuole, late endosome, plasma membrane localization	-1.39149	2.04207e-05	79.1585	31.9048
		Afu6g11420	Ortholog of A. nidulans FGSC A4 : AN6205, A. niger CBS 513.88 : An05g02520, An02g13310, An08g07320 and A. oryzae RIB40 : AO090010000327, AO090103000241, AO090023000470	-1.38947	0.0128176	10.8776	7.77868
		Afu6g11430	Putative aldehyde dehydrogenase; predicted gene pair with AFUA_7G01000; hypoxia repressed protein; transcript up-regulated in conidia exposed to neutrophils; immunoreactive protein	-2.27535	1.42695e-05	744.452	148.112
		Afu6g11455	U3 snoRNA	-1.43388	0.0280168	1932.26	850.855
		Afu6g11490	Has domain(s) with predicted hydrolase activity	-1.10735	0.00953915	28.6914	17.0269
		Afu6g11840	Ortholog(s) have role in calcium ion import and plasma membrane localization	-8.674	8.40011e-63	90.2327	0.163516
		Afu6g11850	Protein of unknown function; hypoxia induced protein	-9.85569	8.17469e-45	2942.95	2.56924
		Afu6g11890	Putative dynamin GTPase	-1.46331	0.000252012	97.7595	26.6758
		Afu6g12040	Putative major facilitator superfamily (MFS) transporter; member of the fumiquinazoline biosynthetic cluster	-2.80404	6.20295e-09	4.69623	0.625149
		Afu6g12180	Fungal dehydrin-like protein that plays a role in oxidative, osmotic and pH stress responses; conserved DPR motif; cytoplasm and peroxisome localized; calcium and germination downregulated; transcript induced in neutrophil-exposed conidia	-2.53572	0.00292603	488.701	95.2992
		Afu6g12220	Has domain(s) with predicted catalytic activity and role in metabolic process	-3.45256	8.41381e-09	1068.93	59.5778
		Afu6g12240	Putative glycerophosphoryl diester phosphodiesterase, phoB-regulated	-2.0674	3.81354e-05	8.22889	1.69006
		Afu6g12250	Ortholog(s) have mitochondrion localization	-1.11099	0.00549639	70.0172	42.2726
		Afu6g12450	Putative heat shock protein	-4.09766	2.19582e-06	352.54	4.97033
		Afu6g12500	Ortholog(s) have cytosol, mitochondrion, nucleus localization	-1.07785	0.00188501	230.759	91.6837
		Afu6g12670	Has domain(s) with predicted hydrolase activity, hydrolase activity, acting on carbon-nitrogen (but not peptide) bonds, in linear amidines activity and role in metabolic process	-2.09165	7.45692e-10	71.1061	13.4114
		Afu6g12710	Ortholog(s) have protein complex scaffold, ubiquitin-specific protease activity and role in RNA splicing, histone H3-K4 methylation, histone H3-K79 methylation, histone deubiquitination	-1.08632	0.00102006	33.5437	18.4299
		Afu6g12730	Ortholog(s) have role in regulation of cell size and endoplasmic reticulum localization	-1.0029	0.0422021	119.519	47.0945
		Afu6g12740	Dienelactone hydrolase family protein	-1.18169	0.00260904	561.061	239.025
		Afu6g12800	Ortholog(s) have uroporphyrinogen-III synthase activity, role in heme biosynthetic process and cytosol, nucleus localization	-1.21714	0.00524166	15.8378	9.62471
		Afu6g12820	Putative mitogen-activated protein kinase (MAPK)	-1.19573	0.000520343	124.651	53.8613
		Afu6g12900	Has domain(s) with predicted role in transmembrane transport	-1.15787	0.000498848	120.284	55.9765
		Afu6g13330	Putative RNA binding protein of unknown function; conidia-enriched protein; transcript up-regulated in conidia exposed to neutrophils	-2.01317	0.00095955	4049.71	1254.68
		Afu6g13490	Putative glutamate decarboxylase; predicted gene pair with AFUA_8G06020; SrbA-regulated during hypoxia	-3.80145	1.17841e-08	759.48	102.487
		Afu6g13700	Ortholog of Aspergillus fumigatus A1163 : AFUB_001040	-1.372	0.00268413	12.686	4.39421
		Afu6g13740	Ortholog of A. nidulans FGSC A4 : AN0723, A. fumigatus Af293 : Afu1g13990, A. niger CBS 513.88 : An08g07150, An05g01960 and A. oryzae RIB40 : AO090103000371	-1.58055	4.86154e-06	63.2662	24.9608
		Afu6g13790	Ortholog(s) have monooxygenase activity and role in sterigmatocystin biosynthetic process	-2.4541	0.000275568	8.62369	2.78946
		Afu6g13800	Ortholog of A. nidulans FGSC A4 : AN6413, AN6419, AN6946, AN5312, AN5664, AN8328, AN3241, AN10369, AN1930, AN2386, AN1738, AN11159, AN8984, AN8951, AN1540, AN8971, AN9387, AN9266, AN9306, AN1317, AN10886, AN7232, AN7774, AN12202	-4.21524	4.22358e-07	4.53691	0.510573
		Afu6g13860	Ortholog of A. nidulans FGSC A4 : AN5401, A. niger CBS 513.88 : An08g08500, A. oryzae RIB40 : AO090103000362, Aspergillus sydowii : Aspsy1_0046494 and Aspergillus terreus NIH2624 : ATET_03448	-1.75002	0.000568034	15.6166	5.29306
		Afu6g13950	Ortholog of A. nidulans FGSC A4 : AN8144, AN1651, A. fumigatus Af293 : Afu5g14600, Afu6g00460, A. niger CBS 513.88 : An11g02490, An01g11420 and A. oryzae RIB40 : AO090001000384, AO090011000740	-1.06036	0.00827969	79.3402	32.4501
		Afu6g13970	Ortholog(s) have role in austinol biosynthetic process, dehydroaustinol biosynthetic process, sporocarp development involved in sexual reproduction	-1.09251	0.00244333	143.559	55.0179
		Afu6g13980	Putative prenyltransferase	-1.57865	0.00378813	399.609	68.9787
		Afu6g14000	Ortholog of A. nidulans FGSC A4 : AN5283, AN2708, AN1572, AN7419, A. fumigatus Af293 : Afu8g05970, A. niger CBS 513.88 : An07g02380, An08g07270 and A. oryzae RIB40 : AO090026000716, AO090005000543	-1.12172	0.00810939	15.5544	7.87135
		Afu6g14120	Ortholog of A. nidulans FGSC A4 : AN10664, A. oryzae RIB40 : AO090103000398, Aspergillus wentii : Aspwe1_0100298, Aspergillus sydowii : Aspsy1_0035748 and Aspergillus terreus NIH2624 : ATET_00923	-1.75496	0.00270629	4149.45	1015.31
		Afu6g14270	Ortholog of Neosartorya fischeri NRRL 181 : NFIA_060150	-2.99606	2.30536e-10	101.283	14.0324
		Afu6g14280	Protein of unknown function; calcium downregulated	-3.12897	2.87873e-07	77.0988	10.5135
		Afu6g14300	Has domain(s) with predicted UDP-N-acetylmuramate dehydrogenase activity, flavin adenine dinucleotide binding activity and role in oxidation-reduction process	-1.7799	2.38578e-06	81.9316	30.8208
		Afu6g14370	AraC-like ligand binding domain protein	-1.27413	0.041377	112.287	19.8649
		Afu6g14410	Ortholog(s) have cytosol localization	-1.35349	0.0384514	6.29546	1.59738
		Afu6g14420	Putative integral membrane protease; ADAM family metalloprotease; predicted signal sequence for secretion	-2.40822	9.30355e-05	3.5276	0.411747
		Afu6g14460	2-haloalkanoic acid dehalogenase; transcript up-regulated in conidia exposed to neutrophils	-1.00694	0.00248931	147.262	65.8854
		Afu7g00150	Putative flavin-dependent monooxygenase; encoded within the nsc/fcc secondary metabolite gene cluster; role in neosartoricin and fumicycline A biosynthesis	-2.05066	8.87154e-05	9.17888	4.01136
		Afu7g00160	Putative polyketide synthase (PKS), encoded in the nsc/fcc secondary metabolite gene cluster; role in neosartoricin and fumicycline A biosynthesis; induced by contact with the bacterium Streptomyces rapamycinicus	-1.89528	0.0139501	0.324059	0.10663
		Afu7g00170	Dimethylallyl tryptophan synthase; polycyclic prenyltransferase; encoded within the nsc/fcc secondary metabolite gene cluster; role in neosartoricin and fumicycline A biosynthesis; induced by contact with Streptomyces rapamycinicus	-2.87664	0.00011174	1.28719	0.277742
		Afu7g00210	Putative C6 transcription factor; transcript up-regulated in conidia exposed to neutrophils	-1.45211	5.77271e-05	7.6999	3.14657
		Afu7g00230	Has domain(s) with predicted role in transmembrane transport and integral component of membrane localization	-1.25542	0.0425767	2.08389	1.30788
		Afu7g00280	Has domain(s) with predicted role in transmembrane transport and integral component of membrane localization	-3.43095	6.17048e-10	16.1043	2.7763
		Afu7g00470	Ortholog of Aspergillus niger ATCC 1015 : 189665-mRNA	-1.9708	1.03471e-08	57.1489	18.3805
		Afu7g00480	Putative ABC transporter; biofilm growth regulated protein	-2.99954	8.23077e-17	96.8647	10.6969
		Afu7g00550	Ortholog of A. nidulans FGSC A4 : AN8468, AN2021, A. niger CBS 513.88 : An15g05630, An11g03460, An11g07530, An04g03850, An09g00640 and A. oryzae RIB40 : AO090005000041, AO090701000541, AO090038000448	-1.17185	0.0222007	1.98214	0.808233
		Afu7g00700	Ortholog(s) have oxidoreductase activity, acting on CH-OH group of donors activity and cytosol, nucleus localization	-1.28954	0.0186757	9.37613	2.58609
		Afu7g00730	Ortholog of A. nidulans FGSC A4 : AN12483, A. niger CBS 513.88 : An08g07770, A. oryzae RIB40 : AO090038000414, Aspergillus wentii : Aspwe1_0063395 and Aspergillus sydowii : Aspsy1_0058122, Aspsy1_0062809	-4.21584	8.07143e-09	2.97531	0.239592
		Afu7g00950	Has domain(s) with predicted substrate-specific transmembrane transporter activity, transmembrane transporter activity, role in transmembrane transport and integral component of membrane, membrane localization	-3.34421	1.29983e-12	16.933	1.50326
		Afu7g00990	Ortholog(s) have plasma membrane localization	-1.57129	0.0159717	213.361	55.4004
		Afu7g01240	Ortholog(s) have extracellular region localization	-1.06074	0.00436506	21.5237	8.43644
		Afu7g01370	Ortholog(s) have thiosulfate sulfurtransferase activity, role in tRNA wobble position uridine thiolation and mitochondrion localization	-1.00311	0.00236044	76.857	36.6038
		Afu7g01430	Putative bacterial rhodopsin Family G-protein coupled receptor (GPCR)-like protein	-3.87636	8.58341e-08	1913.79	60.3697
		Afu7g01580	Ortholog(s) have nitrate reductase (NADPH) activity and role in molybdopterin cofactor biosynthetic process	-1.81595	1.82793e-07	126.124	42.4666
		Afu7g01690	Putative acetamidase; transcript up-regulated in conidia exposed to neutrophils	-1.47296	0.00023069	72.8861	30.8011
		Afu7g01730	Phosphatidylserine decarboxylase family protein; transcript induced by exposure to human airway epithelial cells	-1.47901	0.0279814	6.78773	4.87917
		Afu7g01780	Ortholog of Aspergillus fumigatus A1163 : AFUB_088360	-2.67264	0.001748	4.49583	1.63425
		Afu7g01790	Putative sulphite efflux pump	-2.338	0.00162347	58.8501	13.5174
		Afu7g01840	Ortholog(s) have Golgi apparatus, cell tip, cytoplasmic vesicle, endoplasmic reticulum, plasma membrane localization	-1.16529	0.0121473	134.631	72.4336
		Afu7g02040	Ortholog(s) have triglyceride lipase activity, role in triglyceride catabolic process and mitochondrion localization	-1.39079	3.82332e-05	52.2725	18.1456
		Afu7g02050	Protein of unknown function; calcium induced	-2.60218	2.59978e-08	258.136	26.9115
		Afu7g02070	AIF-like mitochondrial oxidoreductase; conidia-enriched protein	-1.32638	0.0100221	106.21	61.6291
		Afu7g02220	Ortholog of A. nidulans FGSC A4 : AN9091, A. niger CBS 513.88 : An12g00440, Aspergillus wentii : Aspwe1_0042339, Aspergillus sydowii : Aspsy1_0120658 and Aspergillus terreus NIH2624 : ATET_01854	-2.32426	0.000340378	164.977	14.8563
		Afu7g02390	Transcript up-regulated in conidia exposed to neutrophils	-1.53645	5.51641e-05	38.899	14.8328
		Afu7g02420	Malate dehydrogenase; SrbA-regulated during hypoxia	-1.34357	0.0348532	15.7363	6.21489
		Afu7g02570	Ortholog of A. nidulans FGSC A4 : AN9067/tinC, AN2167/hetC, A. fumigatus Af293 : Afu2g15840, A. niger CBS 513.88 : An15g06140 and A. oryzae RIB40 : AO090038000633, AO090012000230	-1.61032	3.56465e-05	185.043	63.1435
		Afu7g03780	Has domain(s) with predicted nucleic acid binding, nucleotide binding activity	-1.48389	2.24919e-05	15.4106	4.5795
		Afu7g04120	Has domain(s) with predicted carbon-sulfur lyase activity and role in metabolic process	-1.15716	0.000705086	73.3909	36.818
		Afu7g04170	Ortholog(s) have role in growth of symbiont in host, nitrogen utilization	-1.38481	0.00225642	13.9408	7.69491
		Afu7g04180	Copper amine oxidase; predicted gene pair with AFUA_3G00680	-1.93602	0.00306086	34.8548	24.2604
		Afu7g04290	Putative amino acid permease; transcript up-regulated in conidia exposed to neutrophils and by growth on BSA as a sole nitrogen source	-1.14181	0.0364884	464.703	218.853
		Afu7g04360	Has domain(s) with predicted oxidoreductase activity and role in metabolic process	-1.15837	0.00198066	28.1583	12.6431
		Afu7g04370	Ortholog of Aspergillus flavus NRRL 3357 : AFL2T_00145, Aspergillus wentii : Aspwe1_0432150, Aspergillus fumigatus A1163 : AFUB_089910 and Aspergillus zonatus : Aspzo1_1242070	-1.29545	0.00776428	29.6281	16.755
		Afu7g04380	Putative alcohol dehydrogenase with arole in alcohol metabolic process	-1.41455	0.0313457	35.8227	17.4457
		Afu7g04520	Dehydrin-like protein; repressed upon conidial germination; acts downstream of SakA to confer cold tolerance	-2.41275	0.00133356	176.846	34.3875
		Afu7g04811	Has domain(s) with predicted DNA binding, zinc ion binding activity, role in transcription, DNA-templated and nucleus localization	-1.1142	0.00226689	17.2963	7.30091
		Afu7g04820	Ortholog(s) have role in filamentous growth of a population of unicellular organisms in response to biotic stimulus, more	-1.10937	0.0024123	15.3129	5.50001
		Afu7g05060	MgtC/SapB family membrane protein; homologous to essential bacterial virulence factors but no virulence defect in A. fumigatus; no apparent role in Mg metabolism; 4 predicted transmembrane helices; one putative N72 glycosylation site	-1.92183	0.0165987	0.485471	0.163062
		Afu7g05070	Putative FAD-dependent oxidoreductase; immunoreactive protein	-3.04931	0.000174477	153.781	6.4142
		Afu7g05230	Ortholog of A. niger CBS 513.88 : An07g03050, Neosartorya fischeri NRRL 181 : NFIA_026380, Aspergillus wentii : Aspwe1_0048280 and Aspergillus versicolor : Aspve1_0352289	-2.48156	5.16099e-10	38.9608	7.53655
		Afu7g05490	Protein of unknown function; transcript induced by voriconazole	-1.85438	0.0251962	51.1784	49.9254
		Afu7g05500	Putative theta class glutathione transferase; transcript induced by voriconazole	-1.24076	0.0402955	29.1081	13.203
		Afu7g05680	Ortholog(s) have cytosol, nucleus localization	-1.13285	0.00103431	137.03	52.4037
		Afu7g05880	Ortholog of A. nidulans FGSC A4 : AN6727, AN5371, AN0386, A. fumigatus Af293 : Afu1g01610, Afu4g01060, Afu6g03180 and A. niger CBS 513.88 : An04g08650, An07g02000	-1.33866	0.00179972	13.9578	5.79264
		Afu7g06120	Putative transmembrane transporter	-1.22103	0.0395354	6.6569	3.47311
		Afu7g06130	Ortholog of A. nidulans FGSC A4 : AN6413, AN6419, AN6946, AN5312, AN5664, AN8328, AN3241, AN10369, AN1930, AN2386, AN1738, AN11159, AN8984, AN8951, AN1540, AN8971, AN9387, AN9266, AN9306, AN1317, AN10886, AN7232, AN7774, AN12202	-2.1973	0.000564813	4.70551	2.00675
		Afu7g06250	Has domain(s) with predicted protein disulfide oxidoreductase activity	-3.00142	0.000263417	1.83998	0.172031
		Afu7g06260	Ortholog(s) have intracellular localization	-1.35744	0.0494954	6.03628	1.14694
		Afu7g06270	Has domain(s) with predicted catalytic activity, metal ion binding, phosphoric diester hydrolase activity	-2.76791	0.000133548	34.0005	4.82657
		Afu7g06360	Ortholog of A. nidulans FGSC A4 : AN10483, AN2809, AN2115, AN0033, AN12460, A. fumigatus Af293 : Afu2g00940, Afu2g16560, Afu3g15340, Afu7g00460 and A. niger CBS 513.88 : An14g02830, An16g00830	-1.63571	0.000155638	24.9764	11.7638
		Afu7g06370	Ortholog(s) have role in maltose metabolic process, regulation of transcription, DNA-templated and nucleus localization	-1.62304	0.0103986	2.74092	1.29509
		Afu7g06420	Ortholog(s) have cytosol, nucleus localization	-3.23229	1.48591e-06	36.4198	9.20179
		Afu7g06440	Ortholog of Neosartorya fischeri NRRL 181 : NFIA_027730, Aspergillus fumigatus A1163 : AFUB_092000 and Aspergillus clavatus NRRL 1 : ACLA_008180	-1.48387	0.0159717	14.1262	8.13618
		Afu7g06460	Ortholog of A. nidulans FGSC A4 : AN10379, A. niger CBS 513.88 : An03g05540, Neosartorya fischeri NRRL 181 : NFIA_027750, Aspergillus wentii : Aspwe1_0022967 and Aspergillus versicolor : Aspve1_0056237	-2.34664	9.69696e-07	107.165	18.5514
		Afu7g06480	Ortholog of Neosartorya fischeri NRRL 181 : NFIA_027760 and Aspergillus fumigatus A1163 : AFUB_092040	-1.68986	0.00152739	9.27244	3.78939
		Afu7g06490	Has domain(s) with predicted catalytic activity, deoxyribose-phosphate aldolase activity, lyase activity, role in deoxyribonucleotide catabolic process and cytoplasm localization	-2.54453	0.000792057	2.79852	0.413189
		Afu7g06510	Putative acyl coenzyme A dehydrogenase	-2.86987	6.70186e-08	106.612	6.94652
		Afu7g06523	Ortholog of A. nidulans FGSC A4 : AN9205, AN9209, A. fumigatus Af293 : Afu5g00100, Afu8g01840, A. niger CBS 513.88 : An05g01030, An13g03050, An16g01380 and A. oryzae RIB40 : AO090012000290, AO090011000069	-3.59337	0.0260912	4406.51	6.1109
		Afu7g06526	Has domain(s) with predicted RNA polymerase II transcription factor activity, sequence-specific DNA binding, zinc ion binding activity, role in regulation of transcription, DNA-templated and nucleus localization	-2.64835	1.46371e-08	14.8331	3.61685
		Afu7g06590	Ortholog of A. nidulans FGSC A4 : AN7942, AN7872, AN5510, AN3420, AN2700, AN9050, AN8973, AN11222, AN10911, AN1749 and A. fumigatus Af293 : Afu1g12450, Afu2g00880, Afu2g17800, Afu2g17880, Afu5g14720	-1.40101	0.000410469	16.945	6.46272
		Afu7g06690	Ortholog of A. niger CBS 513.88 : An09g02260, An13g03470, A. oryzae RIB40 : AO090038000025, Aspergillus wentii : Aspwe1_0060886, Aspwe1_0471049 and Aspergillus sydowii : Aspsy1_0128605	-1.11365	0.0103993	48.1772	17.0865
		Afu7g06770	Conserved protein of unknown function; protein abundantly expressed in conidia; transcript induced in conidia exposed to neutrophils and to human airway epithelial cells	-3.09061	0.00037181	441.016	98.5479
		Afu7g06780	Has domain(s) with predicted oxidoreductase activity and role in oxidation-reduction process	-1.90233	0.00541094	5.80343	2.16523
		Afu7g06970	Protein of unknown function	-1.31334	0.0440636	12.9505	5.16989
		Afu7g08231	Ortholog of Aspergillus fumigatus A1163 : AFUB_080320	-1.52134	0.00146414	905.739	259.419
		Afu7g08410	Predicted mariner Ant1 transposon-related ORF	-1.46292	0.00739309	20.5621	7.34805
		Afu7g08500	Ortholog of A. oryzae RIB40 : AO090010000783, Aspergillus glaucus : Aspgl1_0068939, Aspgl1_0124292, Aspergillus flavus NRRL 3357 : AFL2T_00932 and Aspergillus kawachii : Aspka1_0182640	-3.15128	3.92329e-05	2.14481	0.5474
		Afu7g08520	Ortholog of Aspergillus fumigatus A1163 : AFUB_097650, AFUB_098020	-1.11873	0.0147767	361.29	140.363
		Afu7g08530	Ortholog of A. niger CBS 513.88 : An10g00280, Aspergillus tubingensis : Asptu1_0053817, Aspergillus fumigatus A1163 : AFUB_097670, AFUB_098030 and Aspergillus sydowii : Aspsy1_0041373	-1.65407	2.78245e-05	63.1831	26.1687
		Afu7g08590	Ortholog of Aspergillus fumigatus A1163 : AFUB_097740	-1.27906	0.000484831	84.3482	40.2548
		Afu7g08640	Ortholog of Aspergillus fumigatus A1163 : AFUB_080060	-1.14936	0.0014092	38.2003	15.0699
		Afu8g00130	Ortholog of A. oryzae RIB40 : AO090026000098, AO090020000723, Aspergillus wentii : Aspwe1_0042936, Aspwe1_0166202, Aspergillus versicolor : Aspve1_0148689 and Aspergillus clavatus NRRL 1 : ACLA_067460	-1.34976	0.000153163	73.2725	28.417
		Afu8g00170	Putative non-ribosomal peptide synthetase (NRPS), brevianamide F synthetase; plays a role in fumitremorgin B synthesis	-4.00053	2.10498e-15	11.5668	0.877278
		Afu8g00190	Putative cytochrome P450 with a role in fumitremorgin B synthesis	-3.50903	8.27095e-14	115.467	8.51306
		Afu8g00200	O-methyltransferase with a role in fumitremorgin B synthesis; catalyzes the conversion of 6-hydroxytryprostatin B into tryprostatin A; R202L mutation in strain Af293 blocks fumitremorgin B synthesis in this strain	-2.90683	2.61034e-13	193.202	24.0449
		Afu8g00210	Putative brevianamide F prenyltransferase, predicted to convert brevianamide F to tryprostatin B; involved in the biosynthesis of fumitremorgins	-3.58852	4.95253e-10	89.7868	4.82387
		Afu8g00220	Cytochrome P450 with a predicted role in fumitremorgin B synthesis	-3.95375	6.38463e-16	43.9598	1.92161
		Afu8g00230	Non-heme Fe(II) and alpha-ketoglutarate-dependent dioxygenase; phytanoyl-CoA dioxygenase family protein; catalyses the conversion of fumitremorgin B to verruculogen	-2.82624	2.78936e-07	117.155	12.5435
		Afu8g00240	Putative cytochrome P450 with a predicted role in fumitremorgin B synthesis	-4.14857	9.64801e-26	64.4119	3.29506
		Afu8g00250	Putative prenyltransferase involved in fumitremorgin B biosynthesis	-4.1407	1.96983e-26	141.023	6.2397
		Afu8g00280	Has domain(s) with predicted oxidoreductase activity and role in metabolic process	-1.7168	0.000263461	31.6849	9.84645
		Afu8g00370	Polyketide synthase (PKS), encoded in the fma (fumagillin) secondary metabolite gene cluster; required for fumagillin biosynthesis	-1.3753	0.0113895	113.912	42.9895
		Afu8g00380	Putative alpha/beta hydrolase; encoded in the fma (fumagillin) secondary metabolite gene cluster	-1.78594	0.000144332	634.694	168.556
		Afu8g00390	Predicted O-methyltransferase; encoded in the fma (fumagillin) secondary metabolite gene cluster	-1.90177	0.000411841	2552.26	706.199
		Afu8g00400	Protein of unknown function; encoded in the fma (fumagillin) secondary metabolite gene cluster	-2.15655	1.40167e-05	1922.21	424.311
		Afu8g00420	C6 zinc finger domain protein required for expression of fumagillin and pseurotin gene clusters; transcript induced by voriconazole; encoded in the fma secondary metabolite gene cluster	-1.40323	9.4051e-05	97.437	38.4524
		Afu8g00430	Ortholog of A. nidulans AN1088; hypoxia induced protein; encoded in the fma (fumagillin) secondary metabolite gene cluster	-1.53849	0.00535828	1953.13	669.544
		Afu8g00440	Baeyer-Villiger monooxygenase (BVMO); hypoxia induced protein; encoded in the fma (fumagillin) secondary metabolite gene cluster	-1.93441	0.000218224	538.612	128.855
		Afu8g00470	Protein of unknown function; encoded in the fma (fumagillin) secondary metabolite gene cluster	-1.73093	1.09523e-06	105.524	25.3434
		Afu8g00480	Putative iron-dependent oxygenase; encoded in the fma (fumagillin) secondary metabolite gene cluster	-1.88272	0.000574081	1585.55	425.75
		Afu8g00490	Putative polyketide synthase; higher expression in 48 h biofilm vs planktonic cells; encoded in the fma (fumagillin) secondary metabolite gene cluster	-2.11932	4.11289e-09	39.3044	8.91264
		Afu8g00500	Putative acetate-CoA ligase; encoded in the fma (fumagillin) secondary metabolite gene cluster	-2.12009	4.17619e-05	397.629	84.3432
		Afu8g00510	Predicted oxidoreductase; encoded in the fma (fumagillin) secondary metabolite gene cluster	-1.97893	0.000921845	656.133	152.458
		Afu8g00520	Membrane-bound terpene cyclase; encoded in the fma (fumagillin) secondary metabolite gene cluster; predicted to be responsible for the cyclization of farnesyl-PP to sesquiterpene beta-trans-bergamotene; required for fumagillin biosynthesis	-1.66259	0.000731155	428.207	130
		Afu8g00540	Non-ribosomal peptide synthetase (NRPS); PKS/NRPS hybrid; multidomain protein; required for pseurotin A production; pseurotin A gene cluster member; transcript induced by voriconazole; induced by hypoxia and in infected mouse lungs	-1.75966	0.00824674	211.768	59.5026
		Afu8g00550	Putative methyl transferase; member of the pseurotin A gene cluster; conidia-enriched protein; hypoxia induced protein	-1.84294	0.00504223	4428.63	1187.84
		Afu8g00560	Putative P450 monooxygenase; member of the pseurotin A gene cluster; transcript induced by voriconazole	-2.00928	7.68622e-05	803.11	141.043
		Afu8g00580	Putative elongation factor ElfB	-1.95077	0.00063963	2097.55	560.352
		Afu8g00620	Putative dimethylallyl tryptophan synthase; N-prenyltransferase; catalyzes the reverse prenylation of tryptophan-containing cyclic dipeptides	-1.30405	0.000851772	157.554	71.8972
		Afu8g00830	Ortholog of Neosartorya fischeri NRRL 181 : NFIA_094280, Aspergillus versicolor : Aspve1_0077671, Aspergillus fumigatus A1163 : AFUB_085740 and Aspergillus sydowii : Aspsy1_0587124	-1.83392	2.23461e-05	34.3231	8.50564
		Afu8g00940	Ortholog(s) have role in arginine transport, asperfuranone biosynthetic process and plasma membrane localization	-2.0063	0.000574081	977.309	265.164
		Afu8g01160	Has domain(s) with predicted NAD binding, oxidoreductase activity, acting on the CH-OH group of donors, NAD or NADP as acceptor activity and role in oxidation-reduction process	-1.03452	0.00437001	28.0179	13.3979
		Afu8g01260	Protein of unknown function; transcript induced by voriconazole	-3.22028	4.61227e-09	27.3556	3.67648
		Afu8g01530	Ortholog(s) have mitochondrion localization	-2.34755	0.000200906	58.4447	4.9722
		Afu8g01580	Has domain(s) with predicted catalytic activity, pyridoxal phosphate binding activity and role in biosynthetic process	-1.45298	0.000955134	16.1369	5.09274
		Afu8g01690	Ortholog of A. oryzae RIB40 : AO090010000578 and Aspergillus fumigatus A1163 : AFUB_084900	-2.67773	3.47223e-05	1292.44	365.494
		Afu8g01850	Has domain(s) with predicted inorganic phosphate transmembrane transporter activity, role in phosphate ion transport and membrane localization	-5.1461	1.32344e-16	18.5543	0.476807
		Afu8g01860	Ortholog of A. nidulans FGSC A4 : AN0992, A. niger CBS 513.88 : An09g00600, Neosartorya fischeri NRRL 181 : NFIA_095470 and Aspergillus wentii : Aspwe1_0043470, Aspwe1_0044332	-3.79592	1.00058e-07	21.1814	3.1431
		Afu8g01870	Ortholog of Aspergillus fumigatus A1163 : AFUB_084730	-2.36989	0.000120762	21.7595	4.64812
		Afu8g01900	Ortholog of A. nidulans FGSC A4 : AN3529, AN4144, AN8311, AN9211, AN4846 and A. fumigatus Af293 : Afu1g17260, Afu4g07950, Afu4g09380, Afu6g00560, Afu6g12140	-2.02352	0.0016607	6.18371	0.802556
		Afu8g01910	Putative histidine acid phosphatase; calcium downregulated	-2.43698	0.00683624	82.4412	5.22001
		Afu8g01920	Ortholog of A. nidulans FGSC A4 : AN12392, Neosartorya fischeri NRRL 181 : NFIA_095530, Aspergillus wentii : Aspwe1_0177490 and Aspergillus versicolor : Aspve1_0034524	-1.11857	0.0256722	48.9058	22.7262
		Afu8g02090	Has domain(s) with predicted sugar:proton symporter activity, role in carbohydrate transport and Golgi membrane, integral component of membrane localization	-1.85667	0.000139405	192.037	53.0351
		Afu8g02190	Ortholog of Aspergillus fumigatus A1163 : AFUB_084420	-2.90202	0.000137245	192.248	29.8241
		Afu8g02200	Putative proline permease; induced by growth on BSA as a sole nitrogen source	-3.20839	0.000332695	20.4127	0.929675
		Afu8g02250	Ortholog of Neosartorya fischeri NRRL 181 : NFIA_095820, Aspergillus versicolor : Aspve1_0152402, Aspergillus clavatus NRRL 1 : ACLA_043370 and Aspergillus niger ATCC 1015 : 177036-mRNA	-5.29619	8.81525e-08	71.7084	1.65839
		Afu8g02310	Has domain(s) with predicted oxidoreductase activity, oxidoreductase activity, acting on the aldehyde or oxo group of donors, NAD or NADP as acceptor activity and role in oxidation-reduction process	-1.33755	0.0165987	5.6868	2.21171
		Afu8g02440	Putative c-4 methyl sterol oxidase with a predicted role in ergosterol biosynthesis; repressed by exposure to artemisinin; SrbA-regulated during hypoxia	-1.77845	0.0476342	547.568	62.7699
		Afu8g02450	Ortholog of A. nidulans FGSC A4 : AN8913, A. oryzae RIB40 : AO090010000666, Neosartorya fischeri NRRL 181 : NFIA_096150, Aspergillus wentii : Aspwe1_0177732 and Aspergillus versicolor : Aspve1_0396039	-4.2555	4.17046e-21	78.004	6.1601
		Afu8g02550	Putative MFS peptide transporter; induced by growth on BSA as a sole nitrogen source	-1.74805	0.000786537	325.221	55.4033
		Afu8g04390	Ortholog of A. nidulans FGSC A4 : AN1451, A. niger CBS 513.88 : An16g08650, A. oryzae RIB40 : AO090103000064, Aspergillus wentii : Aspwe1_0116823 and Aspergillus sydowii : Aspsy1_0144294	-1.35616	0.000895841	64.7396	22.4302
		Afu8g04650	Ortholog(s) have 3-hydroxyanthranilate 3,4-dioxygenase activity, role in 'de novo' NAD biosynthetic process from tryptophan and cytoplasm localization	-1.70999	7.07357e-07	209.502	51.7146
		Afu8g04780	Putative peroxisome membrane protein; transcript up-regulated in conidia exposed to neutrophils	-1.07606	0.00857511	46.0617	31.9625
		Afu8g05040	Has domain(s) with predicted catalytic activity, lyase activity and role in metabolic process	-2.37981	0.000247624	59.3099	31.4998
		Afu8g05280	Ortholog(s) have siRNA binding activity, role in conversion of ds siRNA to ss siRNA involved in RNA interference and RISC complex localization	-1.56028	0.00024006	76.2319	18.4183
		Afu8g05360	Ortholog(s) have cytosol, nucleus localization	-1.34658	0.000433044	159.902	65.8061
		Afu8g05450	Ortholog of A. nidulans FGSC A4 : AN1535, Neosartorya fischeri NRRL 181 : NFIA_098190, Aspergillus wentii : Aspwe1_0176287 and Aspergillus versicolor : Aspve1_0435110	-1.16103	0.000692132	45.5752	24.218
		Afu8g05520	Has domain(s) with predicted oxidoreductase activity, oxidoreductase activity, acting on the aldehyde or oxo group of donors, NAD or NADP as acceptor activity and role in oxidation-reduction process	-1.7892	0.0134698	11.6509	1.32017
		Afu8g05530	Putative fumarate reductase; conidia-enriched protein; hypoxia repressed protein; transcript up-regulated in conidia exposed to neutrophils; transcript downregulated in response to hypoxia	-1.39833	0.00725158	606.1	304.427
		Afu8g05600	Ortholog of A. nidulans FGSC A4 : AN1549, A. niger CBS 513.88 : An16g07080, A. oryzae RIB40 : AO090005000583, Aspergillus wentii : Aspwe1_0187131 and Aspergillus sydowii : Aspsy1_0086712	-4.06336	0.000139405	8160.19	498.857
		Afu8g05710	Putative major facilitator superfamily (MFS) sugar transporter; calcium induced; transcript up-regulated in conidia exposed to neutrophils	-2.1693	1.67908e-05	33.3962	10.208
		Afu8g05720	Ortholog of A. niger CBS 513.88 : An19g00030, A. oryzae RIB40 : AO090023000002, Neosartorya fischeri NRRL 181 : NFIA_098510 and Aspergillus wentii : Aspwe1_0142195	-1.17916	0.00101559	83.749	36.2567
		Afu8g05760	Has domain(s) with predicted NAD binding, oxidoreductase activity, acting on the CH-OH group of donors, NAD or NADP as acceptor activity and role in oxidation-reduction process	-1.24875	0.000848395	36.4311	15.9677
		Afu8g05780	Ortholog of Aspergillus fumigatus A1163 : AFUB_081770 and Aspergillus zonatus : Aspzo1_1313164	-2.5147	0.000804816	0.918581	0.227887
		Afu8g05805	Has domain(s) with predicted integral component of membrane localization	-1.83157	0.000472618	71.5993	25.7392
		Afu8g05810	DUF1295 domain protein; transcript induced by exposure to human airway epithelial cells	-2.2648	0.00168069	9.18314	0.963119
		Afu8g05850	Has domain(s) with predicted oxidoreductase activity and role in oxidation-reduction process	-2.6524	2.27822e-06	9.28392	1.44777
		Afu8g05860	Putative aromatic amino acid and leucine permease; induced by growth on BSA as a sole nitrogen source	-1.38408	0.00740835	2.54498	0.961478
		Afu8g05980	Putative protein kinase	-1.88777	0.0199	1.14225	0.171665
		Afu8g05985	Ortholog of A. nidulans FGSC A4 : AN1603, Neosartorya fischeri NRRL 181 : NFIA_098760, NFIA_099140, Aspergillus wentii : Aspwe1_0689083 and Aspergillus versicolor : Aspve1_0037404	-3.48914	0.000500548	387.315	31.5312
		Afu8g06090	Ortholog of A. nidulans FGSC A4 : AN8726, A. fumigatus Af293 : Afu7g00440, Afu8g06580 and A. niger CBS 513.88 : An02g08340, An02g09540, An03g00430	-3.93855	5.66258e-09	6.3253	0.109479
		Afu8g06190	Protein of unknown function	-1.47584	0.009767	6.85287	2.49609
		Afu8g06390	Ortholog of Aspergillus fumigatus A1163 : AFUB_079220	-1.58589	0.00101415	8.95317	3.23442
		Afu8g06554	Has domain(s) with predicted carbonate dehydratase activity, zinc ion binding activity	-1.51753	0.00522699	238.364	65.5355
		Afu8g06750	Has domain(s) with predicted transferase activity, transferring hexosyl groups activity and role in lipid glycosylation, metabolic process	-1.29888	0.0402369	2.58342	1.27967
		Afu8g06810	Ortholog of A. oryzae RIB40 : AO090003001576, Aspergillus glaucus : Aspgl1_0145643, Aspergillus flavus NRRL 3357 : AFL2T_01871 and Neosartorya fischeri NRRL 181 : NFIA_024040	-1.93481	0.00018874	8.68813	3.97945
		Afu8g06840	Ortholog of Aspergillus fumigatus A1163 : AFUB_080930	-1.26765	0.0283318	5.56152	1.61109
		Afu8g06990	Ortholog of A. nidulans FGSC A4 : AN2364, A. fumigatus Af293 : Afu4g14020, Neosartorya fischeri NRRL 181 : NFIA_099740 and Aspergillus versicolor : Aspve1_0043947	-1.23606	0.0389059	2.60999	0.766078
		Afu8g07160	Ortholog of A. nidulans FGSC A4 : AN6881, A. niger CBS 513.88 : An03g01630, Neosartorya fischeri NRRL 181 : NFIA_099950 and Aspergillus versicolor : Aspve1_0035247	-4.05756	2.74355e-06	28.2378	1.72515
		Afu8g07190	Ortholog of A. nidulans FGSC A4 : AN9163, A. niger CBS 513.88 : An14g07150, A. oryzae RIB40 : AO090138000059, Aspergillus wentii : Aspwe1_0078799 and Aspergillus sydowii : Aspsy1_0061494	-2.00111	0.00425389	30.6173	5.22631
		Afu8g07200	Ortholog(s) have role in response to amino acid	-1.77176	0.00338883	69.4491	27.2049
		Afu8g07210	Hydroxymethylglutaryl-CoA synthase; induced by exposure to human airway epithelial cells; SrbA-regulated during hypoxia	-4.05266	2.43499e-19	85.7163	6.58802
		Afu8g07225	Ortholog of Neosartorya fischeri NRRL 181 : NFIA_100040, Aspergillus fumigatus A1163 : AFUB_080540 and Aspergillus clavatus NRRL 1 : ACLA_060080	-5.06188	2.16233e-11	384.548	4.79281
		Afu8g07320	Ortholog of A. nidulans FGSC A4 : AN5841, AN8634, Aspergillus wentii : Aspwe1_0062778, Aspergillus sydowii : Aspsy1_0048400 and Aspergillus terreus NIH2624 : ATET_08649	-1.48274	0.00480403	11.0609	3.76682
		Afu8g07340	Ortholog of Neosartorya fischeri NRRL 181 : NFIA_100350, Aspergillus versicolor : Aspve1_0026087, Aspergillus fumigatus A1163 : AFUB_080400 and Aspergillus clavatus NRRL 1 : ACLA_043780	-1.06981	0.000787035	31.4652	15.213
	FDR: False discovery rate
