# Supplementary material for: Transcriptome and secretome analysis of Aspergillus fumigatus in the presence of sugarcane bagasse
Source: BMC Genomics. 2018 Apr 3;19:232. doi: 10.1186/s12864-018-4627-8 (PMC5883313; doi:10.1186/s12864-018-4627-8)
Supplement: Supplementary file 5 — Table S4. Functional enrichment analysis with FunCat of up- and downregulated genes in Aspergillus fumigatus grown in SEB. (XLSX 12 kb) [file 12864_2018_4627_MOESM5_ESM.xlsx]

## Sheet: Plan1
Additional file 5: Table S4. Functional enrichment analysis with FunCat of up- and downregulated genes in SEB. p-value cutoff was 0.05.
Up (1181 genes)
Functional Category	Total of genes in the category	Genes percentage in the category	Percentage of total of genes in the category / percentage of total of genes in the genome	p-value
01 METABOLISM	478	40.6	35	0
01.01.03 assimilation of ammonia, metabolism of the glutamate group	23	1.95	1.03	0.0361522
01.01.03.05 metabolism of arginine	13	1.1	0.37	0.00460443
01.01.03.05.01 biosynthesis of arginine	10	0.85	0.22	0.00288075
01.05 C-compound and carbohydrate metabolism	209	17.7	13.8	0.000814125
01.05.02 sugar, glucoside, polyol and carboxylate metabolism	61	5.18	3.15	0.00139167
01.05.02.07 sugar, glucoside, polyol and carboxylate catabolism	50	4.25	2.27	0.000269769
01.05.03 polysaccharide metabolism	66	5.61	2.56	0
01.20 secondary metabolism	181	15.3	11.7	0.00111988
01.25 extracellular metabolism	19	1.61	0.56	0.000357857
01.25.01 extracellular polysaccharide degradation	12	1.02	0.36	0.0122536
12 PROTEIN SYNTHESIS	122	10.3	4.45	0
12.01 ribosome biogenesis	104	8.84	2.63	0
12.01.01 ribosomal proteins	53	4.5	1.71	0
12.04 translation	44	3.74	2.21	0.00607735
Down (1045 genes)
Functional Category	Total of genes in the category	Genes percentage in the category	Percentage of total of genes in the category / percentage of total of genes in the genome	p-value
01 METABOLISM	445	43.1	1.23143	0
01.01 amino acid metabolism	84	8.13	1.53977	0.00118417
01.01.11 metabolism of the pyruvate family (alanine, isoleucine, leucine, valine) and D-alanine	23	2.22	3.41538	0
01.01.11.02 metabolism of isoleucine	10	0.96	3.2	0.0126509
01.01.11.02.02 degradation of isoleucine	6	0.58	4.83333	0.0146637
01.01.11.03 metabolism of valine	10	0.96	3.42857	0.00794889
01.01.11.03.02 degradation of valine	6	0.58	4.14286	0.0331619
01.01.11.04 metabolism of leucine	17	1.64	4.43243	0
01.01.11.04.02 degradation of leucine	12	1.16	5.52381	0
01.02.02 nitrogen metabolism	16	1.55	2.27941	0.022785
01.02.02.09 catabolism of nitrogenous compounds	10	0.96	3.09677	0.0146637
01.02.02.09.01 urea catabolism (not urea cycle)	5	0.48	6	0.0126548
01.05 C-compound and carbohydrate metabolism	202	19.5	1.41304	0
01.05.03.01 glycogen metabolism	5	0.48	6.85714	0.0074725
01.05.06 C-2 compound and organic acid metabolism	10	0.96	2.82353	0.0287793
01.05.11.07 aromate catabolism	14	1.35	2.59615	0.0141692
01.05.11.07.01 aerobic aromate catabolism	14	1.35	2.64706	0.0126509
01.06 lipid, fatty acid and isoprenoid metabolism	107	10.3	1.3715	0.00752294
01.20 secondary metabolism	196	18.9	1.61538	0
02 ENERGY	98	9.49	1.6167	6.125e-05
02.01 glycolysis and gluconeogenesis	23	2.22	2	0.0146637
02.07 pentose-phosphate pathway	13	1.25	2.84091	0.00995474
02.16 fermentation	23	2.22	2.41304	0.00165846
02.16.01 alcohol fermentation	14	1.35	3.55263	0.000623636
02.25 oxidation of fatty acids	17	1.64	2.73333	0.002765
