# Supplementary material for: Transcriptome and secretome analysis of Aspergillus fumigatus in the presence of sugarcane bagasse
Source: BMC Genomics. 2018 Apr 3;19:232. doi: 10.1186/s12864-018-4627-8 (PMC5883313; doi:10.1186/s12864-018-4627-8)
Supplement: Supplementary file 6 — Table S5. CAZymes families in A. fumigatus genome and predicted peptide signal. (XLSX 32 kb) [file 12864_2018_4627_MOESM6_ESM.xlsx]

## Sheet: Additional file 6 Table S5
Additional file 6: Table S5. CAZyme families in A. fumigatus genome, predicted peptide signal and molecular function.
CAZyme Class	CAZyme family	Gene ID	Peptide Signal
AA	AA1	Afu5g03790	Y
AA	AA11	Afu1g17610	N
AA	AA11	Afu3g03950	Y
AA	AA11	Afu5g03010	Y
AA	AA11	Afu6g10930	Y
AA	AA2	Afu4g09110	N
AA	AA2	Afu6g13570	N
AA	AA2	Afu8g01670	N
AA	AA3	Afu1g00460	N
AA	AA3	Afu1g11370	Y
AA	AA3	Afu1g17110	N
AA	AA3	Afu2g01770	Y
AA	AA3	Afu2g14840	N
AA	AA3	Afu2g15020	Y
AA	AA3	Afu3g01580	N
AA	AA3	Afu3g08070	Y
AA	AA3	Afu4g00610	N
AA	AA3	Afu5g00630	Y
AA	AA3	Afu8g04090	N
AA	AA4	Afu1g17520	N
AA	AA4	Afu3g06820	N
AA	AA4	Afu3g09500	N
AA	AA4	Afu5g02230	N
AA	AA4	Afu7g02560	N
AA	AA6	Afu1g02820	N
AA	AA6	Afu7g06600	N
AA	AA7	Afu1g00510	N
AA	AA7	Afu1g00980	Y
AA	AA7	Afu1g01180	Y
AA	AA7	Afu1g14950	N
AA	AA7	Afu1g17630	Y
AA	AA7	Afu1g17690	N
AA	AA7	Afu2g00730	N
AA	AA7	Afu2g14470	N
AA	AA7	Afu2g14480	Y
AA	AA7	Afu2g18050	Y
AA	AA7	Afu3g00840	Y
AA	AA7	Afu3g03300	Y
AA	AA7	Afu3g07410	N
AA	AA7	Afu3g12950	N
AA	AA7	Afu4g00430	N
AA	AA7	Afu4g14630	N
AA	AA7	Afu6g03620	Y
AA	AA7	Afu6g11630	Y
AA	AA7	Afu6g12070	Y
AA	AA7	Afu6g14050	N
AA	AA7	Afu6g14340	N
AA	AA7	Afu7g00940	Y
AA	AA7	Afu7g01560	Y
AA	AA7	Afu7g06580	N
AA	AA7	Afu8g01190	N
AA	AA8	Afu2g01180	Y
AA	AA8	Afu2g17620	Y
AA	AA9	Afu1g12560	Y
AA	AA9	Afu2g14490	Y
AA	AA9	Afu2g14540	Y
AA	AA9	Afu3g03870	Y
AA	AA9	Afu4g07850	Y
AA	AA9	Afu6g09540	Y
CBM	CBM1	Afu2g00920	Y
CBM	CBM1	Afu3g00420	Y
CBM	CBM1	Afu4g03560	N
CBM	CBM1	Afu6g01800	Y
CBM	CBM1	Afu6g03280	Y
CBM	CBM1	Afu6g11600	Y
CBM	CBM1	Afu6g13610	Y
CBM	CBM1	Afu7g06740	N
CBM	CBM1	Afu8g06570	Y
CBM	CBM1	Afu8g06830	Y
CBM	CBM10	Afu2g16480	N
CBM	CBM13	Afu5g13830	Y
CBM	CBM14	Afu7g00670	Y
CBM	CBM18	Afu2g03120	Y
CBM	CBM18	Afu5g06840	Y
CBM	CBM18	Afu6g09780	Y
CBM	CBM18	Afu6g10430	Y
CBM	CBM20	Afu2g00690	Y
CBM	CBM20	Afu2g00710	Y
CBM	CBM20	Afu2g17950	N
CBM	CBM20	Afu4g10140	N
CBM	CBM21	Afu2g13850	N
CBM	CBM24	Afu1g03352	Y
CBM	CBM24	Afu2g06160	N
CBM	CBM24	Afu7g08350	Y
CBM	CBM32	Afu7g06820	N
CBM	CBM35	Afu8g02510	Y
CBM	CBM38	Afu5g00480	Y
CBM	CBM43	Afu2g12850	Y
CBM	CBM43	Afu6g12410	Y
CBM	CBM43	Afu8g02130	Y
CBM	CBM48	Afu5g10540	N
CBM	CBM50	Afu1g15420	Y
CBM	CBM50	Afu5g03960	Y
CBM	CBM50	Afu5g03980	Y
CBM	CBM50	Afu6g00720	N
CBM	CBM50	Afu6g09317	N
CBM	CBM50	Afu6g09790	Y
CBM	CBM50	Afu6g13720	Y
CBM	CBM63	Afu5g08030	Y
CBM	CBM66	Afu3g02880	Y
CBM	CBM66	Afu5g06850	N
CBM	CBM67	Afu6g12030	N
CBM	CBM67	Afu7g05040	N
CE	CE1	Afu1g12030	N
CE	CE1	Afu1g15350	N
CE	CE1	Afu2g14530	Y
CE	CE1	Afu2g17550	N
CE	CE1	Afu3g03660	N
CE	CE1	Afu3g07850	N
CE	CE1	Afu3g14990	N
CE	CE1	Afu4g09320	Y
CE	CE1	Afu5g00960	N
CE	CE1	Afu5g02310	N
CE	CE1	Afu5g04350	N
CE	CE1	Afu5g08810	N
CE	CE1	Afu5g09340	N
CE	CE1	Afu5g09860	N
CE	CE1	Afu6g02780	N
CE	CE1	Afu7g00830	N
CE	CE1	Afu7g02380	Y
CE	CE1	Afu8g00530	N
CE	CE1	Afu8g01810	Y
CE	CE1	Afu8g07300	N
CE	CE10	Afu1g01310	Y
CE	CE10	Afu1g02580	N
CE	CE10	Afu1g03300	N
CE	CE10	Afu1g09960	N
CE	CE10	Afu1g13270	N
CE	CE10	Afu1g15430	N
CE	CE10	Afu2g04300	N
CE	CE10	Afu2g08500	Y
CE	CE10	Afu2g09030	Y
CE	CE10	Afu2g12490	N
CE	CE10	Afu2g13050	N
CE	CE10	Afu3g02800	N
CE	CE10	Afu3g03600	Y
CE	CE10	Afu3g03890	N
CE	CE10	Afu3g07260	Y
CE	CE10	Afu3g09070	Y
CE	CE10	Afu3g09230	Y
CE	CE10	Afu3g11560	N
CE	CE10	Afu3g13880	Y
CE	CE10	Afu3g14530	N
CE	CE10	Afu3g14960	N
CE	CE10	Afu4g04010	Y
CE	CE10	Afu4g07720	N
CE	CE10	Afu4g08100	N
CE	CE10	Afu5g00450	N
CE	CE10	Afu5g03770	N
CE	CE10	Afu5g09800	N
CE	CE10	Afu5g13710	Y
CE	CE10	Afu6g02480	N
CE	CE10	Afu6g07960	N
CE	CE10	Afu6g09520	N
CE	CE10	Afu6g10780	N
CE	CE10	Afu6g10800	N
CE	CE10	Afu7g01180	N
CE	CE10	Afu7g01710	Y
CE	CE10	Afu8g01050	N
CE	CE10	Afu8g01280	N
CE	CE10	Afu8g02530	Y
CE	CE10	Afu8g02590	N
CE	CE10	Afu8g04210	Y
CE	CE10	Afu8g04730	N
CE	CE10	Afu8g06770	N
CE	CE10	Afu8g07380	N
CE	CE12	Afu2g08920	N
CE	CE12	Afu2g17250	Y
CE	CE12	Afu3g14510	Y
CE	CE12	Afu8g06480	N
CE	CE14	Afu5g12550	Y
CE	CE14	Afu8g00630	Y
CE	CE14	Afu8g02060	N
CE	CE15	Afu6g14390	Y
CE	CE16	Afu2g00510	Y
CE	CE16	Afu2g00630	Y
CE	CE16	Afu2g10760	Y
CE	CE16	Afu4g10810	N
CE	CE16	Afu4g14700	Y
CE	CE2	Afu2g00620	N
CE	CE3	Afu1g03170	Y
CE	CE4	Afu1g15280	N
CE	CE4	Afu3g07210	Y
CE	CE4	Afu4g09940	Y
CE	CE4	Afu5g09130	N
CE	CE4	Afu5g11410	N
CE	CE4	Afu6g05030	N
CE	CE5	Afu2g09380	Y
CE	CE5	Afu2g14420	Y
CE	CE5	Afu4g03210	Y
CE	CE5	Afu4g14120	Y
CE	CE7	Afu2g05000	N
CE	CE7	Afu7g04660	N
CE	CE8	Afu3g07650	Y
CE	CE8	Afu8g01520	Y
CE	CE8	Afu8g06880	Y
CE	CE8	Afu8g07250	Y
CE	CE9	Afu1g00450	N
CE	CE9	Afu8g04100	N
GH	GH1	Afu1g14710	N
GH	GH1	Afu1g16400	N
GH	GH1	Afu3g12600	N
GH	GH1	Afu6g14600	N
GH	GH1	Afu8g06970	N
GH	GH10	Afu3g15210	Y
GH	GH10	Afu4g09480	Y
GH	GH10	Afu6g11820	Y
GH	GH105	Afu1g11340	N
GH	GH105	Afu2g14630	Y
GH	GH105	Afu4g02860	N
GH	GH109	Afu1g07520	N
GH	GH109	Afu1g11570	N
GH	GH109	Afu2g10240	N
GH	GH109	Afu2g16380	N
GH	GH109	Afu3g03180	Y
GH	GH109	Afu3g11930	N
GH	GH109	Afu4g00560	N
GH	GH109	Afu4g10190	N
GH	GH109	Afu5g07000	N
GH	GH109	Afu6g09900	N
GH	GH109	Afu8g04870	N
GH	GH11	Afu3g00320	Y
GH	GH11	Afu3g00470	Y
GH	GH11	Afu6g12210	Y
GH	GH114	Afu3g07890	N
GH	GH115	Afu7g04680	Y
GH	GH12	Afu1g04730	Y
GH	GH12	Afu3g01160	N
GH	GH12	Afu3g03610	N
GH	GH12	Afu7g06150	Y
GH	GH125	Afu2g16720	Y
GH	GH127	Afu1g08910	N
GH	GH128	Afu6g08390	Y
GH	GH128	Afu6g11960	Y
GH	GH13	Afu1g15150	N
GH	GH13	Afu2g03230	Y
GH	GH13	Afu2g11270	Y
GH	GH13	Afu2g11610	N
GH	GH13	Afu2g11620	N
GH	GH13	Afu2g13460	Y
GH	GH13	Afu3g00900	Y
GH	GH13	Afu3g00910	Y
GH	GH13	Afu3g07380	N
GH	GH13	Afu4g10130	Y
GH	GH13	Afu7g06380	N
GH	GH13	Afu8g07070	N
GH	GH131	Afu2g15420	Y
GH	GH131	Afu6g11720	Y
GH	GH132	Afu1g13940	Y
GH	GH132	Afu7g05450	Y
GH	GH133	Afu1g02140	N
GH	GH15	Afu3g00610	Y
GH	GH15	Afu6g08080	N
GH	GH15	Afu8g01390	N
GH	GH16	Afu1g05290	N
GH	GH16	Afu1g16190	Y
GH	GH16	Afu2g11870	N
GH	GH16	Afu2g14360	Y
GH	GH16	Afu3g03080	Y
GH	GH16	Afu3g09250	Y
GH	GH16	Afu4g13360	N
GH	GH16	Afu5g02280	N
GH	GH16	Afu5g13995	Y
GH	GH16	Afu5g14030	Y
GH	GH16	Afu6g03230	Y
GH	GH16	Afu6g08510	Y
GH	GH16	Afu6g14540	Y
GH	GH17	Afu1g11460	Y
GH	GH17	Afu3g00270	Y
GH	GH17	Afu5g08780	N
GH	GH17	Afu6g12380	Y
GH	GH17	Afu8g05610	Y
GH	GH18	Afu1g00310	Y
GH	GH18	Afu1g02800	N
GH	GH18	Afu3g07110	Y
GH	GH18	Afu3g07160	Y
GH	GH18	Afu3g11280	Y
GH	GH18	Afu5g03530	Y
GH	GH18	Afu5g03760	Y
GH	GH18	Afu5g03850	N
GH	GH18	Afu6g09307	N
GH	GH18	Afu7g05140	Y
GH	GH18	Afu7g08490	N
GH	GH18	Afu8g00700	Y
GH	GH18	Afu8g01410	Y
GH	GH2	Afu2g14520	Y
GH	GH2	Afu4g00390	Y
GH	GH2	Afu5g14090	N
GH	GH2	Afu5g14550	N
GH	GH2	Afu6g08840	Y
GH	GH2	Afu7g01320	N
GH	GH20	Afu2g00640	N
GH	GH20	Afu8g05020	Y
GH	GH23	Afu3g02930	Y
GH	GH25	Afu4g14420	Y
GH	GH25	Afu6g10130	Y
GH	GH25	Afu8g06980	Y
GH	GH27	Afu1g01200	Y
GH	GH27	Afu4g03585	Y
GH	GH27	Afu5g02130	Y
GH	GH27	Afu6g02560	N
GH	GH28	Afu1g01320	Y
GH	GH28	Afu1g06140	Y
GH	GH28	Afu1g17220	Y
GH	GH28	Afu3g08680	Y
GH	GH28	Afu4g00100	N
GH	GH28	Afu4g13920	Y
GH	GH28	Afu5g10530	Y
GH	GH28	Afu6g02980	Y
GH	GH28	Afu7g06410	N
GH	GH28	Afu8g01970	Y
GH	GH28	Afu8g02630	Y
GH	GH28	Afu8g06890	Y
GH	GH28	Afu8g07265	N
GH	GH3	Afu1g00540	N
GH	GH3	Afu1g05770	Y
GH	GH3	Afu1g16920	Y
GH	GH3	Afu1g17410	Y
GH	GH3	Afu3g00230	N
GH	GH3	Afu3g02090	Y
GH	GH3	Afu3g11780	N
GH	GH3	Afu4g13770	Y
GH	GH3	Afu5g07080	Y
GH	GH3	Afu5g07190	N
GH	GH3	Afu6g03570	N
GH	GH3	Afu6g08700	Y
GH	GH3	Afu6g11910	N
GH	GH3	Afu6g14490	N
GH	GH3	Afu7g00240	N
GH	GH3	Afu7g06140	Y
GH	GH3	Afu8g02100	Y
GH	GH3	Afu8g04060	N
GH	GH30	Afu8g07120	Y
GH	GH31	Afu1g03140	N
GH	GH31	Afu1g06560	N
GH	GH31	Afu1g16250	Y
GH	GH31	Afu2g05400	N
GH	GH31	Afu4g10150	Y
GH	GH31	Afu5g03500	Y
GH	GH32	Afu2g01240	Y
GH	GH32	Afu5g00530	Y
GH	GH32	Afu6g05000	N
GH	GH33	Afu4g13800	Y
GH	GH35	Afu1g14170	Y
GH	GH35	Afu1g16700	Y
GH	GH35	Afu3g00380	Y
GH	GH35	Afu5g00670	N
GH	GH35	Afu6g06660	Y
GH	GH36	Afu8g01100	N
GH	GH36	Afu8g01130	N
GH	GH37	Afu4g13530	N
GH	GH38	Afu3g08200	N
GH	GH43	Afu1g01230	Y
GH	GH43	Afu1g17320	Y
GH	GH43	Afu2g00650	N
GH	GH43	Afu2g00930	N
GH	GH43	Afu2g04480	Y
GH	GH43	Afu2g13190	N
GH	GH43	Afu2g14150	Y
GH	GH43	Afu2g14750	Y
GH	GH43	Afu3g01660	Y
GH	GH43	Afu3g09140	Y
GH	GH43	Afu3g14620	Y
GH	GH43	Afu5g08590	N
GH	GH43	Afu5g14190	Y
GH	GH43	Afu6g00770	Y
GH	GH43	Afu6g14550	N
GH	GH43	Afu7g06110	N
GH	GH43	Afu8g04710	N
GH	GH47	Afu1g14560	Y
GH	GH47	Afu4g10070	Y
GH	GH47	Afu6g06790	N
GH	GH47	Afu6g12360	Y
GH	GH47	Afu7g02290	N
GH	GH5	Afu1g03600	Y
GH	GH5	Afu2g09350	Y
GH	GH5	Afu2g09520	Y
GH	GH5	Afu3g08820	N
GH	GH5	Afu5g00550	Y
GH	GH5	Afu5g01830	Y
GH	GH5	Afu5g14560	Y
GH	GH5	Afu6g07480	Y
GH	GH5	Afu6g09250	N
GH	GH5	Afu7g01070	N
GH	GH5	Afu7g05610	N
GH	GH5	Afu8g07030	Y
GH	GH51	Afu1g09900	N
GH	GH51	Afu2g15160	Y
GH	GH53	Afu1g06910	Y
GH	GH54	Afu6g14620	Y
GH	GH55	Afu1g14450	Y
GH	GH55	Afu2g00430	N
GH	GH55	Afu3g07520	Y
GH	GH55	Afu4g03350	Y
GH	GH55	Afu6g11980	N
GH	GH55	Afu6g13270	Y
GH	GH6	Afu3g01910	Y
GH	GH62	Afu2g12770	Y
GH	GH63	Afu2g12410	N
GH	GH63	Afu6g04210	Y
GH	GH65	Afu3g02280	Y
GH	GH67	Afu5g14380	Y
GH	GH7	Afu6g07070	Y
GH	GH7	Afu6g11610	Y
GH	GH7	Afu7g01540	Y
GH	GH71	Afu1g00650	Y
GH	GH71	Afu2g03980	Y
GH	GH71	Afu5g03940	Y
GH	GH71	Afu7g08510	Y
GH	GH71	Afu8g06030	Y
GH	GH71	Afu8g06360	N
GH	GH72	Afu2g01170	Y
GH	GH72	Afu2g05340	Y
GH	GH72	Afu3g13200	Y
GH	GH72	Afu6g11390	Y
GH	GH74	Afu8g01490	Y
GH	GH74	Afu8g02330	Y
GH	GH74	Afu8g02780	Y
GH	GH75	Afu3g14980	Y
GH	GH75	Afu4g01290	Y
GH	GH75	Afu6g00500	Y
GH	GH75	Afu8g00930	Y
GH	GH76	Afu1g01730	Y
GH	GH76	Afu2g00680	Y
GH	GH76	Afu2g03270	Y
GH	GH76	Afu3g00340	Y
GH	GH76	Afu3g00700	Y
GH	GH76	Afu3g02040	N
GH	GH76	Afu4g00620	Y
GH	GH76	Afu4g02720	N
GH	GH78	Afu1g01660	N
GH	GH78	Afu1g06130	Y
GH	GH78	Afu6g14610	N
GH	GH81	Afu1g04260	N
GH	GH88	Afu1g01250	N
GH	GH88	Afu7g05090	N
GH	GH89	Afu2g09410	Y
GH	GH92	Afu1g10790	Y
GH	GH92	Afu5g10520	N
GH	GH92	Afu6g13760	Y
GH	GH92	Afu7g04720	Y
GH	GH93	Afu2g04570	Y
GH	GH93	Afu6g12120	Y
GH	GH93	Afu7g06430	N
GH	GH95	Afu3g12590	N
GH	GH95	Afu5g01190	Y
GT	GT1	Afu2g02220	N
GT	GT1	Afu2g12830	N
GT	GT1	Afu4g14150	N
GT	GT1	Afu7g04880	N
GT	GT1	Afu8g06750	N
GT	GT15	Afu5g02740	Y
GT	GT15	Afu5g10760	N
GT	GT15	Afu5g12160	N
GT	GT2	Afu1g12600	N
GT	GT2	Afu2g01870	N
GT	GT2	Afu2g13430	N
GT	GT2	Afu2g13440	N
GT	GT2	Afu3g03620	N
GT	GT2	Afu3g10400	N
GT	GT2	Afu3g14420	N
GT	GT2	Afu4g04180	N
GT	GT2	Afu5g08210	N
GT	GT2	Afu8g00680	N
GT	GT2	Afu8g02020	N
GT	GT2	Afu8g02320	N
GT	GT2	Afu8g05630	N
GT	GT20	Afu2g04010	N
GT	GT20	Afu2g04020	N
GT	GT20	Afu3g05650	N
GT	GT20	Afu4g03190	N
GT	GT20	Afu5g14300	N
GT	GT20	Afu6g12950	N
GT	GT20	Afu7g03940	N
GT	GT21	Afu5g09550	N
GT	GT21	Afu7g02500	N
GT	GT22	Afu1g13870	N
GT	GT22	Afu4g09130	N
GT	GT22	Afu4g12900	Y
GT	GT22	Afu5g06050	Y
GT	GT24	Afu2g02360	Y
GT	GT25	Afu2g17770	N
GT	GT25	Afu8g00650	N
GT	GT28	Afu3g09870	N
GT	GT28	Afu4g13400	N
GT	GT3	Afu5g02480	N
GT	GT31	Afu2g17320	N
GT	GT31	Afu3g00170	N
GT	GT31	Afu4g10170	N
GT	GT31	Afu8g07260	N
GT	GT32	Afu1g01380	N
GT	GT32	Afu5g00130	N
GT	GT32	Afu5g08580	Y
GT	GT32	Afu6g04680	N
GT	GT32	Afu6g14040	N
GT	GT32	Afu8g00640	N
GT	GT32	Afu8g02040	Y
GT	GT32	Afu8g02070	N
GT	GT33	Afu6g14180	N
GT	GT34	Afu2g14910	N
GT	GT34	Afu4g10750	N
GT	GT34	Afu7g01100	N
GT	GT35	Afu1g12920	N
GT	GT39	Afu1g07690	N
GT	GT39	Afu3g06450	N
GT	GT39	Afu8g04500	N
GT	GT4	Afu1g06890	N
GT	GT4	Afu1g16950	N
GT	GT4	Afu1g17030	N
GT	GT4	Afu3g07860	N
GT	GT4	Afu3g12100	N
GT	GT4	Afu4g14070	N
GT	GT4	Afu5g13210	N
GT	GT4	Afu5g14780	N
GT	GT41	Afu1g03380	N
GT	GT48	Afu6g12400	N
GT	GT5	Afu1g15440	Y
GT	GT50	Afu7g01300	N
GT	GT54	Afu1g01910	N
GT	GT57	Afu2g16790	N
GT	GT57	Afu3g07700	N
GT	GT58	Afu5g11990	N
GT	GT59	Afu2g11080	N
GT	GT61	Afu4g09390	N
GT	GT62	Afu2g01450	N
GT	GT62	Afu2g15910	N
GT	GT62	Afu4g06870	N
GT	GT66	Afu8g04430	N
GT	GT69	Afu2g05710	N
GT	GT69	Afu7g05020	N
GT	GT69	Afu8g02050	N
GT	GT71	Afu5g13090	N
GT	GT71	Afu6g04450	N
GT	GT71	Afu6g14480	N
GT	GT76	Afu1g14140	N
GT	GT76	Afu4g11280	N
GT	GT78	Afu8g02110	N
GT	GT8	Afu1g05580	N
GT	GT8	Afu6g00550	N
GT	GT8	Afu8g01730	N
GT	GT8	Afu8g02690	N
GT	GT90	Afu1g01620	N
GT	GT90	Afu1g05300	N
GT	GT90	Afu1g05595	N
GT	GT90	Afu2g14740	N
GT	GT90	Afu3g10850	N
GT	GT90	Afu4g14360	N
GT	GT90	Afu5g00580	N
GT	GT90	Afu5g02600	N
GT	GT90	Afu5g07560	N
GT	GT91	Afu5g00250	N
PL	PL1	Afu2g00760	Y
PL	PL1	Afu2g00800	Y
PL	PL1	Afu5g10170	Y
PL	PL1	Afu5g10380	Y
PL	PL1	Afu6g14400	Y
PL	PL1	Afu7g05030	Y
PL	PL20	Afu5g10930	N
PL	PL3	Afu1g01120	Y
PL	PL3	Afu7g06400	Y
PL	PL3	Afu8g05910	Y
PL	PL4	Afu1g17230	Y
PL	PL4	Afu4g03780	Y
PL	PL4	Afu8g00820	Y
PL	PL5	Afu3g00820	Y
PL	PL9	Afu3g14890	Y

## Sheet: Aspergillus GO-Slim Process
Biological process (Gene Ontology) of CAZyme genes in A. fumigatus genome.
GO-Slim term	Cluster frequency	Genes annotated to the term
carbohydrate metabolic process	259 out of 566 genes, 45.8%	Afu1g00310, Afu1g00540, Afu1g01200, Afu1g01230, Afu1g01660, Afu1g02140, Afu1g02800, Afu1g03140, Afu1g04730, Afu1g05580, Afu1g06130, Afu1g06140, Afu1g06560, Afu1g06890, Afu1g06910, Afu1g09900, Afu1g10790, Afu1g12560, Afu1g14170, Afu1g14710, Afu1g15150, Afu1g15280, Afu1g16250, Afu1g16400, Afu1g16700, Afu1g16920, Afu1g17220, Afu1g17230, Afu1g17320, Afu2g00510, Afu2g00620, Afu2g00640, Afu2g00690, Afu…
biological process unknown	156 out of 566 genes, 27.6%	Afu1g00650, Afu1g01120, Afu1g01310, Afu1g01320, Afu1g01620, Afu1g01730, Afu1g01910, Afu1g03300, Afu1g03352, Afu1g03380, Afu1g05300, Afu1g05595, Afu1g07520, Afu1g08910, Afu1g09960, Afu1g11340, Afu1g12030, Afu1g15350, Afu1g17610, Afu2g00650, Afu2g00680, Afu2g03270, Afu2g04570, Afu2g05710, Afu2g06160, Afu2g08500, Afu2g09410, Afu2g11080, Afu2g13850, Afu2g14490, Afu2g14740, Afu2g15420, Afu2g16480, Afu…
lipid metabolic process	34 out of 566 genes, 6.0%	Afu1g03170, Afu1g13870, Afu1g14140, Afu2g00510, Afu2g00630, Afu2g02220, Afu2g09380, Afu2g10760, Afu2g14420, Afu3g07700, Afu3g08820, Afu3g10400, Afu3g13880, Afu4g03210, Afu4g04010, Afu4g09130, Afu4g11280, Afu4g12900, Afu4g13400, Afu4g14120, Afu4g14700, Afu5g06050, Afu5g09550, Afu5g11990, Afu5g13210, Afu6g14180, Afu7g01300, Afu7g04880, Afu8g02530, Afu8g02590, Afu8g06750, Afu6g04680, Afu8g07120, Afu…
filamentous growth	32 out of 566 genes, 5.7%	Afu1g14950, Afu2g01450, Afu2g08920, Afu4g00620, Afu5g02740, Afu5g03850, Afu5g09550, Afu6g06790, Afu7g01300, Afu7g06380, Afu8g04100, Afu7g05140, Afu3g07110, Afu2g01870, Afu4g04180, Afu1g12600, Afu2g13440, Afu8g05630, Afu3g14420, Afu2g13430, Afu6g04210, Afu8g02130, Afu6g12410, Afu5g10760, Afu5g08580, Afu3g05650, Afu1g07690, Afu3g06450, Afu8g04500, Afu6g12380, Afu7g05450, Afu2g03120
developmental process	32 out of 566 genes, 5.7%	Afu2g02220, Afu2g14910, Afu3g01580, Afu3g12100, Afu4g03780, Afu4g09940, Afu4g13530, Afu5g02740, Afu5g03850, Afu5g09130, Afu7g04660, Afu1g15440, Afu3g08200, Afu2g17550, Afu8g01410, Afu2g01870, Afu4g04180, Afu1g12600, Afu2g13440, Afu8g05630, Afu3g14420, Afu2g13430, Afu2g01170, Afu5g10760, Afu1g14560, Afu5g08580, Afu3g05650, Afu1g16950, Afu1g07690, Afu3g06450, Afu8g04500, Afu6g12950
cellular protein modification process	31 out of 566 genes, 5.5%	Afu1g13870, Afu1g14140, Afu2g01450, Afu2g02360, Afu2g14910, Afu2g15910, Afu3g07700, Afu3g10400, Afu4g09130, Afu4g11280, Afu4g12900, Afu5g02740, Afu5g06050, Afu5g11990, Afu5g12160, Afu5g13090, Afu6g02780, Afu6g04450, Afu6g06790, Afu6g14180, Afu6g14480, Afu7g01300, Afu8g04430, Afu6g04210, Afu5g10760, Afu1g14560, Afu5g08580, Afu1g16950, Afu1g07690, Afu3g06450, Afu8g04500
response to chemical	28 out of 566 genes, 4.9%	Afu1g11570, Afu1g14950, Afu2g01450, Afu2g02360, Afu2g08920, Afu4g13530, Afu5g09860, Afu6g06790, Afu7g01320, Afu7g02290, Afu7g06600, Afu8g02590, Afu8g04100, Afu1g15440, Afu2g11270, Afu4g09110, Afu5g03790, Afu6g12400, Afu2g01170, Afu5g08580, Afu3g05650, Afu1g07690, Afu3g06450, Afu8g04500, Afu1g02820, Afu6g12950, Afu3g02280
response to stress	27 out of 566 genes, 4.8%	Afu1g14950, Afu2g01450, Afu2g02360, Afu2g08920, Afu4g13530, Afu5g03850, Afu6g06790, Afu6g13570, Afu7g02290, Afu7g06380, Afu7g06600, Afu8g04100, Afu8g01670, Afu4g09110, Afu2g13440, Afu5g03790, Afu2g01170, Afu6g12410, Afu1g12920, Afu5g08580, Afu3g05650, Afu1g07690, Afu3g06450,Afu1g02820, Afu6g12380, Afu6g12950, Afu3g02280
asexual sporulation	17 out of 566 genes, 3.0%	Afu3g12100, Afu4g13530, Afu5g02740, Afu5g03850, Afu3g08200, Afu2g01870, Afu4g04180,Afu2g13440, Afu8g05630, Afu3g14420, Afu2g13430, Afu2g01170, Afu5g10760, Afu1g14560,Afu5g08580, Afu3g05650, Afu1g16950
pathogenesis	16 out of 566 genes, 2.8%	Afu1g14950, Afu5g09550, Afu8g04100, Afu1g11460, Afu4g04180, Afu8g05630, Afu6g12400, Afu8g02130,Afu5g10760, Afu8g04100, Afu3g05650, Afu1g07690, Afu8g04500, Afu1g02820, Afu6g12380, Afu2g03120
cell cycle	15 out of 566 genes, 2.7%	Afu2g02220, Afu2g14910, Afu4g09940, Afu4g13530, Afu5g09130, Afu2g11270, Afu7g05140, Afu3g07110, Afu2g01870, Afu4g04180, Afu1g12600, Afu8g05630, Afu6g12400, Afu2g01170, Afu6g12950
regulation of biological process	14 out of 566 genes, 2.5%	Afu3g12100, Afu5g03850, Afu7g06600, Afu8g04060, Afu6g04210, Afu6g12400, Afu8g02130, Afu3g05650,Afu1g16950, Afu1g07690, Afu3g06450,Afu8g04500,Afu1g02820, Afu6g12380
sexual sporulation	10 out of 566 genes, 1.8%	Afu2g02220, Afu2g14910, Afu4g09940, Afu4g13530, Afu5g09130, Afu2g01870, Afu1g12600, Afu8g05630, Afu2g01170, Afu6g12950
cytokinesis	7 out of 566 genes, 1.2%	Afu2g14910, Afu2g11270,Afu7g05140, Afu3g07110, Afu2g01870, fu4g04180, Afu6g12400
protein catabolic process	7 out of 566 genes, 1.2%	Afu2g02360, Afu2g05000, Afu6g06790, Afu7g02290,Afu4g09320, Afu1g07690,Afu3g06450
secondary metabolic process	7 out of 566 genes, 1.2%	Afu3g00840, Afu3g08070, Afu1g15440,Afu2g17550, Afu2g18050, Afu6g12070, Afu3g12950
cell adhesion	5 out of 566 genes, 0.9%	Afu7g06820, Afu1g03600, Afu5g10760, Afu1g07690, Afu6g12380
conjugation	5 out of 566 genes, 0.9%	Afu2g03980, Afu1g04260, Afu1g03600, Afu6g09250, Afu6g12380
transport	4 out of 566 genes, 0.7%	Afu8g02780, Afu5g03790, Afu1g07690, Afu3g06450
organelle organization	2 out of 566 genes, 0.4%	Afu8g02130, Afu1g02820
cellular homeostasis	2 out of 566 genes, 0.4%	Afu3g03660, Afu5g03790
cellular respiration	1 out of 566 genes, 0.2%	Afu3g07700
vesicle-mediated transport	1 out of 566 genes, 0.2%	Afu8g02780
can not be mapped to a GO slim term	81 out of 566 genes, 14.3%	Afu1g00450, Afu1g00460, Afu1g00980, Afu1g01180, Afu1g02580, Afu1g11370, Afu1g13270, Afu1g15420, Afu1g15430, Afu1g17030, Afu1g17110, Afu1g17520, Afu1g17630, Afu1g17690, Afu2g00730, Afu2g01180, Afu2g01770, Afu2g04300, Afu2g10240, Afu2g12490, Afu2g12830, Afu2g13050, Afu2g14470, Afu2g14480, Afu2g14840, Afu2g15020, Afu2g16380, Afu2g17620, Afu3g02800, Afu3g03180, Afu3g03300, Afu3g03600, Afu3g06820, Afu…
