# Supplementary material for: Transcriptome and secretome analysis of Aspergillus fumigatus in the presence of sugarcane bagasse
Source: BMC Genomics. 2018 Apr 3;19:232. doi: 10.1186/s12864-018-4627-8 (PMC5883313; doi:10.1186/s12864-018-4627-8)
Supplement: Supplementary file 7 — Table S6. A. fumigatus sugar transporters modulated in RNA-seq data. (XLSX 13 kb) [file 12864_2018_4627_MOESM7_ESM.xlsx]

## Sheet: Plan1
Additional file 7: Table S6. Aspergillus fumigatus sugar transporters modulated in RNA-seq data.
Gene ID	Description	log2FC	FPKM Frutctose	FPKM SEB	Ortholog	Ortholog gene ID	Reference
Afu3g00200	Hexose transporter protein	-5.29	26.4157	0.66524	Substrate-specific transmembrane transporter activity – A. nidulans	An8889
Afu3g06730	MFS sugar transporter	-2.51	190.567	27.8813	Putative xylose permease - A. niger - xylT	An01g00850	[56]
Afu8g05710	MFS sugar transporter (mfsA)	-2.17	33.3962	10.208	Major facilitator superfamily (MFS) transporter - A. oryzae	AO090020000696
Afu2g03500	Sugar transporter	-2.01	23.5711	10.5712	Transmembrane transporter activity – A. oryzae, A. nidulans and A. niger	AO090012000051; An4482; An8g04670
Afu8g02090	Nucleotide-sugar transporter	-1.86	121.607	53.0351	UDP-galactose transmembrane transport – A. oryzae, A. nidulans and A. niger	AO090003000432; AN10676; An08g10400
Afu5g02840	MFS sugar transporter	-1.49	34.9808	12.7031	High-affinity glucose transport – A. niger	An09g04810	[57]
Afu3g12010	High-affinity hexose transporter	1.16	3.25614	8.57354	Putative MFS transporter - A.oryzae	AO090003000782	[66]
Afu6g14560	Hexose transporter	1.16	0.147388	0.0532041	Cellobiose transport – N. crassa cdt2	CDT-2	[60]
Afu1g02530	MFS sugar transporter	1.24	5.00679	9.37435	Transmembrane transporter activity - A. oryzae, A. nidulans and A. niger	AO090005000850; An4621; An18g01760
Afu4g00150	MFS maltose transporter	1.5	14.6606	52.4055	Putative MFS transporter – A. oryzae	AO090012000001	[61]
Afu3g00430	High-affinity glucose transporter	1.51	0.63143	1.79409	Transmembrane transporter activity - A. oryzae and A. niger	AO090012000136; An12g05820
Afu1g11050	MFS sugar transporter	1.65	3.97004	13.8501	Substrate-specific transmembrane transporter activity – A. oryzae, A. nidulans and A. niger	AO090012000018; An2958; An2g11260
Afu1g05440	UDP Glc/Gal endoplasmic reticulum nucleotide sugar transporter	1.85	7.25773	18.5462	Galactose transport – A. oryzae, A. nidulans and A. niger	AO090009000400; An4068; An18g04260	[64-65]
Afu3g01230	MFS sugar transporter	1.91	0.703083	2.64973	Transmembrane transporter activity – A. nidulans and A. niger	An8467; An18g00440
Afu8g04480	Hexose transporter protein	2.05	16.3327	49.0256	Cellobiose transport – N. crassa cdt2	CDT-2	[60]
Afu3g12170	MFS sugar transporter	2.16	9.26002	43.4345	Putative MFS transporter – A. oryzae	AO090003000782	[66]
Afu3g12720	Sugar transporter – like protein	2.34	8.03942	40.2823	Substrate-specific transmembrane transporter activity – A. oryzae, A. nidulans and A. niger	AO090012000018; AN2958; An02g11260
Afu4g14610	MFS sugar transporter	2.41	5.56265	34.9335	Xylose transport – A. oryzae	AO090103000263	[66]
Afu7g05100	Hexose transporter family	3.08	0.264011	1.43756	Cellobiose transport – N. crassa cdt2	CDT-2	[60]
Afu7g05550	Sugar transporter family	3.14	9.42965	61.866	Short-chain carboxylic acid transporter protein (JenB) – A. nidulans	An6703	[68-69]
Afu6g14500	MFS sugar transporter	3.31	1.70192	52.829	Cellobiose transport – A. niger	An14g01600
Afu1g03530	MFS sugar transporter	3.43	7.82242	89.4783	Xylose transport – A. nidulans xtrD	An0250	[55]
Afu6g01860	MFS lactose permease	3.67	0.194618	5.24507	Lactose transport – A. nidulans and A. niger	lacpA/AN3199; lac12/An12g09270	[70-56]
Afu6g14442	D-xylose transporter	4.67	1.41765	35.4012	Xylose transport – A. oryzae, A. nidulans and A. niger	AO090001000069; An0250/xtrD; An06g00560	[66-55]
Afu3g01670	MFS hexose transporter	5.06	11.4755	342.206	Cellobiose transport – A. nidulans and A. niger	An8347; An14g01600
