# Supplementary material for: Transcriptome and secretome analysis of Aspergillus fumigatus in the presence of sugarcane bagasse
Source: BMC Genomics. 2018 Apr 3;19:232. doi: 10.1186/s12864-018-4627-8 (PMC5883313; doi:10.1186/s12864-018-4627-8)
Supplement: Supplementary file 9 — Table S7. Proteins detected in the secretome of Aspergillus fumigatus grown in SEB by coupled system type LC-MS/MS. (XLSX 37 kb) [file 12864_2018_4627_MOESM9_ESM.xlsx]

## Sheet: SEB proteins
Additional file 9: Table S7. Proteins detected in the secretome of Aspergillus fumigatus grown in SEB by coupled system type LC/MS-MS.
Uniprot Acession	Gene ID	Protein Name	CAZy Family	Score	SeqCover (%)	FC
Q4WRN7	Afu1g15670	Laccase TilA	AA1	309.97	6.54	ND
Q4WFW0	Afu3g00840	FAD-dependent oxygenase, putative	AA7	8144.76	26.63	0.255868
Q4WD61	Afu6g03620	FAD/FMN-containing isoamyl alcohol oxidase MreA	AA7	13741.77	25.39	0.448648
Q4WLW6	Afu6g12070	FAD binding domain protein	AA7	2575.07	22.94	11.1791
Q4WZA6	Afu2g17620	Cellobiose dehydrogenase	AA8	4613.64	15.65	87.588
Q6MYM8	Afu1g12560	Endoglucanase, putative (LPMO)	AA9	1158.51	13.67	ND
Q4WP32	Afu2g14490	Endoglucanase, putative	AA9	1475.28	15.22	ND
Q4X071	Afu4g07850	Endoglucanase, putative	AA9	11713.03	47.2	429.225
D4AHU7	Afu6g03280	Swollenin like protein (swo1)	CBM1	7631.56	32.14	182.784
Q4WBW4	Afu8g06570	Probable acetylxylan esterase A (axeA)	CBM1	5408.98	9.16	190.491
Q4WNL2	Afu4g06140	Dipeptidyl peptidase, putative	CE	2384.87	18.97	ND
B0Y7U1	Afu2g14530	Probable feruloyl esterase C (faeC)	CE1	3223.58	37.87	4.46837
A4D9B6	Afu6g09040	Probable feruloyl esterase B-2 (faeB-2)	CE1	250.94	11.22	10.0083
Q4WE77	Afu5g02040	Extracellular lipase, putative	CE10	4326.21	24.08	ND
Q4WCE3	Afu8g04730	Oligopeptidase family protein	CE10	243.85	9.48	ND
Q4WYW6	Afu3g14510	Rhamnogalacturonan acetylesterase RgaE	CE12	1989.67	29.89	36.555
Q4WG03	Afu3g00420	Acetyl xylan esterase (Axe1), putative	CE12/CBM1	2148.29	13.7	17.534
Q4WIS4	Afu2g00820	Extracellular GDSL-like lipase/acylhydrolase, putative	CE16	3089.24	22.45	10.7323
B0Y9F9	Afu8g06880	Probable pectinesterase A (pmeA)	CE8	3920.27	22.84	ND
Q4WRY0	Afu1g14710	Beta-glucosidase, putative	GH1	4556.9	26.5	ND
Q0H904	Afu4g09480	Endo-1,4-beta-xylanase C (xlnC)	GH10	34440.44	85.23	451.971
Q4WLG5	Afu6g13610	Beta-xylanase	GH10/CBM1	7068.88	58.19	590.158
V5R355	Afu3g00320	Endo-1,4-beta-xylanase (xyn11A)	GH11	10011.55	37.04	1341.21
B0Y8Q8	Afu6g12210	Probable endo-1,4-beta-xylanase B (xlnB)	GH11	1009.69	15.38	119.936
B0XX27	Afu3g00900	Alpha-amylase, putative	GH13	1899.84	16.76	ND
Q4WZX6	Afu2g15420	Uncharacterized protein	GH131	9989.37	29.37	85.2624
Q4WIT7	Afu2g00690	Glucoamylase	GH15/CBM20	4378.05	24.72	7.69926
Q8J0P4	Afu1g05290	Endo-1,3(4)-beta-glucanase, putative	GH16	1286.15	7.02	ND
Q4WI46	Afu1g16190	Probable glycosidase crf1	GH16	7291.71	32.91	2.14896
Q4WF85	Afu2g03120	Probable glycosidase crf2 (crf1)	GH16	681.52	14.67	ND
Q4WL74	Afu3g03080	Endo-1,3(4)-beta-glucanase, putative	GH16	13129.61	26.67	207.502
Q4WJP2	Afu6g14540	Endo-1,3(4)-beta-glucanase, putative	GH16	1366.95	34.04	82.6289
Q4WG16	Afu1g11460	1,3-beta-glucanosyltransferase Bgt1	GH17	9895.51	60	ND
Q4WSV9	Afu3g00270	Probable glucan endo-1,3-beta-glucosidase eglC	GH17	7371.84	27.35	ND
Q873X9	Afu3g07160	Class V chitinase, putative	GH18	287.06	13.38	ND
B0XXM2	Afu7g08490	Class V chitinase, putative	GH18	605.51	30.4	ND
A4D9F7	Afu8g01410	Endochitinase B1 (chiB1)	GH18	8864.55	30.02	55.3876
Q4WGI4	Afu7g05140	Class III chitinase, putative	GH18/CBM19	1529.3	7.59	29.0534
Q4X068	Afu2g14520	Hydrolase, putative	GH2	4391	24.65	6.37018
Q4WMF0	Afu6g10130	N,O-diacetyl muramidase, putative	GH25	7283.64	24.12	9.4086
A4DA70	Afu4g03585	Probable alpha-galactosidase D (aglD)	GH27	8116.25	39.04	ND
Q4WCV4	Afu6g02560	Alpha-galactosidase	GH27	791.85	14.45	2.56581
B0Y9F8	Afu8g06890	Probable endo-xylogalacturonan hydrolase A (xghA)	GH28	1022.35	26.85	ND
Q4WQR8	Afu4g13770	Glycosyl hydrolase, putative	GH3	327.91	7.06	2.92946
Q4WBR2	Afu8g07120	Endo-1,6-beta-D-glucanase neg1	GH30	2880.82	16.39	ND
B0YDT3	Afu2g00650	Arabinosidase, putative	GH43	8662.27	27.8	ND
Q4WIR3	Afu2g00930	Xylosidase/glycosyl hydrolase, putative	GH43	2555.85	13.28	ND
Q4WIU1	Afu2g14750	Endo-arabinase, putative	GH43	2990.38	34.88	3.79686
Q4X046	Afu6g00770	Probable arabinan endo-1,5-alpha-L-arabinosidase C (abnC)	GH43	4307.26	28.04	250.817
Q4WCE5	Afu8g04710	Xylosidase, putative	GH43	2270.88	24.77	ND
Q4WBJ5	Afu8g02510	Glycosyl hydrolase family 43 protein	GH43/CBM35	583.34	22.2	ND
Q6PWQ1	Afu1g14560	Probable mannosyl-oligosaccharide alpha-1,2-mannosidase 1B (mns1B)	GH47	5552.15	46.45	ND
Q4WRZ5	man70	alpha-1,2-Mannosidase (man70)	GH47	4174.35	36.58	ND
Q4WD15	Afu5g14560	Cellulase family protein	GH5	2371.35	20.15	ND
Q4WW63	Afu6g03150	Uncharacterized protein, hydrolase activity, hydrolyzing O-glycosyl compounds	GH5	2751.27	17.67	ND
Q4WGN1	Afu6g07480	Endoglucanase, putative	GH5	2409.74	28.1	7.46392
Q4WN62	Afu7g05610	Glucanase, putative	GH5	1540.22	16.6	ND
B0Y9E7	Afu6g11600	Extracellular endoglucanase/cellulase (egl2)	GH5/CBM1	8172.11	36.52	277.027
F1DGF4	Afu8g07030	Probable mannan endo-1,4-beta-mannosidase F (manF)	GH5/CBM1	649.86	16.21	ND
Q4WE56	Afu5g01830	Extracellular endoglucanase, putative	GH5/CBMX2	6764.9	19.83	3.99409
Q4WJ80	Afu1g06910	Probable arabinogalactan endo-beta-1,4-galactanase A (galA)	GH53	1234.5	15.17	ND
Q6MY43	Afu1g14450	Exo-1,3-beta-D-glucanase, putative (exgO)	GH55	1593.16	13.73	ND
B0XWL3	Afu3g01910	Probable 1,4-beta-D-glucan cellobiohydrolase C (cbhC)	GH6/CBM1	6069.09	23.13	520.349
Q4X0P5	Afu2g12770	Alpha-L-arabinofuranosidase, putative	GH62	9479.28	40.66	370.993
Q4WIR4	Afu2g00920	Extracellular glycosyl hydrolase/cellulase, putative	GH62/CBM1	3622.83	28.28	653.811
B0Y1K9	Afu5g01190	Uncharacterized protein, alpha-L-fucosidase activity	GH65	8339.54	34.72	ND
Q4WCM9	Afu6g07070	Probable 1,4-beta-D-glucan cellobiohydrolase A (cbhA)	GH7	21820.01	54.65	109.798
B0Y793	Afu6g01800	Glucanase	GH7/CBM1	6457.03	16.74	762.708
Q4WM08	Afu6g11610	Probable 1,4-beta-D-glucan cellobiohydrolase B (cbhB)	GH7/CBM1	24706.69	35.53	910.514
Q4WHW3	Afu2g03980	Alpha-1,3-glucanase/mutanase, putative	GH71	8089.04	36.49	41.5751
P0C954	Afu2g01170	1,3-beta-glucanosyltransferase gel1	GH72	1812.43	17.48	ND
B0XT72	Afu6g11390	1,3-beta-glucanosyltransferase gel2	GH72	2317.27	19.79	ND
Q4WIT8	Afu2g00680	Glycosyl hydrolase, putative	GH76	1725.65	22.93	2.31765
Q9UVV0	Afu1g04260	Endo-1,3-beta-glucanase Engl1	GH81	2724.13	15.27	ND
Q4WV22	Afu5g10520	Alpha-1,2-mannosidase family protein	GH92	7252.53	27.17	7.25753
Q4WLW1	Afu6g12120	BNR/Asp-box repeat domain protein	GH93	778.23	16.32	537.578
Q4WV60	Afu5g10930	Uncharacterized protein	PL20	20158.43	51.37	7.52822
Q4WKV8	Afu1g01120	Probable pectate lyase F (plyF)	PL3	890.19	11.97	ND
B0XYK6	Afu1g00420	Carboxypeptidase		1224.6	18.81	ND
Q4WEM5	Afu1g09470	Aminotransferase, class V, putative		496.25	16.06	ND
Q4WNS8	Afu1g11480	Uncharacterized protein		1691.99	16.58	ND
B6VJ09	Afu1g11530	2,4-dihydroxyhept-2-ene-1,7-dioic acid aldolase		1155.83	16.01	ND
Q4WZ74	Afu1g16600	Ribonuclease T2, putative		1156.23	17.94	ND
A4FSH5	Afu2g00220	Peptide hydrolase		3358.75	21.37	ND
Q4WPF0	Afu2g00967	Uncharacterized protein		1467.86	12.23	ND
Q4WWT9	Afu2g05240	Uncharacterized protein		761.87	37.5	ND
Q4WXE2	Afu2g05720	Uncharacterized protein		576.72	25.76	ND
Q92405	Afu2g07500	Probable Xaa-Pro aminopeptidase pepP		665.19	15.17	ND
Q4WL26	Afu2g12630	Allergen Asp f 15		22554.37	38.16	3.04388
Q4WZ26	Afu2g17530	Pigment biosynthesis protein brown 2 (ABR2)		3308.59	26.56	26.5193
B0XVQ0	Afu2g17540	Conidial pigment biosynthesis oxidase Abr1/brown 1		186.61	5.47	58.0712
Q58I77	Afu2g17920	Uncharacterized protein		1158.33	19.13	4.56799
Q4WGE5	Afu3g01130	Cell wall protein, putative		359.28	18.89	ND
Q4WIY5	Afu3g01530	Extracellular phospholipase C		2029.85	24.02	2.06054
Q4WDZ3	Afu3g02220	DUF427 domain protein		1269.64	28.87	ND
Q4WBE2	Afu3g02253	YjgH family protein		1171.07	31.13	ND
Q4W9Z5	Afu3g02270	Catalase B (catB)		1934.83	19.92	ND
P46075	Afu3g02970	Aspergillopepsin, putative		1114	10.04	19.7049
Q9Y8D9	Afu3g03060	Cell wall protein phiA		13986.24	45.41	ND
B0XW47	Afu3g07030	Glutaminase GtaA		9200.44	29.81	6.15263
P41748	Afu3g07870	Extracellular serine-rich protein, putative		7898.74	14.6	ND
Q4WNQ8	Afu3g08290	Aspartyl aminopeptidase		2026.61	22.42	ND
O60022	Afu3g08960	Epoxide hydrolase, putative		5780.5	25.38	ND
Q4WRE3	Afu3g09210	Endonuclease/exonuclease/phosphatase family protein		6302.15	35.64	ND
Q4WSV7	Afu3g15090	Adenosine deaminase family protein		265.86	6.98	ND
Q4WE15	Afu4g03200	Uncharacterized protein		436.53	11.36	46.298
Q4WL81	Afu4g03230	Extracellular guanyl-specific ribonuclease RntA		12901.89	79.39	5.00032
Q4WDY6	Afu4g06620	Glutamate dehydrogenase		5594.24	45.2	ND
Q4WG68	Afu4g06820	Protein ecm33		3682.19	12.56	ND
Q7Z7W6	Afu4g08580	Mitochondrial peroxiredoxin Prx1, putative		2015.47	32.39	ND
Q4W9Z2	Afu4g09030	Aminopeptidase		1617.82	21.93	ND
P28296	Afu4g11800	Alkaline protease 1 (alp1)		5803.48	54.09	6.02351
Q4WXC1	Afu5g01120	Uncharacterized protein		913.93	13.56	ND
Q4W8X0	Afu5g01200	Carboxypeptidase S1, putative		6651	29.3	34.1557
A4D9Y3	Afu5g01420	Uncharacterized protein		5658.56	39.51	ND
Q4WX56	Afu5g03540	Thioredoxin reductase, putative		6828.91	45.34	ND
Q4WHI9	Afu5g03990	Vacuolar aspartyl aminopeptidase Lap4, putative		3545.41	29.65	ND
Q4WES0	Afu5g09240	Superoxide dismutase [Cu-Zn] (sodC)		1351.52	21.43	ND
Q4WPA3	Afu5g13300	Aspartic protease pep1		5079.22	37.47	12.9851
B0XT52	Afu6g00180	Uncharacterized protein, fibrinogen binding		1570.38	38.53	ND
Q4WFH0	Afu6g07940	Lactoylglutathione lyase		755.06	15.72	ND
Q4WSV2	Afu6g14470	Uncharacterized protein		3328.84	31.2	ND
Q4WF96	Afu7g03970	Uncharacterized protein		435.66	9.55	ND
Q4WN17	Afu7g04760	Gamma-glutamyltranspeptidase		336.67	12.2	ND
Q4WHE2	Afu8g00550	Methyltransferase psoC		293.19	9.59	ND
Q4WTF6	Afu8g01670	Catalase-peroxidase (katG)		189.01	4.61	ND
Q4WFT1	Afu8g01980	Uncharacterized protein		460.92	7.98	ND
Q4WB00	Afu8g07080	Extracellular metalloproteinase mep		4520.13	37.7	ND
	FC: Fold Change
	ND: Not detecetd in RNAseq data

## Sheet: Fructose proteins
Additional file 9: Table S7. Proteins detected in the secretome of Aspergillus fumigatus grown in fructose by coupled system type LC/MS-MS.
Uniprot Acession	Gene ID	Protein Name	CAZy Family	Score	SeqCover (%)	FC
Q4X072	Afu2g14480	Oxidoreductase, FAD-binding, putative	AA7	479.52	19.45
Q4WFW0	Afu3g00840	FAD-dependent oxygenase, putative	AA7	2688.39	55.42	0.255868
B0XRV0	Afu2g09030	Dipeptidyl-peptidase 5	CE10	668.73	22.88	0.181545
Q4WE77	Afu5g02040	Extracellular lipase, putative	CE10	9148.96	24.08
B0Y9F9	Afu8g06880	Probable pectinesterase A (pmeA)	CE8	993.86	19.14
V5R355	xyn11A	Endo-1,4-beta-xylanase	GH11	10696.6	27.51
Q8J0P4	Afu1g16190	Probable glycosidase crf1	GH16	5315.4	25.32
Q4WMW2	Afu6g08510	Cell wall glucanase, putative	GH16	1557.85	16.44
B0Y7N9	Afu6g08510	Cell wall glucanase, putative	GH16	435.85	12.61
Q4WSV9	Afu1g11460	1,3-beta-glucanosyltransferase Bgt1	GH17	10361.43	47.21
Q4WG16	Afu3g00270	Probable glucan endo-1,3-beta-glucosidase eglC	GH17	6525.87	27.35
Q4WQR8	Afu4g13770	Glycosyl hydrolase, putative	GH3	7181.68	41.53
B0YDT3	Afu6g00770	Probable arabinan endo-1,5-alpha-L-arabinosidase C (abnC)	GH43	2115.35	39.56
Q4WRZ5	Afu1g14560	Probable mannosyl-oligosaccharide alpha-1,2-mannosidase 1B (mns1B)	GH47	5552.15	46.45
Q4WJ80	Afu1g06910	Probable arabinogalactan endo-beta-1,4-galactanase A (galA)	GH53	327.97	10.39
Q4WHW3	Afu2g03980	Alpha-1,3-glucanase/mutanase, putative	GH71	897.99	18.55
B0XT72	Afu2g01170	1,3-beta-glucanosyltransferase gel1	GH72	569.23	21.24
Q875I9	csn	Endo-chitosanase (csn)	GH75	13788.06	37.39
Q4WIT8	Afu2g00680	Glycosyl hydrolase, putative	GH76	2630.9	28.27
Q4WHQ4	Afu2g04570	BNR/Asp-box repeat domain protein	GH93	554.21	15.28
Q4WIT0	Afu2g00760	Probable pectate lyase A (plyA)	PL1	5522.04	45.48
Q4WV10	Afu5g10380	Probable pectin lyase A (pelA)	PL1	1142.38	20.26
Q4WK08	Afu1g04130	FG-GAP repeat protein, putative		518.13	19.87
Q4WSV7	Afu1g11480	Uncharacterized protein		133.54	9.09
Q4WRE3	Afu1g16600	Ribonuclease T2, putative		993.08	11.83
Q4WHI9	Afu2g05240	Uncharacterized protein		899.49	32.5
O60022	Afu2g12630	Allergen Asp f 15		22554.37	38.16
Q4W9Z5	Afu4g03200	Uncharacterized protein		818.08	28.95
Q4W9X0	Afu4g03440	Uncharacterized protein		2342.65	42.55
P28296	Afu4g11800	Alkaline protease 1 (alp1)		5128.68	32.51
Q4WDY6	Afu5g01120	Uncharacterized protein		4659.46	37.57	0.408518
Q4WE15	Afu5g01420	Uncharacterized protein		10403.74	39.51
Q4WEM5	Afu5g03540	Thioredoxin reductase, putative		3331.56	43.01
Q4WUS8	Afu5g09530	Uncharacterized protein		518.16	13.44
P41748	Afu5g13300	Aspartic protease pep1		3517.73	19.75
Q4W8X0	Afu6g00180	Uncharacterized protein, fibrinogen binding		4130.46	38.53
Q4WL81	Afu6g14470	Uncharacterized protein		14365.61	40.6
Q4WB16	Afu8g00710	Secreted antimicrobial peptide, putative		7372.93	37.62
B0XNC7	AFUB_004489	FG-GAP repeat protein, putative		617.56	29.17
O74265	Alp	Alkaline protease (Alp)		659.34	18.48
X2IX91	N/A	Antifungal protein		30372.54	47.65
O60023	N/A	Aspf1 allergen		7483.73	38.4
O74263	N/A	IgE-binding protein		843.73	17.3
A4FSH5	phiA	Cell wall protein phiA		13370.41	45.41
	FC: Fold Change
